# Supplementary material for: Discovery of novel inhibitors disrupting HIF-1α/von Hippel–Lindau interaction through shape-based screening and cascade docking
Source: PeerJ. 2016 Dec 15;4:e2757. doi: 10.7717/peerj.2757 (PMC5162400; doi:10.7717/peerj.2757)
Supplement: Supplemental Information 2 [file peerj-04-2757-s002.sd]

4W9H
  Discovery Studio  3D                             0

  0  0  0  0  0  0  0  0  0  0999 V3000
M  V30 BEGIN CTAB
M  V30 COUNTS 5717 5628 0 0 0
M  V30 BEGIN ATOM
M  V30 1 N      29.5950    72.7620    54.2300 0 CHG=1 CFG=0
M  V30 2 H      28.5478    72.9395    54.3594 0 CHG=0 CFG=0
M  V30 3 H      29.8487    72.8660    53.1957 0 CHG=0 CFG=0
M  V30 4 H      30.1505    73.4722    54.8062 0 CHG=0 CFG=0
M  V30 5 C      29.9260    71.3830    54.6870 0 CHG=0 CFG=1
M  V30 6 H      29.6623    71.2861    55.7402 0 CHG=0 CFG=0
M  V30 7 C      29.1200    70.3650    53.8770 0 CHG=0 CFG=0
M  V30 8 H      29.2757    70.5724    52.8183 0 CHG=0 CFG=0
M  V30 9 H      29.4956    69.3691    54.1117 0 CHG=0 CFG=0
M  V30 10 C      27.6240    70.3850    54.1500 0 CHG=0 CFG=0
M  V30 11 H      27.2365    71.3724    53.8988 0 CHG=0 CFG=0
M  V30 12 H      27.1444    69.6351    53.5210 0 CHG=0 CFG=0
M  V30 13 S      27.2280    70.0300    55.8790 0 CHG=0 CFG=0
M  V30 14 C      26.0450    68.7030    55.6650 0 CHG=0 CFG=0
M  V30 15 H      25.6974    68.3645    56.6410 0 CHG=0 CFG=0
M  V30 16 H      26.5198    67.8733    55.1412 0 CHG=0 CFG=0
M  V30 17 H      25.1967    69.0622    55.0823 0 CHG=0 CFG=0
M  V30 18 C      31.4170    71.0870    54.5190 0 CHG=0 CFG=0
M  V30 19 O      31.9490    71.1320    53.4010 0 CHG=0 CFG=0
M  V30 20 N      32.0790    70.7480    55.6260 0 CHG=0 CFG=0
M  V30 21 H      31.5612    70.7440    56.5624 0 CHG=0 CFG=0
M  V30 22 C      33.4930    70.3820    55.5930 0 CHG=0 CFG=1
M  V30 23 H      34.0194    71.0804    54.9424 0 CHG=0 CFG=0
M  V30 24 C      34.0870    70.4750    56.9900 0 CHG=0 CFG=0
M  V30 25 H      33.5021    69.8459    57.6609 0 CHG=0 CFG=0
M  V30 26 H      35.1151    70.1145    56.9572 0 CHG=0 CFG=0
M  V30 27 C      34.0860    71.8800    57.5240 0 CHG=0 CFG=0
M  V30 28 O      34.2410    72.8370    56.7350 0 CHG=0 CFG=0
M  V30 29 O      33.9170    72.0340    58.7390 0 CHG=-1 CFG=0
M  V30 30 C      33.6910    68.9670    55.0540 0 CHG=0 CFG=0
M  V30 31 O      32.9300    68.0610    55.3800 0 CHG=0 CFG=0
M  V30 32 N      34.6940    68.8000    54.1960 0 CHG=0 CFG=0
M  V30 33 H      35.1798    69.6647    53.7944 0 CHG=0 CFG=0
M  V30 34 C      35.1530    67.4820    53.7850 0 CHG=0 CFG=1
M  V30 35 H      34.5284    66.7356    54.2758 0 CHG=0 CFG=0
M  V30 36 C      35.0740    67.2500    52.2600 0 CHG=0 CFG=0
M  V30 37 H      35.4658    66.2560    52.0444 0 CHG=0 CFG=0
M  V30 38 C      33.6240    67.2950    51.8220 0 CHG=0 CFG=0
M  V30 39 H      33.5637    67.1317    50.7460 0 CHG=0 CFG=0
M  V30 40 H      33.2005    68.2695    52.0653 0 CHG=0 CFG=0
M  V30 41 H      33.0634    66.5163    52.3391 0 CHG=0 CFG=0
M  V30 42 C      35.9010    68.2700    51.4820 0 CHG=0 CFG=0
M  V30 43 H      35.8161    68.0688    50.4142 0 CHG=0 CFG=0
M  V30 44 H      36.9461    68.1967    51.7831 0 CHG=0 CFG=0
M  V30 45 H      35.5322    69.2739    51.6924 0 CHG=0 CFG=0
M  V30 46 C      36.5760    67.3040    54.2740 0 CHG=0 CFG=0
M  V30 47 O      37.3550    68.2650    54.3170 0 CHG=0 CFG=0
M  V30 48 N      36.8990    66.0770    54.6690 0 CHG=0 CFG=0
M  V30 49 H      36.1816    65.2896    54.5677 0 CHG=0 CFG=0
M  V30 50 C      38.2030    65.7800    55.2350 0 CHG=0 CFG=1
M  V30 51 H      38.7568    66.7147    55.3232 0 CHG=0 CFG=0
M  V30 52 C      38.0320    65.1960    56.6280 0 CHG=0 CFG=0
M  V30 53 H      37.4176    64.2985    56.5566 0 CHG=0 CFG=0
M  V30 54 H      39.0151    64.9338    57.0190 0 CHG=0 CFG=0
M  V30 55 C      37.3780    66.1490    57.5780 0 CHG=0 CFG=0
M  V30 56 C      38.1310    67.0530    58.2970 0 CHG=0 CFG=0
M  V30 57 H      39.2151    67.0622    58.1838 0 CHG=0 CFG=0
M  V30 58 C      36.0050    66.1790    57.7130 0 CHG=0 CFG=0
M  V30 59 H      35.3933    65.4890    57.1319 0 CHG=0 CFG=0
M  V30 60 C      37.5240    67.9510    59.1630 0 CHG=0 CFG=0
M  V30 61 H      38.1342    68.6475    59.7381 0 CHG=0 CFG=0
M  V30 62 C      35.3910    67.0750    58.5780 0 CHG=0 CFG=0
M  V30 63 H      34.3064    67.0727    58.6860 0 CHG=0 CFG=0
M  V30 64 C      36.1530    67.9660    59.2990 0 CHG=0 CFG=0
M  V30 65 H      35.6756    68.6779    59.9723 0 CHG=0 CFG=0
M  V30 66 C      38.9740    64.8580    54.3110 0 CHG=0 CFG=0
M  V30 67 O      38.4900    63.7880    53.9300 0 CHG=0 CFG=0
M  V30 68 N      40.1880    65.2840    53.9790 0 CHG=0 CFG=0
M  V30 69 H      40.6181    66.0864    54.5412 0 CHG=0 CFG=0
M  V30 70 C      40.9560    64.7140    52.8930 0 CHG=0 CFG=1
M  V30 71 H      40.4331    63.8446    52.4945 0 CHG=0 CFG=0
M  V30 72 C      41.0960    65.7760    51.7940 0 CHG=0 CFG=0
M  V30 73 H      41.7894    66.5342    52.1578 0 CHG=0 CFG=0
M  V30 74 H      41.5197    65.2861    50.9173 0 CHG=0 CFG=0
M  V30 75 C      39.8250    66.4930    51.3490 0 CHG=0 CFG=0
M  V30 76 H      39.2696    66.8033    52.2340 0 CHG=0 CFG=0
M  V30 77 C      40.1770    67.7290    50.5340 0 CHG=0 CFG=0
M  V30 78 H      39.2617    68.2321    50.2222 0 CHG=0 CFG=0
M  V30 79 H      40.7469    67.4337    49.6530 0 CHG=0 CFG=0
M  V30 80 H      40.7749    68.4078    51.1422 0 CHG=0 CFG=0
M  V30 81 C      38.9620    65.5410    50.5400 0 CHG=0 CFG=0
M  V30 82 H      38.0541    66.0537    50.2223 0 CHG=0 CFG=0
M  V30 83 H      38.6967    64.6799    51.1534 0 CHG=0 CFG=0
M  V30 84 H      39.5148    65.2051    49.6627 0 CHG=0 CFG=0
M  V30 85 C      42.3740    64.3150    53.2980 0 CHG=0 CFG=0
M  V30 86 O      42.9390    64.8790    54.2310 0 CHG=0 CFG=0
M  V30 87 N      42.9340    63.3650    52.5500 0 CHG=0 CFG=0
M  V30 88 H      42.2911    62.7489    51.9567 0 CHG=0 CFG=0
M  V30 89 C      44.3770    63.1120    52.4900 0 CHG=0 CFG=1
M  V30 90 H      44.9078    63.7893    53.1590 0 CHG=0 CFG=0
M  V30 91 C      44.7060    61.6510    52.8390 0 CHG=0 CFG=0
M  V30 92 H      44.0794    61.0100    52.2188 0 CHG=0 CFG=0
M  V30 93 H      45.7548    61.4778    52.5979 0 CHG=0 CFG=0
M  V30 94 C      44.4910    61.2550    54.2780 0 CHG=0 CFG=0
M  V30 95 H      45.1187    61.8816    54.9116 0 CHG=0 CFG=0
M  V30 96 H      43.4432    61.4142    54.5327 0 CHG=0 CFG=0
M  V30 97 S      44.9070    59.5180    54.5810 0 CHG=0 CFG=0
M  V30 98 C      43.7720    58.6560    53.5090 0 CHG=0 CFG=0
M  V30 99 H      43.9273    57.5813    53.6034 0 CHG=0 CFG=0
M  V30 100 H      43.9461    58.9583    52.4763 0 CHG=0 CFG=0
M  V30 101 H      42.7480    58.9008    53.7911 0 CHG=0 CFG=0
M  V30 102 C      44.8030    63.3570    51.0370 0 CHG=0 CFG=0
M  V30 103 O      44.3630    62.6390    50.1400 0 CHG=0 CFG=0
M  V30 104 N      45.6320    64.3730    50.8070 0 CHG=0 CFG=0
M  V30 105 H      45.9155    65.0066    51.6213 0 CHG=0 CFG=0
M  V30 106 C      46.1640    64.6470    49.4800 0 CHG=0 CFG=1
M  V30 107 H      45.5009    64.2236    48.7255 0 CHG=0 CFG=0
M  V30 108 C      46.3460    66.1530    49.2210 0 CHG=0 CFG=1
M  V30 109 H      47.1083    66.5305    49.9025 0 CHG=0 CFG=0
M  V30 110 C      46.8150    66.3980    47.7870 0 CHG=0 CFG=0
M  V30 111 H      46.9382    67.4684    47.6224 0 CHG=0 CFG=0
M  V30 112 H      46.0740    66.0067    47.0900 0 CHG=0 CFG=0
M  V30 113 H      47.7677    65.8939    47.6247 0 CHG=0 CFG=0
M  V30 114 C      45.0450    66.9000    49.4910 0 CHG=0 CFG=0
M  V30 115 H      44.3222    66.6235    48.7234 0 CHG=0 CFG=0
M  V30 116 H      44.6702    66.5986    50.4691 0 CHG=0 CFG=0
M  V30 117 C      45.2030    68.4030    49.4810 0 CHG=0 CFG=0
M  V30 118 H      44.2392    68.8715    49.6798 0 CHG=0 CFG=0
M  V30 119 H      45.5680    68.7240    48.5054 0 CHG=0 CFG=0
M  V30 120 H      45.9159    68.6990    50.2506 0 CHG=0 CFG=0
M  V30 121 C      47.5070    63.9510    49.4240 0 CHG=0 CFG=0
M  V30 122 O      48.4060    64.2530    50.2210 0 CHG=0 CFG=0
M  V30 123 N      47.6370    63.0240    48.4860 0 CHG=0 CFG=0
M  V30 124 H      46.9171    62.9799    47.6956 0 CHG=0 CFG=0
M  V30 125 C      48.7220    62.0720    48.5000 0 CHG=0 CFG=1
M  V30 126 H      49.4134    62.3523    49.2947 0 CHG=0 CFG=0
M  V30 127 C      48.1590    60.7020    48.8200 0 CHG=0 CFG=0
M  V30 128 H      47.4247    60.4378    48.0590 0 CHG=0 CFG=0
M  V30 129 H      48.9725    59.9766    48.8080 0 CHG=0 CFG=0
M  V30 130 C      47.4880    60.6620    50.1820 0 CHG=0 CFG=0
M  V30 131 H      48.1241    61.1691    50.9075 0 CHG=0 CFG=0
M  V30 132 H      46.5271    61.1729    50.1208 0 CHG=0 CFG=0
M  V30 133 C      47.2620    59.2370    50.6340 0 CHG=0 CFG=0
M  V30 134 H      46.7171    59.2459    51.5780 0 CHG=0 CFG=0
M  V30 135 H      46.6743    58.7139    49.8796 0 CHG=0 CFG=0
M  V30 136 N      48.5280    58.5350    50.8220 0 CHG=1 CFG=0
M  V30 137 H      49.3968    59.1215    51.0370 0 CHG=0 CFG=0
M  V30 138 C      48.6740    57.2160    50.7440 0 CHG=0 CFG=0
M  V30 139 N      47.6380    56.4390    50.5030 0 CHG=0 CFG=0
M  V30 140 H      46.6672    56.8683    50.3679 0 CHG=0 CFG=0
M  V30 141 H      47.7672    55.3786    50.4423 0 CHG=0 CFG=0
M  V30 142 N      49.8620    56.6730    50.9120 0 CHG=0 CFG=0
M  V30 143 H      50.7105    57.2936    51.1114 0 CHG=0 CFG=0
M  V30 144 H      49.9787    55.6112    50.8491 0 CHG=0 CFG=0
M  V30 145 C      49.4970    62.0110    47.1910 0 CHG=0 CFG=0
M  V30 146 O      48.9150    61.9020    46.1090 0 CHG=0 CFG=0
M  V30 147 N      50.8160    62.0760    47.3190 0 CHG=0 CFG=0
M  V30 148 H      51.2213    62.2682    48.2905 0 CHG=0 CFG=0
M  V30 149 C      51.7420    61.9000    46.2090 0 CHG=0 CFG=1
M  V30 150 H      51.2754    61.2983    45.4291 0 CHG=0 CFG=0
M  V30 151 C      52.1680    63.2490    45.6380 0 CHG=0 CFG=0
M  V30 152 H      51.3039    63.7158    45.1653 0 CHG=0 CFG=0
M  V30 153 H      52.5195    63.8781    46.4557 0 CHG=0 CFG=0
M  V30 154 C      53.2820    63.1260    44.6040 0 CHG=0 CFG=0
M  V30 155 H      54.0585    62.4736    45.0034 0 CHG=0 CFG=0
M  V30 156 H      52.8687    62.6864    43.6962 0 CHG=0 CFG=0
M  V30 157 C      53.9000    64.4560    44.2580 0 CHG=0 CFG=0
M  V30 158 H      53.1523    65.0866    43.7770 0 CHG=0 CFG=0
M  V30 159 H      54.2506    64.9387    45.1703 0 CHG=0 CFG=0
M  V30 160 N      55.0310    64.2640    43.3460 0 CHG=1 CFG=0
M  V30 161 H      54.8180    64.2134    42.2986 0 CHG=0 CFG=0
M  V30 162 C      56.3000    64.1480    43.7200 0 CHG=0 CFG=0
M  V30 163 N      56.6530    64.2320    44.9920 0 CHG=0 CFG=0
M  V30 164 H      55.9096    64.3966    45.7438 0 CHG=0 CFG=0
M  V30 165 H      57.6819    64.1353    45.2692 0 CHG=0 CFG=0
M  V30 166 N      57.2330    63.9620    42.8010 0 CHG=0 CFG=0
M  V30 167 H      56.9622    63.9063    41.7673 0 CHG=0 CFG=0
M  V30 168 H      58.2585    63.8672    43.0913 0 CHG=0 CFG=0
M  V30 169 C      52.9930    61.2070    46.7160 0 CHG=0 CFG=0
M  V30 170 O      53.6180    61.6790    47.6760 0 CHG=0 CFG=0
M  V30 171 N      53.3870    60.1270    46.0450 0 CHG=0 CFG=0
M  V30 172 H      52.8073    59.8070    45.2045 0 CHG=0 CFG=0
M  V30 173 C      54.5820    59.3560    46.4080 0 CHG=0 CFG=1
M  V30 174 H      54.5742    58.4301    45.8329 0 CHG=0 CFG=0
M  V30 175 C      55.8720    60.1190    46.0650 0 CHG=0 CFG=0
M  V30 176 H      55.8128    61.1092    46.5168 0 CHG=0 CFG=0
M  V30 177 H      56.7141    59.5741    46.4917 0 CHG=0 CFG=0
M  V30 178 C      56.1190    60.2880    44.5940 0 CHG=0 CFG=0
M  V30 179 C      55.2770    60.2850    43.5350 0 CHG=0 CFG=0
M  V30 180 H      54.1967    60.1442    43.5689 0 CHG=0 CFG=0
M  V30 181 N      57.3790    60.4940    44.0770 0 CHG=0 CFG=0
M  V30 182 H      58.2815    60.5462    44.6493 0 CHG=0 CFG=0
M  V30 183 C      57.2990    60.6170    42.7640 0 CHG=0 CFG=0
M  V30 184 H      58.1357    60.7920    42.0877 0 CHG=0 CFG=0
M  V30 185 N      56.0350    60.4920    42.4110 0 CHG=0 CFG=0
M  V30 186 C      54.4730    58.9910    47.9030 0 CHG=0 CFG=0
M  V30 187 O      53.5190    58.3080    48.2790 0 CHG=0 CFG=0
M  V30 188 N      55.3950    59.4560    48.7530 0 CHG=0 CFG=0
M  V30 189 H      56.2071    60.0432    48.3780 0 CHG=0 CFG=0
M  V30 190 C      55.3120    59.1740    50.1960 0 CHG=0 CFG=1
M  V30 191 H      54.5510    58.4080    50.3455 0 CHG=0 CFG=0
M  V30 192 C      56.6450    58.6170    50.6930 0 CHG=0 CFG=0
M  V30 193 H      57.4314    59.3348    50.4599 0 CHG=0 CFG=0
M  V30 194 H      56.5851    58.4808    51.7728 0 CHG=0 CFG=0
M  V30 195 C      56.9970    57.2890    50.0560 0 CHG=0 CFG=0
M  V30 196 H      56.1641    56.6030    50.2107 0 CHG=0 CFG=0
M  V30 197 H      57.1429    57.4491    48.9877 0 CHG=0 CFG=0
M  V30 198 C      58.2600    56.6460    50.6220 0 CHG=0 CFG=0
M  V30 199 H      58.8672    56.2733    49.7971 0 CHG=0 CFG=0
M  V30 200 H      58.8216    57.3979    51.1764 0 CHG=0 CFG=0
M  V30 201 C      57.9310    55.4920    51.5520 0 CHG=0 CFG=0
M  V30 202 H      57.5543    55.8930    52.4929 0 CHG=0 CFG=0
M  V30 203 H      57.1642    54.8718    51.0878 0 CHG=0 CFG=0
M  V30 204 N      59.1260    54.6530    51.8300 0 CHG=1 CFG=0
M  V30 205 H      58.8556    53.8527    52.4867 0 CHG=0 CFG=0
M  V30 206 H      59.8833    55.2518    52.2913 0 CHG=0 CFG=0
M  V30 207 H      59.5005    54.2497    50.9124 0 CHG=0 CFG=0
M  V30 208 C      54.9110    60.4020    51.0120 0 CHG=0 CFG=0
M  V30 209 O      55.2360    60.5090    52.1930 0 CHG=0 CFG=0
M  V30 210 N      54.2190    61.3340    50.3700 0 CHG=0 CFG=0
M  V30 211 H      54.0338    61.2015    49.3245 0 CHG=0 CFG=0
M  V30 212 C      53.6980    62.5320    51.0220 0 CHG=0 CFG=1
M  V30 213 H      54.1653    62.6477    51.9999 0 CHG=0 CFG=0
M  V30 214 C      53.9630    63.7890    50.1720 0 CHG=0 CFG=2
M  V30 215 H      53.4743    63.6700    49.2050 0 CHG=0 CFG=0
M  V30 216 O      55.3720    63.9320    49.9640 0 CHG=0 CFG=0
M  V30 217 H      55.8553    64.0271    50.8913 0 CHG=0 CFG=0
M  V30 218 C      53.4080    65.0300    50.8540 0 CHG=0 CFG=0
M  V30 219 H      53.6070    65.9050    50.2352 0 CHG=0 CFG=0
M  V30 220 H      53.8864    65.1561    51.8253 0 CHG=0 CFG=0
M  V30 221 H      52.3323    64.9196    50.9909 0 CHG=0 CFG=0
M  V30 222 C      52.1960    62.3920    51.1900 0 CHG=0 CFG=0
M  V30 223 O      51.5050    62.0180    50.2560 0 CHG=0 CFG=0
M  V30 224 N      51.7040    62.7080    52.3800 0 CHG=0 CFG=0
M  V30 225 H      52.3835    62.9602    53.1671 0 CHG=0 CFG=0
M  V30 226 C      50.2750    62.7250    52.6570 0 CHG=0 CFG=1
M  V30 227 H      49.7368    62.7450    51.7093 0 CHG=0 CFG=0
M  V30 228 C      49.8580    61.4650    53.4320 0 CHG=0 CFG=2
M  V30 229 H      50.4737    61.3776    54.3272 0 CHG=0 CFG=0
M  V30 230 O      50.0590    60.3060    52.6100 0 CHG=0 CFG=0
M  V30 231 H      49.4774    60.3885    51.7396 0 CHG=0 CFG=0
M  V30 232 C      48.4010    61.5390    53.8390 0 CHG=0 CFG=0
M  V30 233 H      48.1297    60.6361    54.3860 0 CHG=0 CFG=0
M  V30 234 H      47.7783    61.6245    52.9484 0 CHG=0 CFG=0
M  V30 235 H      48.2449    62.4097    54.4760 0 CHG=0 CFG=0
M  V30 236 C      49.9150    63.9950    53.4550 0 CHG=0 CFG=0
M  V30 237 O      50.4680    64.2340    54.5280 0 CHG=0 CFG=0
M  V30 238 N      49.0080    64.8090    52.9100 0 CHG=0 CFG=0
M  V30 239 H      48.5846    64.5479    51.9626 0 CHG=0 CFG=0
M  V30 240 C      48.5750    66.0350    53.5550 0 CHG=0 CFG=1
M  V30 241 H      49.2540    66.2622    54.3768 0 CHG=0 CFG=0
M  V30 242 C      48.5380    67.2460    52.5800 0 CHG=0 CFG=1
M  V30 243 H      47.9091    66.9919    51.7268 0 CHG=0 CFG=0
M  V30 244 C      47.9660    68.4860    53.2620 0 CHG=0 CFG=0
M  V30 245 H      47.9527    69.3161    52.5558 0 CHG=0 CFG=0
M  V30 246 H      48.5863    68.7487    54.1190 0 CHG=0 CFG=0
M  V30 247 H      46.9500    68.2799    53.5989 0 CHG=0 CFG=0
M  V30 248 C      49.9430    67.6020    52.0720 0 CHG=0 CFG=0
M  V30 249 H      50.4720    68.1305    52.8650 0 CHG=0 CFG=0
M  V30 250 H      50.4690    66.6765    51.8378 0 CHG=0 CFG=0
M  V30 251 C      49.9390    68.4780    50.8320 0 CHG=0 CFG=0
M  V30 252 H      50.9655    68.6881    50.5316 0 CHG=0 CFG=0
M  V30 253 H      49.4258    69.4147    51.0499 0 CHG=0 CFG=0
M  V30 254 H      49.4228    67.9610    50.0230 0 CHG=0 CFG=0
M  V30 255 C      47.1830    65.7940    54.1160 0 CHG=0 CFG=0
M  V30 256 O      46.2510    65.5110    53.3600 0 CHG=0 CFG=0
M  V30 257 N      47.0480    65.9080    55.4370 0 CHG=0 CFG=0
M  V30 258 H      47.9232    65.9790    56.0485 0 CHG=0 CFG=0
M  V30 259 C      45.7350    65.9380    56.0660 0 CHG=0 CFG=1
M  V30 260 H      45.0491    65.3308    55.4753 0 CHG=0 CFG=0
M  V30 261 C      45.7940    65.3730    57.4870 0 CHG=0 CFG=0
M  V30 262 H      46.6553    65.8037    57.9977 0 CHG=0 CFG=0
M  V30 263 H      44.8813    65.6547    58.0121 0 CHG=0 CFG=0
M  V30 264 C      45.9190    63.8870    57.5120 0 CHG=0 CFG=0
M  V30 265 C      47.1590    63.2800    57.3870 0 CHG=0 CFG=0
M  V30 266 H      48.0547    63.8944    57.2958 0 CHG=0 CFG=0
M  V30 267 C      44.7980    63.0910    57.5950 0 CHG=0 CFG=0
M  V30 268 H      43.8137    63.5535    57.6687 0 CHG=0 CFG=0
M  V30 269 C      47.2690    61.9040    57.3770 0 CHG=0 CFG=0
M  V30 270 H      48.2503    61.4366    57.2955 0 CHG=0 CFG=0
M  V30 271 C      44.9060    61.7080    57.5860 0 CHG=0 CFG=0
M  V30 272 H      44.0124    61.0897    57.6710 0 CHG=0 CFG=0
M  V30 273 C      46.1390    61.1210    57.4700 0 CHG=0 CFG=0
M  V30 274 H      46.2258    60.0346    57.4513 0 CHG=0 CFG=0
M  V30 275 C      45.2180    67.3650    56.1010 0 CHG=0 CFG=0
M  V30 276 O      45.8520    68.2500    56.6830 0 CHG=0 CFG=0
M  V30 277 N      44.0770    67.5880    55.4600 0 CHG=0 CFG=0
M  V30 278 H      43.6206    66.7929    54.9082 0 CHG=0 CFG=0
M  V30 279 C      43.4350    68.8950    55.4940 0 CHG=0 CFG=1
M  V30 280 H      43.5875    69.3252    56.4838 0 CHG=0 CFG=0
M  V30 281 C      44.0490    69.8560    54.4470 0 CHG=0 CFG=2
M  V30 282 H      45.1335    69.8369    54.5545 0 CHG=0 CFG=0
M  V30 283 O      43.5920    71.1880    54.6970 0 CHG=0 CFG=0
M  V30 284 H      42.5447    71.2180    54.6276 0 CHG=0 CFG=0
M  V30 285 C      43.6990    69.4500    53.0270 0 CHG=0 CFG=0
M  V30 286 H      44.1506    70.1520    52.3261 0 CHG=0 CFG=0
M  V30 287 H      42.6161    69.4590    52.9024 0 CHG=0 CFG=0
M  V30 288 H      44.0785    68.4471    52.8313 0 CHG=0 CFG=0
M  V30 289 C      41.9460    68.7560    55.2610 0 CHG=0 CFG=0
M  V30 290 O      41.4720    67.6970    54.8830 0 CHG=0 CFG=0
M  V30 291 N      41.2110    69.8290    55.5190 0 CHG=0 CFG=0
M  V30 292 H      41.6847    70.6864    55.9494 0 CHG=0 CFG=0
M  V30 293 C      39.7860    69.8840    55.2390 0 CHG=0 CFG=1
M  V30 294 H      39.4816    68.9406    54.7858 0 CHG=0 CFG=0
M  V30 295 C      38.9800    70.0950    56.5250 0 CHG=0 CFG=0
M  V30 296 H      37.9213    70.1313    56.2684 0 CHG=0 CFG=0
M  V30 297 H      39.1641    69.2524    57.1915 0 CHG=0 CFG=0
M  V30 298 C      39.3470    71.3860    57.2600 0 CHG=0 CFG=0
M  V30 299 O      38.7960    72.4580    56.9420 0 CHG=0 CFG=0
M  V30 300 O      40.1880    71.3330    58.1700 0 CHG=-1 CFG=0
M  V30 301 C      39.5380    71.0020    54.2480 0 CHG=0 CFG=0
M  V30 302 O      40.3980    71.8520    54.0530 0 CHG=0 CFG=0
M  V30 303 N      38.3800    70.9750    53.5980 0 CHG=0 CFG=0
M  V30 304 H      37.7362    70.1318    53.7375 0 CHG=0 CFG=0
M  V30 305 C      37.9410    72.0520    52.6940 0 CHG=0 CFG=1
M  V30 306 H      38.2873    73.0125    53.0756 0 CHG=0 CFG=0
M  V30 307 C      38.4860    71.8350    51.2940 0 CHG=0 CFG=0
M  V30 308 H      38.1493    72.6420    50.6434 0 CHG=0 CFG=0
M  V30 309 H      38.1250    70.8822    50.9067 0 CHG=0 CFG=0
M  V30 310 H      39.5755    71.8247    51.3252 0 CHG=0 CFG=0
M  V30 311 C      36.4220    72.0360    52.6600 0 CHG=0 CFG=0
M  V30 312 O      35.8130    71.1290    53.2110 0 CHG=0 CFG=0
M  V30 313 N      35.8130    73.0270    52.0220 0 CHG=0 CFG=0
M  V30 314 H      36.3948    73.8179    51.5967 0 CHG=0 CFG=0
M  V30 315 C      34.3600    73.0520    51.8930 0 CHG=0 CFG=1
M  V30 316 H      33.9147    72.6479    52.8021 0 CHG=0 CFG=0
M  V30 317 C      33.8540    74.4730    51.6800 0 CHG=0 CFG=0
M  V30 318 H      34.3249    74.8701    50.7808 0 CHG=0 CFG=0
M  V30 319 H      32.7742    74.4313    51.5371 0 CHG=0 CFG=0
M  V30 320 C      34.1420    75.4220    52.8210 0 CHG=0 CFG=0
M  V30 321 H      35.2194    75.4855    52.9735 0 CHG=0 CFG=0
M  V30 322 H      33.7504    76.4093    52.5760 0 CHG=0 CFG=0
M  V30 323 C      33.4890    74.9270    54.0840 0 CHG=0 CFG=0
M  V30 324 H      32.4292    74.7608    53.8911 0 CHG=0 CFG=0
M  V30 325 H      33.9570    73.9875    54.3780 0 CHG=0 CFG=0
M  V30 326 C      33.6310    75.9240    55.2220 0 CHG=0 CFG=0
M  V30 327 H      34.6860    76.1251    55.4083 0 CHG=0 CFG=0
M  V30 328 H      33.1232    76.8536    54.9651 0 CHG=0 CFG=0
M  V30 329 N      33.0100    75.3280    56.4320 0 CHG=1 CFG=0
M  V30 330 H      33.0961    76.0111    57.2510 0 CHG=0 CFG=0
M  V30 331 H      33.5097    74.4140    56.6765 0 CHG=0 CFG=0
M  V30 332 H      31.9761    75.1289    56.2416 0 CHG=0 CFG=0
M  V30 333 C      33.9300    72.2080    50.7150 0 CHG=0 CFG=0
M  V30 334 O      34.6120    72.1710    49.6910 0 CHG=0 CFG=0
M  V30 335 N      32.7740    71.5770    50.8350 0 CHG=0 CFG=0
M  V30 336 H      32.2493    71.6171    51.7667 0 CHG=0 CFG=0
M  V30 337 C      32.2000    70.8280    49.7240 0 CHG=0 CFG=1
M  V30 338 H      32.9008    70.0419    49.4429 0 CHG=0 CFG=0
M  V30 339 C      30.8800    70.1680    50.1490 0 CHG=0 CFG=0
M  V30 340 H      30.9316    69.9512    51.2160 0 CHG=0 CFG=0
M  V30 341 H      30.0678    70.8697    49.9592 0 CHG=0 CFG=0
M  V30 342 C      30.5800    68.8800    49.4140 0 CHG=0 CFG=0
M  V30 343 H      30.3932    69.1180    48.3668 0 CHG=0 CFG=0
M  V30 344 H      31.4522    68.2306    49.4896 0 CHG=0 CFG=0
M  V30 345 C      29.3780    68.1300    49.9550 0 CHG=0 CFG=0
M  V30 346 O      29.3570    67.7770    51.1440 0 CHG=0 CFG=0
M  V30 347 O      28.4580    67.8520    49.1670 0 CHG=-1 CFG=0
M  V30 348 C      31.9970    71.7510    48.5100 0 CHG=0 CFG=0
M  V30 349 O      32.1150    71.3190    47.3640 0 CHG=0 CFG=0
M  V30 350 N      31.7170    73.0240    48.7790 0 CHG=0 CFG=0
M  V30 351 H      31.6517    73.3274    49.8030 0 CHG=0 CFG=0
M  V30 352 C      31.4960    74.0200    47.7450 0 CHG=0 CFG=1
M  V30 353 H      30.9418    73.5414    46.9375 0 CHG=0 CFG=0
M  V30 354 C      30.6270    75.1630    48.2940 0 CHG=0 CFG=0
M  V30 355 H      30.4520    75.8861    47.4974 0 CHG=0 CFG=0
M  V30 356 H      29.6744    74.7518    48.6279 0 CHG=0 CFG=0
M  V30 357 O      31.2490    75.8250    49.3860 0 CHG=0 CFG=0
M  V30 358 H      31.4169    75.1384    50.1625 0 CHG=0 CFG=0
M  V30 359 C      32.7820    74.5860    47.1520 0 CHG=0 CFG=0
M  V30 360 O      32.7260    75.3350    46.1950 0 CHG=0 CFG=0
M  V30 361 N      33.9370    74.2320    47.7060 0 CHG=0 CFG=0
M  V30 362 H      33.9371    73.5422    48.5240 0 CHG=0 CFG=0
M  V30 363 C      35.2000    74.7640    47.2220 0 CHG=0 CFG=1
M  V30 364 H      35.0382    75.8084    46.9554 0 CHG=0 CFG=0
M  V30 365 C      36.2780    74.7240    48.3090 0 CHG=0 CFG=0
M  V30 366 H      37.1501    75.2754    47.9576 0 CHG=0 CFG=0
M  V30 367 H      35.8858    75.1984    49.2086 0 CHG=0 CFG=0
M  V30 368 O      36.6730    73.4050    48.6270 0 CHG=0 CFG=0
M  V30 369 H      35.8424    72.8645    48.9742 0 CHG=0 CFG=0
M  V30 370 C      35.6520    74.0280    45.9600 0 CHG=0 CFG=0
M  V30 371 O      35.1510    72.9400    45.6260 0 CHG=0 CFG=0
M  V30 372 N      36.5950    74.6330    45.2580 0 CHG=0 CFG=0
M  V30 373 H      37.0691    75.5079    45.6512 0 CHG=0 CFG=0
M  V30 374 C      36.9940    74.1210    43.9570 0 CHG=0 CFG=1
M  V30 375 H      36.2098    73.4472    43.6118 0 CHG=0 CFG=0
M  V30 376 C      37.1320    75.2440    42.9220 0 CHG=0 CFG=2
M  V30 377 H      37.3716    74.8051    41.9535 0 CHG=0 CFG=0
M  V30 378 O      38.1850    76.1410    43.3000 0 CHG=0 CFG=0
M  V30 379 H      37.9668    76.5628    44.2365 0 CHG=0 CFG=0
M  V30 380 C      35.8230    76.0130    42.8060 0 CHG=0 CFG=0
M  V30 381 H      35.9322    76.8080    42.0684 0 CHG=0 CFG=0
M  V30 382 H      35.5694    76.4475    43.7730 0 CHG=0 CFG=0
M  V30 383 H      35.0290    75.3347    42.4935 0 CHG=0 CFG=0
M  V30 384 C      38.2890    73.3320    44.0100 0 CHG=0 CFG=0
M  V30 385 O      39.0690    73.4330    44.9590 0 CHG=0 CFG=0
M  V30 386 N      38.4830    72.5450    42.9560 0 CHG=0 CFG=0
M  V30 387 H      37.6918    72.4479    42.2423 0 CHG=0 CFG=0
M  V30 388 C      39.7050    71.8160    42.7260 0 CHG=0 CFG=1
M  V30 389 H      39.8463    71.1110    43.5452 0 CHG=0 CFG=0
M  V30 390 C      39.6290    71.0210    41.4030 0 CHG=0 CFG=0
M  V30 391 H      39.3013    71.6980    40.6141 0 CHG=0 CFG=0
M  V30 392 C      40.9910    70.4600    41.0180 0 CHG=0 CFG=0
M  V30 393 H      40.9053    69.9060    40.0833 0 CHG=0 CFG=0
M  V30 394 H      41.3451    69.7929    41.8040 0 CHG=0 CFG=0
M  V30 395 H      41.6990    71.2789    40.8907 0 CHG=0 CFG=0
M  V30 396 C      38.6110    69.8970    41.5230 0 CHG=0 CFG=0
M  V30 397 H      38.5668    69.3444    40.5845 0 CHG=0 CFG=0
M  V30 398 H      37.6295    70.3170    41.7433 0 CHG=0 CFG=0
M  V30 399 H      38.9062    69.2231    42.3273 0 CHG=0 CFG=0
M  V30 400 C      40.8860    72.7770    42.7070 0 CHG=0 CFG=0
M  V30 401 O      41.9100    72.5160    43.3460 0 CHG=0 CFG=0
M  V30 402 N      40.7450    73.8920    42.0020 0 CHG=0 CFG=0
M  V30 403 H      39.8314    74.0727    41.4750 0 CHG=0 CFG=0
M  V30 404 C      41.8230    74.8760    41.9370 0 CHG=0 CFG=1
M  V30 405 H      42.7147    74.3810    41.5524 0 CHG=0 CFG=0
M  V30 406 C      41.4690    76.0240    40.9950 0 CHG=0 CFG=0
M  V30 407 H      41.2353    75.6069    40.0154 0 CHG=0 CFG=0
M  V30 408 H      40.5924    76.5370    41.3906 0 CHG=0 CFG=0
M  V30 409 C      42.5800    77.0330    40.8320 0 CHG=0 CFG=0
M  V30 410 C      43.5650    76.8500    39.8840 0 CHG=0 CFG=0
M  V30 411 H      43.5455    75.9609    39.2538 0 CHG=0 CFG=0
M  V30 412 C      42.6310    78.1610    41.6270 0 CHG=0 CFG=0
M  V30 413 H      41.8620    78.3199    42.3830 0 CHG=0 CFG=0
M  V30 414 C      44.5810    77.7820    39.7210 0 CHG=0 CFG=0
M  V30 415 H      45.3450    77.6276    38.9590 0 CHG=0 CFG=0
M  V30 416 C      43.6480    79.0970    41.4780 0 CHG=0 CFG=0
M  V30 417 H      43.6730    79.9813    42.1148 0 CHG=0 CFG=0
M  V30 418 C      44.6240    78.9060    40.5250 0 CHG=0 CFG=0
M  V30 419 H      45.4247    79.6359    40.4055 0 CHG=0 CFG=0
M  V30 420 C      42.1490    75.4460    43.3160 0 CHG=0 CFG=0
M  V30 421 O      43.3170    75.6740    43.6470 0 CHG=0 CFG=0
M  V30 422 N      41.1180    75.7010    44.1130 0 CHG=0 CFG=0
M  V30 423 H      40.1212    75.5457    43.7565 0 CHG=0 CFG=0
M  V30 424 C      41.3330    76.1930    45.4760 0 CHG=0 CFG=1
M  V30 425 H      41.9623    77.0801    45.4048 0 CHG=0 CFG=0
M  V30 426 C      39.9940    76.6300    46.1020 0 CHG=0 CFG=0
M  V30 427 H      39.2573    75.8426    45.9426 0 CHG=0 CFG=0
M  V30 428 H      40.1385    76.7819    47.1716 0 CHG=0 CFG=0
M  V30 429 C      39.4710    77.9280    45.4850 0 CHG=0 CFG=0
M  V30 430 H      39.8889    78.7625    46.0481 0 CHG=0 CFG=0
M  V30 431 H      39.8179    77.9755    44.4528 0 CHG=0 CFG=0
M  V30 432 C      37.9540    78.0730    45.4810 0 CHG=0 CFG=0
M  V30 433 O      37.2410    77.2500    46.0890 0 CHG=0 CFG=0
M  V30 434 O      37.4640    79.0340    44.8560 0 CHG=-1 CFG=0
M  V30 435 C      42.0880    75.1660    46.3260 0 CHG=0 CFG=0
M  V30 436 O      42.9120    75.5320    47.1590 0 CHG=0 CFG=0
M  V30 437 N      41.8530    73.8790    46.0920 0 CHG=0 CFG=0
M  V30 438 H      41.0966    73.5944    45.3907 0 CHG=0 CFG=0
M  V30 439 C      42.6250    72.8490    46.7900 0 CHG=0 CFG=1
M  V30 440 H      42.5991    73.0710    47.8568 0 CHG=0 CFG=0
M  V30 441 C      42.0150    71.4630    46.5780 0 CHG=0 CFG=0
M  V30 442 H      40.9314    71.5754    46.6134 0 CHG=0 CFG=0
M  V30 443 H      42.3135    71.1243    45.5859 0 CHG=0 CFG=0
M  V30 444 C      42.3920    70.3630    47.5680 0 CHG=0 CFG=0
M  V30 445 H      43.4701    70.2093    47.5208 0 CHG=0 CFG=0
M  V30 446 C      42.0200    70.7460    48.9940 0 CHG=0 CFG=0
M  V30 447 H      42.3022    69.9409    49.6724 0 CHG=0 CFG=0
M  V30 448 H      40.9447    70.9134    49.0571 0 CHG=0 CFG=0
M  V30 449 H      42.5464    71.6583    49.2748 0 CHG=0 CFG=0
M  V30 450 C      41.7030    69.0720    47.1660 0 CHG=0 CFG=0
M  V30 451 H      41.9689    68.2833    47.8697 0 CHG=0 CFG=0
M  V30 452 H      42.0217    68.7864    46.1635 0 CHG=0 CFG=0
M  V30 453 H      40.6228    69.2178    47.1756 0 CHG=0 CFG=0
M  V30 454 C      44.0910    72.8600    46.3360 0 CHG=0 CFG=0
M  V30 455 O      44.9760    72.6080    47.1420 0 CHG=0 CFG=0
M  V30 456 N      44.3460    73.1560    45.0520 0 CHG=0 CFG=0
M  V30 457 H      43.5296    73.2716    44.3701 0 CHG=0 CFG=0
M  V30 458 C      45.7130    73.3240    44.5640 0 CHG=0 CFG=1
M  V30 459 H      46.2670    72.4150    44.7982 0 CHG=0 CFG=0
M  V30 460 C      45.7370    73.5130    43.0400 0 CHG=0 CFG=0
M  V30 461 H      45.0684    74.3356    42.7861 0 CHG=0 CFG=0
M  V30 462 H      46.7545    73.7660    42.7421 0 CHG=0 CFG=0
M  V30 463 C      45.3010    72.2830    42.2570 0 CHG=0 CFG=0
M  V30 464 H      45.9935    71.4678    42.4667 0 CHG=0 CFG=0
M  V30 465 H      44.2980    71.9994    42.5758 0 CHG=0 CFG=0
M  V30 466 C      45.2860    72.5420    40.7610 0 CHG=0 CFG=0
M  V30 467 H      44.5729    73.3358    40.5386 0 CHG=0 CFG=0
M  V30 468 H      46.2813    72.8457    40.4366 0 CHG=0 CFG=0
M  V30 469 C      44.8810    71.2830    40.0260 0 CHG=0 CFG=0
M  V30 470 H      45.5696    70.4818    40.2942 0 CHG=0 CFG=0
M  V30 471 H      43.8697    71.0095    40.3269 0 CHG=0 CFG=0
M  V30 472 N      44.9100    71.4680    38.5470 0 CHG=1 CFG=0
M  V30 473 H      44.6180    70.5572    38.0673 0 CHG=0 CFG=0
M  V30 474 H      45.9005    71.7309    38.2393 0 CHG=0 CFG=0
M  V30 475 H      44.2323    72.2488    38.2714 0 CHG=0 CFG=0
M  V30 476 C      46.4280    74.5040    45.2470 0 CHG=0 CFG=0
M  V30 477 O      47.6410    74.4490    45.4800 0 CHG=0 CFG=0
M  V30 478 N      45.6850    75.5710    45.5390 0 CHG=0 CFG=0
M  V30 479 H      44.6653    75.6059    45.2167 0 CHG=0 CFG=0
M  V30 480 C      46.2400    76.6960    46.2930 0 CHG=0 CFG=1
M  V30 481 H      47.1254    77.0594    45.7714 0 CHG=0 CFG=0
M  V30 482 C      45.2390    77.8440    46.4080 0 CHG=0 CFG=0
M  V30 483 H      44.2661    77.4258    46.6663 0 CHG=0 CFG=0
M  V30 484 H      45.5716    78.5102    47.2040 0 CHG=0 CFG=0
M  V30 485 C      45.0860    78.6580    45.1380 0 CHG=0 CFG=0
M  V30 486 H      44.7986    77.9925    44.3240 0 CHG=0 CFG=0
M  V30 487 H      44.3074    79.4057    45.2889 0 CHG=0 CFG=0
M  V30 488 C      46.3890    79.3670    44.7630 0 CHG=0 CFG=0
M  V30 489 H      46.8055    79.8376    45.6536 0 CHG=0 CFG=0
M  V30 490 H      47.0944    78.6313    44.3765 0 CHG=0 CFG=0
M  V30 491 N      46.1650    80.3900    43.7460 0 CHG=1 CFG=0
M  V30 492 H      45.1738    80.7815    43.6504 0 CHG=0 CFG=0
M  V30 493 C      47.0950    80.8730    42.9300 0 CHG=0 CFG=0
M  V30 494 N      48.3520    80.4370    42.9770 0 CHG=0 CFG=0
M  V30 495 H      48.6305    79.6823    43.6825 0 CHG=0 CFG=0
M  V30 496 H      49.0838    80.8413    42.3093 0 CHG=0 CFG=0
M  V30 497 N      46.7630    81.8000    42.0540 0 CHG=0 CFG=0
M  V30 498 H      45.7545    82.1545    42.0064 0 CHG=0 CFG=0
M  V30 499 H      47.5019    82.1981    41.3904 0 CHG=0 CFG=0
M  V30 500 C      46.6520    76.2330    47.6760 0 CHG=0 CFG=0
M  V30 501 O      47.7120    76.6100    48.1610 0 CHG=0 CFG=0
M  V30 502 N      45.8340    75.3840    48.2960 0 CHG=0 CFG=0
M  V30 503 H      44.9133    75.0993    47.8310 0 CHG=0 CFG=0
M  V30 504 C      46.1850    74.8350    49.6130 0 CHG=0 CFG=1
M  V30 505 H      46.3565    75.6731    50.2884 0 CHG=0 CFG=0
M  V30 506 C      45.0550    73.9720    50.2100 0 CHG=0 CFG=1
M  V30 507 H      44.8336    73.1603    49.5171 0 CHG=0 CFG=0
M  V30 508 C      45.4730    73.3690    51.5510 0 CHG=0 CFG=0
M  V30 509 H      44.6571    72.7656    51.9487 0 CHG=0 CFG=0
M  V30 510 H      45.7076    74.1696    52.2526 0 CHG=0 CFG=0
M  V30 511 H      46.3528    72.7413    51.4092 0 CHG=0 CFG=0
M  V30 512 C      43.7900    74.8110    50.4000 0 CHG=0 CFG=0
M  V30 513 H      43.5826    75.3228    49.4602 0 CHG=0 CFG=0
M  V30 514 H      42.9695    74.1326    50.6336 0 CHG=0 CFG=0
M  V30 515 C      43.8570    75.8530    51.4920 0 CHG=0 CFG=0
M  V30 516 H      42.9096    76.3897    51.5414 0 CHG=0 CFG=0
M  V30 517 H      44.6614    76.5560    51.2753 0 CHG=0 CFG=0
M  V30 518 H      44.0484    75.3661    52.4483 0 CHG=0 CFG=0
M  V30 519 C      47.4810    74.0400    49.5190 0 CHG=0 CFG=0
M  V30 520 O      48.3980    74.2510    50.3010 0 CHG=0 CFG=0
M  V30 521 N      47.5690    73.1550    48.5340 0 CHG=0 CFG=0
M  V30 522 H      46.7292    73.0068    47.8877 0 CHG=0 CFG=0
M  V30 523 C      48.7810    72.3820    48.3130 0 CHG=0 CFG=1
M  V30 524 H      49.0004    71.8235    49.2229 0 CHG=0 CFG=0
M  V30 525 C      48.6160    71.3710    47.1510 0 CHG=0 CFG=0
M  V30 526 H      48.2841    71.9167    46.2677 0 CHG=0 CFG=0
M  V30 527 C      49.9300    70.6800    46.8190 0 CHG=0 CFG=0
M  V30 528 H      49.7752    69.9783    45.9995 0 CHG=0 CFG=0
M  V30 529 H      50.2890    70.1406    47.6955 0 CHG=0 CFG=0
M  V30 530 H      50.6686    71.4253    46.5238 0 CHG=0 CFG=0
M  V30 531 C      47.5640    70.3280    47.4900 0 CHG=0 CFG=0
M  V30 532 H      47.4646    69.6284    46.6601 0 CHG=0 CFG=0
M  V30 533 H      46.6074    70.8200    47.6663 0 CHG=0 CFG=0
M  V30 534 H      47.8644    69.7865    48.3870 0 CHG=0 CFG=0
M  V30 535 C      49.9560    73.3190    48.0310 0 CHG=0 CFG=0
M  V30 536 O      51.0670    73.0850    48.5170 0 CHG=0 CFG=0
M  V30 537 N      49.7190    74.3760    47.2470 0 CHG=0 CFG=0
M  V30 538 H      48.7450    74.5050    46.8231 0 CHG=0 CFG=0
M  V30 539 C      50.7650    75.3630    46.9550 0 CHG=0 CFG=1
M  V30 540 H      51.5628    74.8636    46.4052 0 CHG=0 CFG=0
M  V30 541 C      50.2270    76.5010    46.0910 0 CHG=0 CFG=0
M  V30 542 H      49.9091    76.0911    45.1323 0 CHG=0 CFG=0
M  V30 543 H      49.3716    76.9488    46.5968 0 CHG=0 CFG=0
M  V30 544 C      51.2590    77.5780    45.8390 0 CHG=0 CFG=0
M  V30 545 H      51.5281    78.0309    46.7932 0 CHG=0 CFG=0
M  V30 546 H      52.1405    77.1167    45.3937 0 CHG=0 CFG=0
M  V30 547 C      50.7640    78.6670    44.9110 0 CHG=0 CFG=0
M  V30 548 O      49.6310    79.1710    45.1010 0 CHG=0 CFG=0
M  V30 549 O      51.5230    79.0260    43.9940 0 CHG=-1 CFG=0
M  V30 550 C      51.3610    75.9570    48.2320 0 CHG=0 CFG=0
M  V30 551 O      52.5920    76.0610    48.3740 0 CHG=0 CFG=0
M  V30 552 N      50.4830    76.3640    49.1410 0 CHG=0 CFG=0
M  V30 553 H      49.4387    76.2985    48.9171 0 CHG=0 CFG=0
M  V30 554 C      50.8950    76.8980    50.4360 0 CHG=0 CFG=0
M  V30 555 H      51.4321    77.8317    50.2692 0 CHG=0 CFG=0
M  V30 556 H      50.0014    77.0932    51.0289 0 CHG=0 CFG=0
M  V30 557 C      51.7970    75.9570    51.2200 0 CHG=0 CFG=0
M  V30 558 O      52.7040    76.4100    51.9070 0 CHG=0 CFG=0
M  V30 559 N      51.5620    74.6500    51.0920 0 CHG=0 CFG=0
M  V30 560 H      50.8214    74.3270    50.3905 0 CHG=0 CFG=0
M  V30 561 C      52.2790    73.6390    51.8750 0 CHG=0 CFG=1
M  V30 562 H      52.5993    74.1098    52.8044 0 CHG=0 CFG=0
M  V30 563 C      51.3260    72.4870    52.2430 0 CHG=0 CFG=1
M  V30 564 H      50.8475    72.1308    51.3307 0 CHG=0 CFG=0
M  V30 565 C      52.0880    71.3230    52.8750 0 CHG=0 CFG=0
M  V30 566 H      51.3900    70.5240    53.1247 0 CHG=0 CFG=0
M  V30 567 H      52.5877    71.6647    53.7815 0 CHG=0 CFG=0
M  V30 568 H      52.8307    70.9489    52.1703 0 CHG=0 CFG=0
M  V30 569 C      50.2390    73.0150    53.1860 0 CHG=0 CFG=0
M  V30 570 H      50.6989    73.2245    54.1518 0 CHG=0 CFG=0
M  V30 571 H      49.8418    73.9383    52.7642 0 CHG=0 CFG=0
M  V30 572 C      49.0860    72.0640    53.4090 0 CHG=0 CFG=0
M  V30 573 H      48.3652    72.5190    54.0883 0 CHG=0 CFG=0
M  V30 574 H      49.4584    71.1363    53.8435 0 CHG=0 CFG=0
M  V30 575 H      48.6016    71.8498    52.4563 0 CHG=0 CFG=0
M  V30 576 C      53.5300    73.0780    51.1860 0 CHG=0 CFG=0
M  V30 577 O      54.5650    72.9480    51.8260 0 CHG=0 CFG=0
M  V30 578 N      53.4350    72.7450    49.8990 0 CHG=0 CFG=0
M  V30 579 H      52.5189    72.9366    49.3804 0 CHG=0 CFG=0
M  V30 580 C      54.5490    72.1230    49.1700 0 CHG=0 CFG=1
M  V30 581 H      55.2720    71.7896    49.9145 0 CHG=0 CFG=0
M  V30 582 C      54.0570    70.8760    48.4320 0 CHG=0 CFG=0
M  V30 583 H      53.2748    71.1791    47.7360 0 CHG=0 CFG=0
M  V30 584 H      54.8958    70.4565    47.8765 0 CHG=0 CFG=0
M  V30 585 C      53.4880    69.7770    49.3440 0 CHG=0 CFG=0
M  V30 586 H      52.6259    70.1906    49.8673 0 CHG=0 CFG=0
M  V30 587 C      53.0120    68.5650    48.5420 0 CHG=0 CFG=0
M  V30 588 H      52.6169    67.8108    49.2225 0 CHG=0 CFG=0
M  V30 589 H      53.8493    68.1467    47.9834 0 CHG=0 CFG=0
M  V30 590 H      52.2300    68.8725    47.8477 0 CHG=0 CFG=0
M  V30 591 C      54.5170    69.3620    50.3930 0 CHG=0 CFG=0
M  V30 592 H      54.0951    68.5834    51.0285 0 CHG=0 CFG=0
M  V30 593 H      54.7821    70.2249    51.0040 0 CHG=0 CFG=0
M  V30 594 H      55.4094    68.9810    49.8965 0 CHG=0 CFG=0
M  V30 595 C      55.2920    73.0600    48.2090 0 CHG=0 CFG=0
M  V30 596 O      56.2630    72.6470    47.5630 0 CHG=0 CFG=0
M  V30 597 N      54.8510    74.3150    48.1300 0 CHG=0 CFG=0
M  V30 598 H      53.9528    74.5741    48.6506 0 CHG=0 CFG=0
M  V30 599 C      55.5430    75.3620    47.3590 0 CHG=0 CFG=1
M  V30 600 H      54.9608    76.2784    47.4559 0 CHG=0 CFG=0
M  V30 601 C      56.9390    75.6410    47.9300 0 CHG=0 CFG=0
M  V30 602 H      57.5756    74.7867    47.6997 0 CHG=0 CFG=0
M  V30 603 H      57.3333    76.5312    47.4398 0 CHG=0 CFG=0
M  V30 604 C      56.9830    75.8700    49.4260 0 CHG=0 CFG=0
M  V30 605 H      56.6675    74.9562    49.9295 0 CHG=0 CFG=0
M  V30 606 H      58.0068    76.1090    49.7136 0 CHG=0 CFG=0
M  V30 607 C      56.0790    77.0020    49.8620 0 CHG=0 CFG=0
M  V30 608 H      56.3699    77.9160    49.3442 0 CHG=0 CFG=0
M  V30 609 H      55.0467    76.7557    49.6133 0 CHG=0 CFG=0
M  V30 610 C      56.1980    77.2130    51.3570 0 CHG=0 CFG=0
M  V30 611 H      56.0826    76.2530    51.8601 0 CHG=0 CFG=0
M  V30 612 H      57.1828    77.6241    51.5790 0 CHG=0 CFG=0
M  V30 613 N      55.1590    78.1500    51.8610 0 CHG=1 CFG=0
M  V30 614 H      55.2731    78.2751    52.9175 0 CHG=0 CFG=0
M  V30 615 H      54.1878    77.7522    51.6523 0 CHG=0 CFG=0
M  V30 616 H      55.2675    79.0978    51.3764 0 CHG=0 CFG=0
M  V30 617 C      55.6490    75.0420    45.8710 0 CHG=0 CFG=0
M  V30 618 O      56.7140    75.1850    45.2610 0 CHG=0 CFG=0
M  V30 619 N      54.5430    74.6040    45.2880 0 CHG=0 CFG=0
M  V30 620 H      53.6766    74.4124    45.8860 0 CHG=0 CFG=0
M  V30 621 C      54.4810    74.3780    43.8530 0 CHG=0 CFG=1
M  V30 622 H      55.3150    74.8899    43.3729 0 CHG=0 CFG=0
M  V30 623 C      54.5500    72.8880    43.5250 0 CHG=0 CFG=0
M  V30 624 H      53.7389    72.3858    44.0523 0 CHG=0 CFG=0
M  V30 625 H      54.4134    72.7698    42.4501 0 CHG=0 CFG=0
M  V30 626 C      55.8570    72.2150    43.9140 0 CHG=0 CFG=0
M  V30 627 H      56.1903    72.6254    44.8672 0 CHG=0 CFG=0
M  V30 628 H      55.6798    71.1448    44.0206 0 CHG=0 CFG=0
M  V30 629 C      56.9550    72.4260    42.8830 0 CHG=0 CFG=0
M  V30 630 H      56.5448    72.9204    42.0024 0 CHG=0 CFG=0
M  V30 631 H      57.7484    73.0403    43.3087 0 CHG=0 CFG=0
M  V30 632 N      57.4870    71.1170    42.5130 0 CHG=1 CFG=0
M  V30 633 H      57.9739    70.5562    43.2833 0 CHG=0 CFG=0
M  V30 634 C      57.4230    70.5570    41.3090 0 CHG=0 CFG=0
M  V30 635 N      56.9040    71.1970    40.2710 0 CHG=0 CFG=0
M  V30 636 H      56.5232    72.1898    40.3905 0 CHG=0 CFG=0
M  V30 637 H      56.8658    70.7209    39.3135 0 CHG=0 CFG=0
M  V30 638 N      57.9280    69.3380    41.1380 0 CHG=0 CFG=0
M  V30 639 H      58.3766    68.8243    41.9625 0 CHG=0 CFG=0
M  V30 640 H      57.8855    68.8714    40.1760 0 CHG=0 CFG=0
M  V30 641 C      53.1730    74.9710    43.3500 0 CHG=0 CFG=0
M  V30 642 O      52.1150    74.7480    43.9520 0 CHG=0 CFG=0
M  V30 643 N      53.2390    75.7390    42.2560 0 CHG=0 CFG=0
M  V30 644 C      54.4180    76.1370    41.4620 0 CHG=0 CFG=0
M  V30 645 H      54.9614    75.2612    41.1074 0 CHG=0 CFG=0
M  V30 646 H      55.0866    76.7673    42.0483 0 CHG=0 CFG=0
M  V30 647 C      52.0250    76.4210    41.8410 0 CHG=0 CFG=1
M  V30 648 H      51.6034    76.9585    42.6904 0 CHG=0 CFG=0
M  V30 649 C      52.5170    77.4300    40.7920 0 CHG=0 CFG=0
M  V30 650 H      51.8084    77.4958    39.9664 0 CHG=0 CFG=0
M  V30 651 H      52.6437    78.4146    41.2420 0 CHG=0 CFG=0
M  V30 652 C      53.8290    76.9050    40.3110 0 CHG=0 CFG=0
M  V30 653 H      53.6821    76.2481    39.4537 0 CHG=0 CFG=0
M  V30 654 H      54.4858    77.7283    40.0302 0 CHG=0 CFG=0
M  V30 655 C      50.9740    75.4630    41.2730 0 CHG=0 CFG=0
M  V30 656 O      51.3060    74.3330    40.8910 0 CHG=0 CFG=0
M  V30 657 N      49.7030    75.8990    41.2530 0 CHG=0 CFG=0
M  V30 658 C      49.2130    77.1160    41.9320 0 CHG=0 CFG=0
M  V30 659 H      49.5578    78.0127    41.4171 0 CHG=0 CFG=0
M  V30 660 H      49.5457    77.1416    42.9697 0 CHG=0 CFG=0
M  V30 661 C      48.6110    75.1030    40.6980 0 CHG=0 CFG=1
M  V30 662 H      48.3930    74.2717    41.3685 0 CHG=0 CFG=0
M  V30 663 C      47.4310    76.0820    40.7020 0 CHG=0 CFG=0
M  V30 664 H      47.3893    76.6403    39.7668 0 CHG=0 CFG=0
M  V30 665 H      46.4902    75.5523    40.8518 0 CHG=0 CFG=0
M  V30 666 C      47.7140    76.9960    41.8530 0 CHG=0 CFG=0
M  V30 667 H      47.2650    77.9738    41.6787 0 CHG=0 CFG=0
M  V30 668 H      47.3192    76.5738    42.7771 0 CHG=0 CFG=0
M  V30 669 C      48.8790    74.5620    39.2880 0 CHG=0 CFG=0
M  V30 670 O      48.5360    73.4140    38.9970 0 CHG=0 CFG=0
M  V30 671 N      49.5020    75.3620    38.4280 0 CHG=0 CFG=0
M  V30 672 H      49.7623    76.3561    38.7263 0 CHG=0 CFG=0
M  V30 673 C      49.8390    74.9000    37.0710 0 CHG=0 CFG=1
M  V30 674 H      48.9228    74.5177    36.6210 0 CHG=0 CFG=0
M  V30 675 C      50.3280    76.0590    36.1970 0 CHG=0 CFG=0
M  V30 676 H      50.5231    75.6819    35.1931 0 CHG=0 CFG=0
M  V30 677 H      49.5477    76.8189    36.1550 0 CHG=0 CFG=0
M  V30 678 C      51.5880    76.6890    36.7300 0 CHG=0 CFG=0
M  V30 679 O      51.4780    77.5160    37.6520 0 CHG=0 CFG=0
M  V30 680 O      52.6870    76.3600    36.2410 0 CHG=-1 CFG=0
M  V30 681 C      50.8780    73.7660    37.0300 0 CHG=0 CFG=0
M  V30 682 O      51.0520    73.1380    35.9880 0 CHG=0 CFG=0
M  V30 683 N      51.5780    73.5160    38.1400 0 CHG=0 CFG=0
M  V30 684 H      51.4593    74.1556    38.9896 0 CHG=0 CFG=0
M  V30 685 C      52.5050    72.3840    38.2180 0 CHG=0 CFG=1
M  V30 686 H      52.7251    72.0651    37.1992 0 CHG=0 CFG=0
M  V30 687 C      53.8250    72.8180    38.8660 0 CHG=0 CFG=0
M  V30 688 H      53.6074    73.2780    39.8299 0 CHG=0 CFG=0
M  V30 689 H      54.4480    71.9363    39.0160 0 CHG=0 CFG=0
M  V30 690 C      54.5910    73.8190    38.0070 0 CHG=0 CFG=0
M  V30 691 H      54.7549    73.3748    37.0252 0 CHG=0 CFG=0
M  V30 692 H      53.9836    74.7181    37.9028 0 CHG=0 CFG=0
M  V30 693 C      55.9360    74.2150    38.5830 0 CHG=0 CFG=0
M  V30 694 O      56.3780    73.6350    39.6000 0 CHG=0 CFG=0
M  V30 695 O      56.5620    75.1240    38.0110 0 CHG=-1 CFG=0
M  V30 696 C      51.8950    71.1930    38.9560 0 CHG=0 CFG=0
M  V30 697 O      52.5970    70.2460    39.2890 0 CHG=0 CFG=0
M  V30 698 N      50.5800    71.2320    39.1690 0 CHG=0 CFG=0
M  V30 699 H      50.0268    72.0710    38.8016 0 CHG=0 CFG=0
M  V30 700 C      49.8640    70.1840    39.8790 0 CHG=0 CFG=1
M  V30 701 H      50.5666    69.4078    40.1821 0 CHG=0 CFG=0
M  V30 702 C      49.1780    70.7510    41.1100 0 CHG=0 CFG=0
M  V30 703 H      48.4944    71.5329    40.7792 0 CHG=0 CFG=0
M  V30 704 H      48.6109    69.9449    41.5756 0 CHG=0 CFG=0
M  V30 705 C      50.0840    71.3460    42.1640 0 CHG=0 CFG=0
M  V30 706 H      50.7252    70.5612    42.5652 0 CHG=0 CFG=0
M  V30 707 H      50.6996    72.1207    41.7069 0 CHG=0 CFG=0
M  V30 708 C      49.2820    71.9570    43.2980 0 CHG=0 CFG=0
M  V30 709 O      48.3480    71.3410    43.8160 0 CHG=0 CFG=0
M  V30 710 N      49.6310    73.1750    43.6790 0 CHG=0 CFG=0
M  V30 711 H      50.4414    73.6762    43.1923 0 CHG=0 CFG=0
M  V30 712 H      49.1028    73.6589    44.4739 0 CHG=0 CFG=0
M  V30 713 C      48.7610    69.5650    39.0430 0 CHG=0 CFG=0
M  V30 714 O      48.0710    70.2580    38.3010 0 CHG=0 CFG=0
M  V30 715 N      48.5720    68.2610    39.2030 0 CHG=0 CFG=0
M  V30 716 H      49.3464    67.6725    39.6490 0 CHG=0 CFG=0
M  V30 717 C      47.3440    67.6150    38.7890 0 CHG=0 CFG=1
M  V30 718 H      46.6525    68.3613    38.3980 0 CHG=0 CFG=0
M  V30 719 C      47.6330    66.5800    37.7190 0 CHG=0 CFG=0
M  V30 720 H      48.5339    66.0348    38.0005 0 CHG=0 CFG=0
M  V30 721 H      46.7906    65.8900    37.6697 0 CHG=0 CFG=0
M  V30 722 C      47.8450    67.1800    36.3390 0 CHG=0 CFG=0
M  V30 723 H      46.9197    67.6527    36.0096 0 CHG=0 CFG=0
M  V30 724 H      48.6363    67.9277    36.3929 0 CHG=0 CFG=0
M  V30 725 C      48.2390    66.1130    35.3400 0 CHG=0 CFG=0
M  V30 726 H      49.2339    65.7448    35.5904 0 CHG=0 CFG=0
M  V30 727 H      47.5226    65.2935    35.3975 0 CHG=0 CFG=0
M  V30 728 N      48.2560    66.6310    33.9770 0 CHG=1 CFG=0
M  V30 729 H      47.8644    67.6122    33.8075 0 CHG=0 CFG=0
M  V30 730 C      48.7280    65.9590    32.9330 0 CHG=0 CFG=0
M  V30 731 N      49.2340    64.7410    33.0890 0 CHG=0 CFG=0
M  V30 732 H      49.2635    64.2944    34.0609 0 CHG=0 CFG=0
M  V30 733 H      49.6122    64.2064    32.2428 0 CHG=0 CFG=0
M  V30 734 N      48.7020    66.5080    31.7290 0 CHG=0 CFG=0
M  V30 735 H      48.3013    67.4914    31.5980 0 CHG=0 CFG=0
M  V30 736 H      49.0817    65.9684    30.8866 0 CHG=0 CFG=0
M  V30 737 C      46.7340    66.9450    40.0080 0 CHG=0 CFG=0
M  V30 738 O      47.4530    66.3150    40.7930 0 CHG=0 CFG=0
M  V30 739 N      45.4220    67.0870    40.1780 0 CHG=0 CFG=0
M  V30 740 H      44.8710    67.7190    39.5132 0 CHG=0 CFG=0
M  V30 741 C      44.7200    66.3940    41.2580 0 CHG=0 CFG=1
M  V30 742 H      45.4634    65.9002    41.8838 0 CHG=0 CFG=0
M  V30 743 C      43.9240    67.3640    42.1380 0 CHG=0 CFG=0
M  V30 744 H      43.1872    67.8636    41.5090 0 CHG=0 CFG=0
M  V30 745 H      43.4129    66.7823    42.9052 0 CHG=0 CFG=0
M  V30 746 C      44.7600    68.4410    42.8370 0 CHG=0 CFG=0
M  V30 747 H      45.2018    69.0790    42.0715 0 CHG=0 CFG=0
M  V30 748 C      43.8750    69.3080    43.7270 0 CHG=0 CFG=0
M  V30 749 H      44.4843    70.0679    44.2162 0 CHG=0 CFG=0
M  V30 750 H      43.3970    68.6845    44.4826 0 CHG=0 CFG=0
M  V30 751 H      43.1105    69.7919    43.1191 0 CHG=0 CFG=0
M  V30 752 C      45.8930    67.8100    43.6440 0 CHG=0 CFG=0
M  V30 753 H      46.4729    68.5937    44.1313 0 CHG=0 CFG=0
M  V30 754 H      46.5409    67.2404    42.9777 0 CHG=0 CFG=0
M  V30 755 H      45.4749    67.1449    44.3997 0 CHG=0 CFG=0
M  V30 756 C      43.8070    65.3260    40.6750 0 CHG=0 CFG=0
M  V30 757 O      43.2380    65.4940    39.5840 0 CHG=0 CFG=0
M  V30 758 N      43.6900    64.2260    41.4100 0 CHG=0 CFG=0
M  V30 759 H      44.1496    64.1988    42.3759 0 CHG=0 CFG=0
M  V30 760 C      42.9630    63.0640    40.9500 0 CHG=0 CFG=1
M  V30 761 H      42.3910    63.3285    40.0606 0 CHG=0 CFG=0
M  V30 762 C      43.9230    61.9400    40.6090 0 CHG=0 CFG=0
M  V30 763 H      44.5657    61.7788    41.4745 0 CHG=0 CFG=0
M  V30 764 H      43.3314    61.0436    40.4231 0 CHG=0 CFG=0
M  V30 765 C      44.8130    62.1590    39.4110 0 CHG=0 CFG=0
M  V30 766 C      46.0010    62.8730    39.5280 0 CHG=0 CFG=0
M  V30 767 H      46.2700    63.3122    40.4887 0 CHG=0 CFG=0
M  V30 768 C      46.8470    63.0350    38.4450 0 CHG=0 CFG=0
M  V30 769 H      47.7712    63.6030    38.5511 0 CHG=0 CFG=0
M  V30 770 C      44.5040    61.5900    38.1790 0 CHG=0 CFG=0
M  V30 771 H      43.5897    61.0062    38.0722 0 CHG=0 CFG=0
M  V30 772 C      45.3420    61.7540    37.0830 0 CHG=0 CFG=0
M  V30 773 H      45.0774    61.3200    36.1187 0 CHG=0 CFG=0
M  V30 774 C      46.5120    62.4710    37.2260 0 CHG=0 CFG=0
M  V30 775 O      47.3520    62.6360    36.1550 0 CHG=0 CFG=0
M  V30 776 H      47.4575    63.6598    35.9468 0 CHG=0 CFG=0
M  V30 777 C      42.0240    62.5060    41.9970 0 CHG=0 CFG=0
M  V30 778 O      42.2720    62.5870    43.2100 0 CHG=0 CFG=0
M  V30 779 N      40.9440    61.9260    41.5010 0 CHG=0 CFG=0
M  V30 780 H      40.6877    62.1050    40.4777 0 CHG=0 CFG=0
M  V30 781 C      40.1060    61.0690    42.2800 0 CHG=0 CFG=1
M  V30 782 H      40.4554    61.0356    43.3119 0 CHG=0 CFG=0
M  V30 783 C      38.6620    61.5180    42.2300 0 CHG=0 CFG=0
M  V30 784 H      38.6005    62.5567    42.5548 0 CHG=0 CFG=0
M  V30 785 H      38.2985    61.4350    41.2058 0 CHG=0 CFG=0
M  V30 786 C      37.7980    60.6670    43.1310 0 CHG=0 CFG=0
M  V30 787 H      38.1473    59.6354    43.0867 0 CHG=0 CFG=0
M  V30 788 H      37.8808    61.0356    44.1535 0 CHG=0 CFG=0
M  V30 789 C      36.3520    60.7140    42.7080 0 CHG=0 CFG=0
M  V30 790 H      36.1324    61.6907    42.2769 0 CHG=0 CFG=0
M  V30 791 H      36.1666    59.9383    41.9650 0 CHG=0 CFG=0
M  V30 792 C      35.4620    60.4830    43.9080 0 CHG=0 CFG=0
M  V30 793 H      35.7940    59.5957    44.4471 0 CHG=0 CFG=0
M  V30 794 H      35.5047    61.3480    44.5698 0 CHG=0 CFG=0
M  V30 795 N      34.0720    60.2870    43.4290 0 CHG=1 CFG=0
M  V30 796 H      33.4259    60.1217    44.2657 0 CHG=0 CFG=0
M  V30 797 H      34.0350    59.4390    42.7774 0 CHG=0 CFG=0
M  V30 798 H      33.7510    61.1587    42.8979 0 CHG=0 CFG=0
M  V30 799 C      40.2320    59.7140    41.6440 0 CHG=0 CFG=0
M  V30 800 O      39.7510    59.5100    40.5340 0 CHG=0 CFG=0
M  V30 801 N      40.8680    58.7930    42.3580 0 CHG=0 CFG=0
M  V30 802 H      41.0943    58.9974    43.3836 0 CHG=0 CFG=0
M  V30 803 C      41.2640    57.5240    41.7940 0 CHG=0 CFG=1
M  V30 804 H      41.9287    57.0352    42.5063 0 CHG=0 CFG=0
M  V30 805 C      40.0420    56.6200    41.5960 0 CHG=0 CFG=0
M  V30 806 H      39.3413    57.1178    40.9257 0 CHG=0 CFG=0
M  V30 807 H      40.3681    55.6808    41.1492 0 CHG=0 CFG=0
M  V30 808 C      39.3320    56.3180    42.9160 0 CHG=0 CFG=0
M  V30 809 O      40.0210    55.9290    43.8770 0 CHG=0 CFG=0
M  V30 810 O      38.0980    56.4800    43.0180 0 CHG=-1 CFG=0
M  V30 811 C      42.0730    57.8250    40.5280 0 CHG=0 CFG=0
M  V30 812 O      43.0730    58.5350    40.6110 0 CHG=0 CFG=0
M  V30 813 N      41.6620    57.3460    39.3650 0 CHG=0 CFG=0
M  V30 814 H      40.7557    56.7810    39.2998 0 CHG=0 CFG=0
M  V30 815 C      42.4600    57.5990    38.1790 0 CHG=0 CFG=1
M  V30 816 H      43.4762    57.8114    38.5110 0 CHG=0 CFG=0
M  V30 817 C      42.5180    56.3380    37.3120 0 CHG=0 CFG=0
M  V30 818 H      41.5001    56.0052    37.1092 0 CHG=0 CFG=0
M  V30 819 H      43.0152    56.5811    36.3730 0 CHG=0 CFG=0
M  V30 820 C      43.2810    55.2000    37.9920 0 CHG=0 CFG=0
M  V30 821 O      44.2680    55.4720    38.7170 0 CHG=0 CFG=0
M  V30 822 O      42.8900    54.0260    37.8150 0 CHG=-1 CFG=0
M  V30 823 C      41.9700    58.8230    37.3990 0 CHG=0 CFG=0
M  V30 824 O      42.5510    59.1880    36.3840 0 CHG=0 CFG=0
M  V30 825 N      40.9270    59.4760    37.8970 0 CHG=0 CFG=0
M  V30 826 H      40.5303    59.1873    38.8479 0 CHG=0 CFG=0
M  V30 827 C      40.3190    60.5700    37.1760 0 CHG=0 CFG=1
M  V30 828 H      40.4134    60.3672    36.1092 0 CHG=0 CFG=0
M  V30 829 C      38.8410    60.6700    37.5090 0 CHG=0 CFG=0
M  V30 830 H      38.3678    59.7098    37.3037 0 CHG=0 CFG=0
M  V30 831 H      38.7336    60.9098    38.5669 0 CHG=0 CFG=0
M  V30 832 C      38.1490    61.7420    36.6910 0 CHG=0 CFG=0
M  V30 833 H      38.5960    62.7070    36.9298 0 CHG=0 CFG=0
M  V30 834 H      38.2966    61.5244    35.6332 0 CHG=0 CFG=0
M  V30 835 C      36.6690    61.8130    36.9680 0 CHG=0 CFG=0
M  V30 836 O      36.1610    61.1310    37.8500 0 CHG=0 CFG=0
M  V30 837 N      35.9650    62.6370    36.2060 0 CHG=0 CFG=0
M  V30 838 H      36.4519    63.2077    35.4430 0 CHG=0 CFG=0
M  V30 839 H      34.9095    62.7318    36.3536 0 CHG=0 CFG=0
M  V30 840 C      41.0030    61.8980    37.4680 0 CHG=0 CFG=0
M  V30 841 O      41.0920    62.3270    38.6270 0 CHG=0 CFG=0
M  V30 842 N      41.4660    62.5440    36.4030 0 CHG=0 CFG=0
M  V30 843 H      41.4498    62.0431    35.4576 0 CHG=0 CFG=0
M  V30 844 C      41.9960    63.9040    36.4590 0 CHG=0 CFG=1
M  V30 845 H      42.7467    63.9670    37.2468 0 CHG=0 CFG=0
M  V30 846 C      42.6330    64.2820    35.1200 0 CHG=0 CFG=0
M  V30 847 H      43.3710    63.5167    34.8796 0 CHG=0 CFG=0
M  V30 848 H      41.8443    64.2760    34.3676 0 CHG=0 CFG=0
M  V30 849 C      43.3350    65.6410    35.0420 0 CHG=0 CFG=0
M  V30 850 H      42.6127    66.4160    35.2983 0 CHG=0 CFG=0
M  V30 851 C      44.4810    65.7060    36.0380 0 CHG=0 CFG=0
M  V30 852 H      44.9685    66.6784    35.9688 0 CHG=0 CFG=0
M  V30 853 H      45.2034    64.9213    35.8132 0 CHG=0 CFG=0
M  V30 854 H      44.0943    65.5650    37.0473 0 CHG=0 CFG=0
M  V30 855 C      43.8460    65.9080    33.6300 0 CHG=0 CFG=0
M  V30 856 H      44.3407    66.8788    33.5996 0 CHG=0 CFG=0
M  V30 857 H      43.0077    65.9060    32.9332 0 CHG=0 CFG=0
M  V30 858 H      44.5553    65.1303    33.3466 0 CHG=0 CFG=0
M  V30 859 C      40.8630    64.8650    36.7660 0 CHG=0 CFG=0
M  V30 860 O      39.8630    64.8780    36.0710 0 CHG=0 CFG=0
M  V30 861 N      41.0150    65.6520    37.8240 0 CHG=0 CFG=0
M  V30 862 H      41.9221    65.5981    38.3889 0 CHG=0 CFG=0
M  V30 863 C      39.9800    66.5840    38.2330 0 CHG=0 CFG=1
M  V30 864 H      39.0112    66.1920    37.9233 0 CHG=0 CFG=0
M  V30 865 C      39.9900    66.7290    39.7520 0 CHG=0 CFG=0
M  V30 866 H      40.9429    67.1751    40.0368 0 CHG=0 CFG=0
M  V30 867 H      39.1770    67.4010    40.0269 0 CHG=0 CFG=0
M  V30 868 C      39.8200    65.4360    40.5580 0 CHG=0 CFG=0
M  V30 869 H      40.5782    64.7245    40.2309 0 CHG=0 CFG=0
M  V30 870 C      40.0270    65.7110    42.0460 0 CHG=0 CFG=0
M  V30 871 H      39.9037    64.7851    42.6077 0 CHG=0 CFG=0
M  V30 872 H      39.2937    66.4422    42.3863 0 CHG=0 CFG=0
M  V30 873 H      41.0315    66.1022    42.2074 0 CHG=0 CFG=0
M  V30 874 C      38.4510    64.8220    40.3180 0 CHG=0 CFG=0
M  V30 875 H      38.3557    63.9061    40.9011 0 CHG=0 CFG=0
M  V30 876 H      38.3363    64.5914    39.2588 0 CHG=0 CFG=0
M  V30 877 H      37.6775    65.5275    40.6216 0 CHG=0 CFG=0
M  V30 878 C      40.1930    67.9470    37.5770 0 CHG=0 CFG=0
M  V30 879 O      41.3240    68.4250    37.4950 0 CHG=0 CFG=0
M  V30 880 N      39.1000    68.5670    37.1350 0 CHG=0 CFG=0
M  V30 881 H      38.1561    68.0798    37.2636 0 CHG=0 CFG=0
M  V30 882 C      39.1180    69.8820    36.4810 0 CHG=0 CFG=1
M  V30 883 H      40.0448    69.9853    35.9166 0 CHG=0 CFG=0
M  V30 884 C      37.9280    70.0380    35.5220 0 CHG=0 CFG=0
M  V30 885 H      37.0086    70.0087    36.1068 0 CHG=0 CFG=0
M  V30 886 H      38.0118    71.0039    35.0239 0 CHG=0 CFG=0
M  V30 887 C      37.8550    68.9550    34.4590 0 CHG=0 CFG=0
M  V30 888 O      38.8390    68.2180    34.2390 0 CHG=0 CFG=0
M  V30 889 O      36.7880    68.8590    33.8200 0 CHG=-1 CFG=0
M  V30 890 C      39.0290    71.0180    37.5080 0 CHG=0 CFG=0
M  V30 891 O      38.2170    70.9680    38.4340 0 CHG=0 CFG=0
M  V30 892 N      39.8390    72.0500    37.3020 0 CHG=0 CFG=0
M  V30 893 H      40.3995    72.0760    36.3909 0 CHG=0 CFG=0
M  V30 894 C      40.0110    73.1590    38.2520 0 CHG=0 CFG=1
M  V30 895 H      40.5242    72.7644    39.1289 0 CHG=0 CFG=0
M  V30 896 C      40.9130    74.2320    37.6320 0 CHG=0 CFG=0
M  V30 897 H      40.6083    74.3881    36.5971 0 CHG=0 CFG=0
M  V30 898 H      40.7877    75.1588    38.1919 0 CHG=0 CFG=0
M  V30 899 C      42.3850    73.8460    37.6530 0 CHG=0 CFG=0
M  V30 900 O      42.7330    72.8640    38.3470 0 CHG=0 CFG=0
M  V30 901 O      43.1900    74.5290    36.9730 0 CHG=-1 CFG=0
M  V30 902 C      38.7180    73.8180    38.7320 0 CHG=0 CFG=0
M  V30 903 O      38.5870    74.1500    39.9180 0 CHG=0 CFG=0
M  V30 904 N      37.7770    73.9970    37.8100 0 CHG=0 CFG=0
M  V30 905 H      37.9339    73.5845    36.8353 0 CHG=0 CFG=0
M  V30 906 C      36.5390    74.7300    38.0640 0 CHG=0 CFG=0
M  V30 907 H      36.7846    75.6231    38.6386 0 CHG=0 CFG=0
M  V30 908 H      36.1131    75.0208    37.1037 0 CHG=0 CFG=0
M  V30 909 C      35.4900    73.9500    38.8290 0 CHG=0 CFG=0
M  V30 910 O      34.5160    74.5200    39.3070 0 CHG=0 CFG=0
M  V30 911 N      35.6780    72.6460    38.9690 0 CHG=0 CFG=0
M  V30 912 H      36.5685    72.1912    38.5881 0 CHG=0 CFG=0
M  V30 913 C      34.6800    71.8340    39.6370 0 CHG=0 CFG=1
M  V30 914 H      33.6934    72.1991    39.3518 0 CHG=0 CFG=0
M  V30 915 C      34.8010    70.3830    39.1930 0 CHG=0 CFG=0
M  V30 916 H      35.7824    70.0113    39.4877 0 CHG=0 CFG=0
M  V30 917 H      34.0265    69.8019    39.6935 0 CHG=0 CFG=0
M  V30 918 C      34.6470    70.2020    37.6950 0 CHG=0 CFG=0
M  V30 919 H      35.3900    70.8187    37.1893 0 CHG=0 CFG=0
M  V30 920 H      34.8163    69.1536    37.4495 0 CHG=0 CFG=0
M  V30 921 C      33.2740    70.5990    37.2080 0 CHG=0 CFG=0
M  V30 922 H      32.5287    69.9377    37.6498 0 CHG=0 CFG=0
M  V30 923 H      33.0690    71.6277    37.5043 0 CHG=0 CFG=0
M  V30 924 C      33.2110    70.4890    35.6970 0 CHG=0 CFG=0
M  V30 925 H      33.8672    71.2363    35.2508 0 CHG=0 CFG=0
M  V30 926 H      33.5328    69.4934    35.3916 0 CHG=0 CFG=0
M  V30 927 N      31.8210    70.7190    35.2430 0 CHG=1 CFG=0
M  V30 928 H      31.7761    70.6415    34.1768 0 CHG=0 CFG=0
M  V30 929 H      31.5045    71.6962    35.5427 0 CHG=0 CFG=0
M  V30 930 H      31.1763    69.9858    35.6809 0 CHG=0 CFG=0
M  V30 931 C      34.8060    71.9270    41.1460 0 CHG=0 CFG=0
M  V30 932 O      35.9160    72.0700    41.6890 0 CHG=0 CFG=0
M  V30 933 N      33.6580    71.8560    41.8120 0 CHG=0 CFG=0
M  V30 934 H      32.7372    71.8457    41.2671 0 CHG=0 CFG=0
M  V30 935 C      33.6250    71.7920    43.2630 0 CHG=0 CFG=1
M  V30 936 H      34.3846    72.4681    43.6555 0 CHG=0 CFG=0
M  V30 937 C      32.2550    72.2030    43.8480 0 CHG=0 CFG=2
M  V30 938 H      32.3565    72.3026    44.9287 0 CHG=0 CFG=0
M  V30 939 O      31.2820    71.1890    43.5750 0 CHG=0 CFG=0
M  V30 940 H      31.1899    71.0621    42.5367 0 CHG=0 CFG=0
M  V30 941 C      31.7680    73.5460    43.2780 0 CHG=0 CFG=0
M  V30 942 H      30.8019    73.7979    43.7152 0 CHG=0 CFG=0
M  V30 943 H      31.6668    73.4666    42.1956 0 CHG=0 CFG=0
M  V30 944 H      32.4897    74.3266    43.5187 0 CHG=0 CFG=0
M  V30 945 C      33.9550    70.3760    43.7230 0 CHG=0 CFG=0
M  V30 946 O      33.7720    69.3870    42.9870 0 CHG=0 CFG=0
M  V30 947 N      34.4620    70.2790    44.9490 0 CHG=0 CFG=0
M  V30 948 H      34.5903    71.1661    45.5333 0 CHG=0 CFG=0
M  V30 949 C      34.8450    68.9980    45.5120 0 CHG=0 CFG=1
M  V30 950 H      35.5742    68.5341    44.8478 0 CHG=0 CFG=0
M  V30 951 C      35.4930    69.1780    46.8950 0 CHG=0 CFG=0
M  V30 952 H      34.7542    69.6400    47.5498 0 CHG=0 CFG=0
M  V30 953 H      35.7465    68.1879    47.2739 0 CHG=0 CFG=0
M  V30 954 C      36.7700    70.0410    46.9460 0 CHG=0 CFG=0
M  V30 955 H      36.4919    71.0645    46.6944 0 CHG=0 CFG=0
M  V30 956 C      37.3880    70.0540    48.3340 0 CHG=0 CFG=0
M  V30 957 H      38.2851    70.6730    48.3271 0 CHG=0 CFG=0
M  V30 958 H      37.6512    69.0369    48.6246 0 CHG=0 CFG=0
M  V30 959 H      36.6716    70.4614    49.0474 0 CHG=0 CFG=0
M  V30 960 C      37.7950    69.5740    45.9290 0 CHG=0 CFG=0
M  V30 961 H      38.6826    70.2035    45.9916 0 CHG=0 CFG=0
M  V30 962 H      37.3711    69.6430    44.9271 0 CHG=0 CFG=0
M  V30 963 H      38.0686    68.5395    46.1368 0 CHG=0 CFG=0
M  V30 964 C      33.6190    68.0990    45.5830 0 CHG=0 CFG=0
M  V30 965 O      33.7100    66.9020    45.3200 0 CHG=0 CFG=0
M  V30 966 N      32.4720    68.6910    45.9130 0 CHG=0 CFG=0
M  V30 967 H      32.4807    69.7391    46.1281 0 CHG=0 CFG=0
M  V30 968 C      31.2030    67.9720    45.9940 0 CHG=0 CFG=0
M  V30 969 H      31.3038    67.1755    46.7312 0 CHG=0 CFG=0
M  V30 970 H      30.4304    68.6702    46.3161 0 CHG=0 CFG=0
M  V30 971 C      30.7740    67.3550    44.6750 0 CHG=0 CFG=0
M  V30 972 O      30.3170    66.2120    44.6510 0 CHG=0 CFG=0
M  V30 973 N      30.9190    68.1240    43.5910 0 CHG=0 CFG=0
M  V30 974 H      31.2134    69.1435    43.7284 0 CHG=0 CFG=0
M  V30 975 C      30.6960    67.6440    42.2250 0 CHG=0 CFG=1
M  V30 976 H      29.6585    67.3261    42.1217 0 CHG=0 CFG=0
M  V30 977 C      30.9900    68.7420    41.2010 0 CHG=0 CFG=0
M  V30 978 H      31.8851    69.2694    41.5308 0 CHG=0 CFG=0
M  V30 979 H      31.1851    68.2571    40.2445 0 CHG=0 CFG=0
M  V30 980 C      29.9100    69.7710    40.9790 0 CHG=0 CFG=0
M  V30 981 H      29.0049    69.2723    40.6322 0 CHG=0 CFG=0
M  V30 982 H      29.7052    70.2847    41.9183 0 CHG=0 CFG=0
M  V30 983 C      30.3500    70.7840    39.9420 0 CHG=0 CFG=0
M  V30 984 O      29.7650    70.8020    38.8470 0 CHG=0 CFG=0
M  V30 985 O      31.3200    71.5190    40.2070 0 CHG=-1 CFG=0
M  V30 986 C      31.6060    66.4960    41.8580 0 CHG=0 CFG=0
M  V30 987 O      31.2080    65.6120    41.1050 0 CHG=0 CFG=0
M  V30 988 N      32.8410    66.5460    42.3430 0 CHG=0 CFG=0
M  V30 989 C      33.8110    65.4750    42.1140 0 CHG=0 CFG=1
M  V30 990 C      35.2360    66.0400    42.1700 0 CHG=0 CFG=0
M  V30 991 C      33.6670    64.3370    43.1050 0 CHG=0 CFG=0
M  V30 992 O      34.5340    63.4530    43.1640 0 CHG=0 CFG=0
M  V30 993 S      35.5280    67.2370    40.8900 0 CHG=0 CFG=0
M  V30 994 As     35.2640    65.9630    39.0220 0 CHG=0 CFG=0
M  V30 995 C      33.3480    65.9490    38.5600 0 CHG=0 CFG=0
M  V30 996 C      36.1850    66.6780    37.4100 0 CHG=0 CFG=0
M  V30 997 H      33.1364    67.3972    42.9201 0 CHG=0 CFG=0
M  V30 998 H      33.6443    65.0757    41.1136 0 CHG=0 CFG=0
M  V30 999 H      35.3877    66.5165    43.1385 0 CHG=0 CFG=0
M  V30 1000 H      35.9444    65.2199    42.0530 0 CHG=0 CFG=0
M  V30 1001 H      33.1936    65.3442    37.6665 0 CHG=0 CFG=0
M  V30 1002 H      33.0120    66.9685    38.3706 0 CHG=0 CFG=0
M  V30 1003 H      32.7774    65.5266    39.3871 0 CHG=0 CFG=0
M  V30 1004 H      36.0089    66.0123    36.5651 0 CHG=0 CFG=0
M  V30 1005 H      37.2559    66.7447    37.6024 0 CHG=0 CFG=0
M  V30 1006 H      35.7955    67.6693    37.1781 0 CHG=0 CFG=0
M  V30 1007 N      32.5820    64.3270    43.8840 0 CHG=0 CFG=0
M  V30 1008 H      31.9179    65.1656    43.8592 0 CHG=0 CFG=0
M  V30 1009 C      32.2760    63.2120    44.7640 0 CHG=0 CFG=0
M  V30 1010 H      31.1918    63.1614    44.8643 0 CHG=0 CFG=0
M  V30 1011 H      32.6395    62.3045    44.2819 0 CHG=0 CFG=0
M  V30 1012 C      32.8620    63.2520    46.1620 0 CHG=0 CFG=0
M  V30 1013 O      32.7650    62.2660    46.8830 0 CHG=0 CFG=0
M  V30 1014 N      33.4710    64.3670    46.5670 0 CHG=0 CFG=0
M  V30 1015 H      33.6091    65.1762    45.8807 0 CHG=0 CFG=0
M  V30 1016 C      33.9530    64.4920    47.9470 0 CHG=0 CFG=1
M  V30 1017 H      34.1312    63.4952    48.3504 0 CHG=0 CFG=0
M  V30 1018 C      35.2520    65.2990    48.0270 0 CHG=0 CFG=0
M  V30 1019 H      35.0463    66.3180    47.6994 0 CHG=0 CFG=0
M  V30 1020 H      35.5879    65.3110    49.0639 0 CHG=0 CFG=0
M  V30 1021 C      36.3470    64.7430    47.1820 0 CHG=0 CFG=0
M  V30 1022 C      37.0560    63.6220    47.5960 0 CHG=0 CFG=0
M  V30 1023 H      36.8204    63.1581    48.5538 0 CHG=0 CFG=0
M  V30 1024 C      36.6460    65.3090    45.9480 0 CHG=0 CFG=0
M  V30 1025 H      36.0813    66.1752    45.6032 0 CHG=0 CFG=0
M  V30 1026 C      38.0630    63.0860    46.8010 0 CHG=0 CFG=0
M  V30 1027 H      38.6151    62.2083    47.1371 0 CHG=0 CFG=0
M  V30 1028 C      37.6530    64.7870    45.1490 0 CHG=0 CFG=0
M  V30 1029 H      37.8859    65.2492    44.1897 0 CHG=0 CFG=0
M  V30 1030 C      38.3640    63.6710    45.5780 0 CHG=0 CFG=0
M  V30 1031 H      39.1564    63.2562    44.9550 0 CHG=0 CFG=0
M  V30 1032 C      32.8530    65.1600    48.7540 0 CHG=0 CFG=0
M  V30 1033 O      32.6630    66.3820    48.6820 0 CHG=0 CFG=0
M  V30 1034 N      32.1100    64.3460    49.4970 0 CHG=0 CFG=0
M  V30 1035 H      32.3484    63.3031    49.5203 0 CHG=0 CFG=0
M  V30 1036 C      30.9850    64.8280    50.2780 0 CHG=0 CFG=1
M  V30 1037 H      30.8415    65.8895    50.0761 0 CHG=0 CFG=0
M  V30 1038 C      29.6940    64.0740    49.9300 0 CHG=0 CFG=2
M  V30 1039 H      28.8652    64.5646    50.4403 0 CHG=0 CFG=0
M  V30 1040 O      29.7730    62.7130    50.4040 0 CHG=0 CFG=0
M  V30 1041 H      30.5873    62.2303    49.9496 0 CHG=0 CFG=0
M  V30 1042 C      29.4210    64.1200    48.4150 0 CHG=0 CFG=0
M  V30 1043 H      28.5010    63.5788    48.1945 0 CHG=0 CFG=0
M  V30 1044 H      30.2511    63.6569    47.8815 0 CHG=0 CFG=0
M  V30 1045 H      29.3174    65.1569    48.0953 0 CHG=0 CFG=0
M  V30 1046 C      31.2500    64.6380    51.7620 0 CHG=0 CFG=0
M  V30 1047 O      32.0340    63.7690    52.1620 0 CHG=0 CFG=0
M  V30 1048 N      30.5400    65.4190    52.5690 0 CHG=0 CFG=0
M  V30 1049 H      29.7634    66.0265    52.1533 0 CHG=0 CFG=0
M  V30 1050 C      30.7880    65.4720    54.0010 0 CHG=0 CFG=1
M  V30 1051 H      31.8323    65.7521    54.1390 0 CHG=0 CFG=0
M  V30 1052 C      29.9360    66.5490    54.6720 0 CHG=0 CFG=0
M  V30 1053 H      30.0748    66.4880    55.7514 0 CHG=0 CFG=0
M  V30 1054 H      30.2602    67.5277    54.3182 0 CHG=0 CFG=0
M  V30 1055 O      28.5620    66.3860    54.3760 0 CHG=0 CFG=0
M  V30 1056 H      28.4173    66.4486    53.3379 0 CHG=0 CFG=0
M  V30 1057 C      30.5870    64.1390    54.6810 0 CHG=0 CFG=0
M  V30 1058 O      31.2440    63.8590    55.6770 0 CHG=0 CFG=0
M  V30 1059 N      29.7140    63.3020    54.1350 0 CHG=0 CFG=0
M  V30 1060 H      29.2146    63.5794    53.2302 0 CHG=0 CFG=0
M  V30 1061 C      29.4220    62.0040    54.7500 0 CHG=0 CFG=1
M  V30 1062 H      29.6196    62.0976    55.8178 0 CHG=0 CFG=0
M  V30 1063 C      27.9400    61.6910    54.5870 0 CHG=0 CFG=0
M  V30 1064 H      27.7303    61.5955    53.5216 0 CHG=0 CFG=0
M  V30 1065 H      27.7388    60.7419    55.0839 0 CHG=0 CFG=0
M  V30 1066 C      26.9930    62.7340    55.1620 0 CHG=0 CFG=0
M  V30 1067 H      27.1141    62.7558    56.2450 0 CHG=0 CFG=0
M  V30 1068 H      27.2532    63.7078    54.7472 0 CHG=0 CFG=0
M  V30 1069 C      25.5310    62.4410    54.8400 0 CHG=0 CFG=0
M  V30 1070 O      24.9080    61.5800    55.4620 0 CHG=0 CFG=0
M  V30 1071 N      24.9750    63.1630    53.8670 0 CHG=0 CFG=0
M  V30 1072 H      25.5516    63.9048    53.3549 0 CHG=0 CFG=0
M  V30 1073 H      23.9521    63.0007    53.5981 0 CHG=0 CFG=0
M  V30 1074 C      30.2940    60.8510    54.2200 0 CHG=0 CFG=0
M  V30 1075 O      30.2180    59.7350    54.7360 0 CHG=0 CFG=0
M  V30 1076 N      31.1220    61.1180    53.2060 0 CHG=0 CFG=0
M  V30 1077 H      31.0632    62.0760    52.7330 0 CHG=0 CFG=0
M  V30 1078 C      32.1060    60.1520    52.7170 0 CHG=0 CFG=1
M  V30 1079 H      31.9367    59.2114    53.2410 0 CHG=0 CFG=0
M  V30 1080 C      31.9670    59.8790    51.2040 0 CHG=0 CFG=2
M  V30 1081 H      32.7587    59.1987    50.8903 0 CHG=0 CFG=0
M  V30 1082 O      32.0810    61.1020    50.4670 0 CHG=0 CFG=0
M  V30 1083 H      31.3232    61.7640    50.7671 0 CHG=0 CFG=0
M  V30 1084 C      30.6450    59.2560    50.9120 0 CHG=0 CFG=0
M  V30 1085 H      30.5596    59.0686    49.8417 0 CHG=0 CFG=0
M  V30 1086 H      29.8479    59.9294    51.2271 0 CHG=0 CFG=0
M  V30 1087 H      30.5593    58.3138    51.4533 0 CHG=0 CFG=0
M  V30 1088 C      33.5440    60.5880    52.9960 0 CHG=0 CFG=0
M  V30 1089 O      34.4110    59.7610    53.1870 0 CHG=0 CFG=0
M  V30 1090 N      33.7970    61.8830    53.0320 0 CHG=0 CFG=0
M  V30 1091 H      33.0135    62.5801    52.8199 0 CHG=0 CFG=0
M  V30 1092 C      35.1220    62.3730    53.3550 0 CHG=0 CFG=1
M  V30 1093 H      35.8475    61.5718    53.2143 0 CHG=0 CFG=0
M  V30 1094 C      35.4720    63.5300    52.4490 0 CHG=0 CFG=0
M  V30 1095 H      36.4689    63.8959    52.6947 0 CHG=0 CFG=0
M  V30 1096 H      34.7470    64.3322    52.5867 0 CHG=0 CFG=0
M  V30 1097 H      35.4531    63.1979    51.4110 0 CHG=0 CFG=0
M  V30 1098 C      35.1110    62.7950    54.8280 0 CHG=0 CFG=0
M  V30 1099 O      35.0110    63.9830    55.1390 0 CHG=0 CFG=0
M  V30 1100 N      35.2130    61.8080    55.7160 0 CHG=0 CFG=0
M  V30 1101 H      35.4764    60.8299    55.3713 0 CHG=0 CFG=0
M  V30 1102 C      34.9780    62.0120    57.1470 0 CHG=0 CFG=1
M  V30 1103 H      34.3445    62.8899    57.2737 0 CHG=0 CFG=0
M  V30 1104 C      34.2540    60.8000    57.7310 0 CHG=0 CFG=0
M  V30 1105 H      34.8896    59.9269    57.5832 0 CHG=0 CFG=0
M  V30 1106 H      34.1171    60.9739    58.7983 0 CHG=0 CFG=0
M  V30 1107 C      32.8940    60.4940    57.1300 0 CHG=0 CFG=0
M  V30 1108 H      32.1205    60.9810    57.7238 0 CHG=0 CFG=0
M  V30 1109 H      32.8594    60.8710    56.1078 0 CHG=0 CFG=0
M  V30 1110 C      32.6480    58.9890    57.1200 0 CHG=0 CFG=0
M  V30 1111 H      32.7874    58.5958    58.1270 0 CHG=0 CFG=0
M  V30 1112 H      31.6271    58.7943    56.7914 0 CHG=0 CFG=0
M  V30 1113 N      33.5850    58.3230    56.2070 0 CHG=1 CFG=0
M  V30 1114 H      34.1456    58.9476    55.5433 0 CHG=0 CFG=0
M  V30 1115 C      33.8000    57.0080    56.1310 0 CHG=0 CFG=0
M  V30 1116 N      33.1550    56.1550    56.9200 0 CHG=0 CFG=0
M  V30 1117 H      32.4464    56.5183    57.6347 0 CHG=0 CFG=0
M  V30 1118 H      33.3443    55.1049    56.8405 0 CHG=0 CFG=0
M  V30 1119 N      34.6860    56.5430    55.2520 0 CHG=0 CFG=0
M  V30 1120 H      35.2161    57.2215    54.6168 0 CHG=0 CFG=0
M  V30 1121 H      34.8677    55.4909    55.1810 0 CHG=0 CFG=0
M  V30 1122 C      36.2780    62.2270    57.9380 0 CHG=0 CFG=0
M  V30 1123 O      37.3160    61.7470    57.5480 0 CHG=0 CFG=0
M  V30 1124 N      36.2130    62.9270    59.0870 0 CHG=0 CFG=0
M  V30 1125 C      35.0060    63.5340    59.6640 0 CHG=0 CFG=0
M  V30 1126 H      34.2875    62.7675    59.9544 0 CHG=0 CFG=0
M  V30 1127 H      34.5404    64.2195    58.9559 0 CHG=0 CFG=0
M  V30 1128 C      37.4270    63.1860    59.8890 0 CHG=0 CFG=1
M  V30 1129 H      38.0698    63.8974    59.3706 0 CHG=0 CFG=0
M  V30 1130 C      36.8850    63.8140    61.1750 0 CHG=0 CFG=0
M  V30 1131 H      36.8650    63.0757    61.9767 0 CHG=0 CFG=0
M  V30 1132 H      37.5058    64.6587    61.4737 0 CHG=0 CFG=0
M  V30 1133 C      35.5120    64.2710    60.8640 0 CHG=0 CFG=0
M  V30 1134 H      34.8605    64.0720    61.7149 0 CHG=0 CFG=0
M  V30 1135 H      35.5227    65.3410    60.6564 0 CHG=0 CFG=0
M  V30 1136 C      38.2160    61.9250    60.2300 0 CHG=0 CFG=0
M  V30 1137 O      39.4320    61.9100    60.1270 0 CHG=0 CFG=0
M  V30 1138 N      37.5080    60.8730    60.6290 0 CHG=0 CFG=0
M  V30 1139 H      36.4403    60.9435    60.6312 0 CHG=0 CFG=0
M  V30 1140 C      38.1270    59.6290    61.0630 0 CHG=0 CFG=1
M  V30 1141 H      39.0716    59.8756    61.5478 0 CHG=0 CFG=0
M  V30 1142 C      37.2390    58.9100    62.0940 0 CHG=0 CFG=0
M  V30 1143 H      37.8355    58.1301    62.5674 0 CHG=0 CFG=0
M  V30 1144 H      36.9337    59.6400    62.8436 0 CHG=0 CFG=0
M  V30 1145 C      35.9780    58.2610    61.5250 0 CHG=0 CFG=0
M  V30 1146 H      36.2154    57.8527    60.5427 0 CHG=0 CFG=0
M  V30 1147 H      35.6770    57.4530    62.1918 0 CHG=0 CFG=0
M  V30 1148 C      34.8150    59.2130    61.3760 0 CHG=0 CFG=0
M  V30 1149 O      34.9440    60.4220    61.5620 0 CHG=0 CFG=0
M  V30 1150 N      33.6610    58.6650    61.0510 0 CHG=0 CFG=0
M  V30 1151 H      33.5922    57.6066    60.9099 0 CHG=0 CFG=0
M  V30 1152 H      32.7931    59.2786    60.9283 0 CHG=0 CFG=0
M  V30 1153 C      38.4190    58.6760    59.9390 0 CHG=0 CFG=0
M  V30 1154 O      38.9550    57.6020    60.1780 0 CHG=0 CFG=0
M  V30 1155 N      38.0340    59.0460    58.7180 0 CHG=0 CFG=0
M  V30 1156 H      37.5596    59.9968    58.5922 0 CHG=0 CFG=0
M  V30 1157 C      38.2380    58.1950    57.5400 0 CHG=0 CFG=1
M  V30 1158 H      39.2192    57.7234    57.5949 0 CHG=0 CFG=0
M  V30 1159 C      37.1590    57.1220    57.4540 0 CHG=0 CFG=0
M  V30 1160 H      37.3305    56.5033    56.5732 0 CHG=0 CFG=0
M  V30 1161 H      36.1800    57.5956    57.3796 0 CHG=0 CFG=0
M  V30 1162 H      37.1937    56.4987    58.3476 0 CHG=0 CFG=0
M  V30 1163 C      38.1740    59.0970    56.3210 0 CHG=0 CFG=0
M  V30 1164 O      37.1710    59.1140    55.6360 0 CHG=0 CFG=0
M  V30 1165 N      39.2260    59.8980    56.1020 0 CHG=0 CFG=0
M  V30 1166 C      40.4610    59.9460    56.9040 0 CHG=0 CFG=0
M  V30 1167 H      40.9201    58.9597    56.9719 0 CHG=0 CFG=0
M  V30 1168 H      40.2601    60.3236    57.9066 0 CHG=0 CFG=0
M  V30 1169 C      39.1820    60.9490    55.1030 0 CHG=0 CFG=1
M  V30 1170 H      38.2588    61.5224    55.1874 0 CHG=0 CFG=0
M  V30 1171 C      40.3930    61.8190    55.4500 0 CHG=0 CFG=0
M  V30 1172 H      40.8502    62.2224    54.5465 0 CHG=0 CFG=0
M  V30 1173 H      40.1039    62.6382    56.1084 0 CHG=0 CFG=0
M  V30 1174 C      41.3300    60.8860    56.1460 0 CHG=0 CFG=0
M  V30 1175 H      41.9367    60.3437    55.4208 0 CHG=0 CFG=0
M  V30 1176 H      41.9807    61.4360    56.8258 0 CHG=0 CFG=0
M  V30 1177 C      39.3220    60.3660    53.7220 0 CHG=0 CFG=0
M  V30 1178 O      39.8780    59.2880    53.5650 0 CHG=0 CFG=0
M  V30 1179 N      38.7950    61.0750    52.7350 0 CHG=0 CFG=0
M  V30 1180 H      38.2915    61.9899    52.9681 0 CHG=0 CFG=0
M  V30 1181 C      38.8770    60.6530    51.3450 0 CHG=0 CFG=1
M  V30 1182 H      38.7568    59.5707    51.2973 0 CHG=0 CFG=0
M  V30 1183 C      37.7640    61.3120    50.5240 0 CHG=0 CFG=0
M  V30 1184 H      37.8369    60.9877    49.4860 0 CHG=0 CFG=0
M  V30 1185 H      37.8683    62.3959    50.5737 0 CHG=0 CFG=0
M  V30 1186 H      36.7938    61.0219    50.9274 0 CHG=0 CFG=0
M  V30 1187 C      40.2380    61.0220    50.7780 0 CHG=0 CFG=0
M  V30 1188 O      40.8730    61.9650    51.2460 0 CHG=0 CFG=0
M  V30 1189 N      40.6790    60.2800    49.7670 0 CHG=0 CFG=0
M  V30 1190 H      40.0392    59.5205    49.3687 0 CHG=0 CFG=0
M  V30 1191 C      42.0040    60.4620    49.1790 0 CHG=0 CFG=1
M  V30 1192 H      42.6206    61.0084    49.8927 0 CHG=0 CFG=0
M  V30 1193 C      42.6690    59.1060    48.9120 0 CHG=0 CFG=2
M  V30 1194 H      41.9659    58.4680    48.3765 0 CHG=0 CFG=0
M  V30 1195 O      42.9950    58.4890    50.1610 0 CHG=0 CFG=0
M  V30 1196 H      43.6554    59.1064    50.6951 0 CHG=0 CFG=0
M  V30 1197 C      43.9610    59.2540    48.0620 0 CHG=0 CFG=0
M  V30 1198 H      44.4014    58.2710    47.8953 0 CHG=0 CFG=0
M  V30 1199 H      44.6742    59.8861    48.5911 0 CHG=0 CFG=0
M  V30 1200 H      43.7151    59.7089    47.1024 0 CHG=0 CFG=0
M  V30 1201 C      41.9660    61.2610    47.8690 0 CHG=0 CFG=0
M  V30 1202 O      41.1860    60.9540    46.9660 0 CHG=0 CFG=0
M  V30 1203 N      42.8330    62.2650    47.7710 0 CHG=0 CFG=0
M  V30 1204 H      43.3987    62.5428    48.6357 0 CHG=0 CFG=0
M  V30 1205 C      43.0420    63.0020    46.5290 0 CHG=0 CFG=1
M  V30 1206 H      42.3447    62.6479    45.7697 0 CHG=0 CFG=0
M  V30 1207 C      42.8570    64.5100    46.7380 0 CHG=0 CFG=0
M  V30 1208 H      43.5854    64.8452    47.4764 0 CHG=0 CFG=0
M  V30 1209 C      43.1210    65.2500    45.4370 0 CHG=0 CFG=0
M  V30 1210 H      42.9876    66.3203    45.5937 0 CHG=0 CFG=0
M  V30 1211 H      42.4229    64.9052    44.6742 0 CHG=0 CFG=0
M  V30 1212 H      44.1422    65.0559    45.1088 0 CHG=0 CFG=0
M  V30 1213 C      41.4550    64.8080    47.2760 0 CHG=0 CFG=0
M  V30 1214 H      41.3408    65.8825    47.4185 0 CHG=0 CFG=0
M  V30 1215 H      41.3153    64.2987    48.2296 0 CHG=0 CFG=0
M  V30 1216 H      40.7093    64.4552    46.5635 0 CHG=0 CFG=0
M  V30 1217 C      44.4710    62.7770    46.0580 0 CHG=0 CFG=0
M  V30 1218 O      45.4290    63.0540    46.8020 0 CHG=0 CFG=0
M  V30 1219 N      44.6190    62.2660    44.8360 0 CHG=0 CFG=0
M  V30 1220 H      43.7495    62.0428    44.2538 0 CHG=0 CFG=0
M  V30 1221 C      45.9400    62.0040    44.2740 0 CHG=0 CFG=0
M  V30 1222 H      46.5821    61.5758    45.0437 0 CHG=0 CFG=0
M  V30 1223 H      45.8478    61.3021    43.4452 0 CHG=0 CFG=0
M  V30 1224 C      46.5480    63.2930    43.7740 0 CHG=0 CFG=0
M  V30 1225 O      45.8260    64.1950    43.3680 0 CHG=0 CFG=0
M  V30 1226 N      47.8760    63.3780    43.8120 0 CHG=0 CFG=0
M  V30 1227 H      48.4370    62.5492    44.1906 0 CHG=0 CFG=0
M  V30 1228 C      48.5920    64.5650    43.3540 0 CHG=0 CFG=1
M  V30 1229 H      47.9162    65.1621    42.7418 0 CHG=0 CFG=0
M  V30 1230 C      49.0320    65.4050    44.5510 0 CHG=0 CFG=0
M  V30 1231 H      48.1584    65.9609    44.8914 0 CHG=0 CFG=0
M  V30 1232 H      49.3487    64.7119    45.3304 0 CHG=0 CFG=0
M  V30 1233 C      50.1640    66.4170    44.3610 0 CHG=0 CFG=0
M  V30 1234 H      50.9883    65.9197    43.8498 0 CHG=0 CFG=0
M  V30 1235 C      49.6910    67.5700    43.4980 0 CHG=0 CFG=0
M  V30 1236 H      50.5036    68.2848    43.3686 0 CHG=0 CFG=0
M  V30 1237 H      48.8472    68.0634    43.9805 0 CHG=0 CFG=0
M  V30 1238 H      49.3816    67.1921    42.5235 0 CHG=0 CFG=0
M  V30 1239 C      50.6690    66.9260    45.7080 0 CHG=0 CFG=0
M  V30 1240 H      51.4732    67.6439    45.5474 0 CHG=0 CFG=0
M  V30 1241 H      51.0428    66.0882    46.2966 0 CHG=0 CFG=0
M  V30 1242 H      49.8522    67.4100    46.2435 0 CHG=0 CFG=0
M  V30 1243 C      49.7960    64.1720    42.5040 0 CHG=0 CFG=0
M  V30 1244 O      50.5630    63.2870    42.8830 0 CHG=0 CFG=0
M  V30 1245 N      49.9500    64.8340    41.3570 0 CHG=0 CFG=0
M  V30 1246 H      49.1881    65.5201    41.0510 0 CHG=0 CFG=0
M  V30 1247 C      51.1220    64.6560    40.5030 0 CHG=0 CFG=1
M  V30 1248 H      51.8645    64.0800    41.0552 0 CHG=0 CFG=0
M  V30 1249 C      50.7530    63.8840    39.2530 0 CHG=0 CFG=0
M  V30 1250 H      51.6371    63.7600    38.6277 0 CHG=0 CFG=0
M  V30 1251 H      49.9906    64.4316    38.6989 0 CHG=0 CFG=0
M  V30 1252 H      50.3654    62.9041    39.5317 0 CHG=0 CFG=0
M  V30 1253 C      51.7320    66.0060    40.1440 0 CHG=0 CFG=0
M  V30 1254 O      51.0120    66.9680    39.8950 0 CHG=0 CFG=0
M  V30 1255 N      53.0670    66.0690    40.1560 0 CHG=0 CFG=0
M  V30 1256 H      53.6187    65.2000    40.4482 0 CHG=0 CFG=0
M  V30 1257 C      53.8020    67.2710    39.7880 0 CHG=0 CFG=1
M  V30 1258 H      53.1192    68.1176    39.8598 0 CHG=0 CFG=0
M  V30 1259 C      54.9840    67.5340    40.7350 0 CHG=0 CFG=0
M  V30 1260 H      55.5717    66.6189    40.8078 0 CHG=0 CFG=0
M  V30 1261 H      55.5959    68.3261    40.3034 0 CHG=0 CFG=0
M  V30 1262 C      54.5880    67.9520    42.1310 0 CHG=0 CFG=0
M  V30 1263 C      53.4760    68.7610    42.3620 0 CHG=0 CFG=0
M  V30 1264 H      52.8712    69.0959    41.5193 0 CHG=0 CFG=0
M  V30 1265 C      55.3570    67.5620    43.2120 0 CHG=0 CFG=0
M  V30 1266 H      56.2458    66.9527    43.0482 0 CHG=0 CFG=0
M  V30 1267 C      53.1280    69.1460    43.6490 0 CHG=0 CFG=0
M  V30 1268 H      52.2532    69.7747    43.8149 0 CHG=0 CFG=0
M  V30 1269 C      55.0120    67.9360    44.5010 0 CHG=0 CFG=0
M  V30 1270 H      55.6187    67.6068    45.3446 0 CHG=0 CFG=0
M  V30 1271 C      53.8950    68.7290    44.7180 0 CHG=0 CFG=0
M  V30 1272 H      53.6231    69.0226    45.7319 0 CHG=0 CFG=0
M  V30 1273 C      54.3410    67.2230    38.3680 0 CHG=0 CFG=0
M  V30 1274 O      54.6480    66.1560    37.8210 0 CHG=0 CFG=0
M  V30 1275 N      54.4550    68.4110    37.7930 0 CHG=0 CFG=0
M  V30 1276 H      54.0250    69.2614    38.2796 0 CHG=0 CFG=0
M  V30 1277 C      55.1360    68.6020    36.5370 0 CHG=0 CFG=1
M  V30 1278 H      55.0772    67.6868    35.9479 0 CHG=0 CFG=0
M  V30 1279 C      54.5070    69.7550    35.7540 0 CHG=0 CFG=0
M  V30 1280 H      53.5354    69.4307    35.3812 0 CHG=0 CFG=0
M  V30 1281 H      54.3739    70.6001    36.4295 0 CHG=0 CFG=0
M  V30 1282 C      55.3480    70.2080    34.5760 0 CHG=0 CFG=0
M  V30 1283 H      56.0529    70.9652    34.9193 0 CHG=0 CFG=0
M  V30 1284 H      55.8964    69.3503    34.1865 0 CHG=0 CFG=0
M  V30 1285 C      54.5060    70.7960    33.4600 0 CHG=0 CFG=0
M  V30 1286 H      55.1706    71.0861    32.6462 0 CHG=0 CFG=0
M  V30 1287 H      53.8164    70.0277    33.1103 0 CHG=0 CFG=0
M  V30 1288 N      53.7270    71.9660    33.8550 0 CHG=1 CFG=0
M  V30 1289 H      52.6742    71.8343    33.9931 0 CHG=0 CFG=0
M  V30 1290 C      54.2260    73.1860    34.0570 0 CHG=0 CFG=0
M  V30 1291 N      53.4180    74.1790    34.3890 0 CHG=0 CFG=0
M  V30 1292 H      52.3681    74.0019    34.4946 0 CHG=0 CFG=0
M  V30 1293 H      53.8142    75.1595    34.5520 0 CHG=0 CFG=0
M  V30 1294 N      55.5250    73.4300    33.9490 0 CHG=0 CFG=0
M  V30 1295 H      56.1987    72.6386    33.6945 0 CHG=0 CFG=0
M  V30 1296 H      55.8994    74.4183    34.1163 0 CHG=0 CFG=0
M  V30 1297 C      56.5870    68.9150    36.8430 0 CHG=0 CFG=0
M  V30 1298 O      56.8890    69.9550    37.4200 0 CHG=0 CFG=0
M  V30 1299 N      57.4790    67.9990    36.4840 0 CHG=0 CFG=0
M  V30 1300 H      57.1444    67.0296    36.1788 0 CHG=0 CFG=0
M  V30 1301 C      58.9020    68.2920    36.4990 0 CHG=0 CFG=1
M  V30 1302 H      59.1276    68.9584    37.3315 0 CHG=0 CFG=0
M  V30 1303 C      59.7270    67.0210    36.6280 0 CHG=0 CFG=0
M  V30 1304 H      60.7870    67.2746    36.6362 0 CHG=0 CFG=0
M  V30 1305 H      59.5176    66.3641    35.7837 0 CHG=0 CFG=0
M  V30 1306 H      59.4685    66.5121    37.5566 0 CHG=0 CFG=0
M  V30 1307 C      59.1940    69.0000    35.1900 0 CHG=0 CFG=0
M  V30 1308 O      59.2090    68.3730    34.1300 0 CHG=0 CFG=0
M  V30 1309 N      59.3670    70.3180    35.2690 0 CHG=0 CFG=0
M  V30 1310 H      59.2458    70.7946    36.2193 0 CHG=0 CFG=0
M  V30 1311 C      59.7150    71.1400    34.1140 0 CHG=0 CFG=1
M  V30 1312 H      59.7752    72.1708    34.4631 0 CHG=0 CFG=0
M  V30 1313 C      61.1150    70.7590    33.5900 0 CHG=0 CFG=0
M  V30 1314 H      61.7958    70.6839    34.4379 0 CHG=0 CFG=0
M  V30 1315 H      61.0487    69.7928    33.0899 0 CHG=0 CFG=0
M  V30 1316 C      61.6690    71.7710    32.6140 0 CHG=0 CFG=0
M  V30 1317 O      61.8200    72.9450    33.0080 0 CHG=0 CFG=0
M  V30 1318 O      61.9680    71.3930    31.4600 0 CHG=-1 CFG=0
M  V30 1319 C      58.6420    71.1010    33.0070 0 CHG=0 CFG=0
M  V30 1320 O      57.6400    71.8060    33.1110 0 CHG=0 CFG=0
M  V30 1321 N      58.8320    70.2740    31.9740 0 CHG=0 CFG=0
M  V30 1322 H      59.6312    69.5640    32.0198 0 CHG=0 CFG=0
M  V30 1323 C      57.9790    70.3080    30.7770 0 CHG=0 CFG=1
M  V30 1324 H      57.6680    71.3410    30.6212 0 CHG=0 CFG=0
M  V30 1325 C      58.7680    69.8680    29.5400 0 CHG=0 CFG=0
M  V30 1326 H      58.1195    69.8999    28.6645 0 CHG=0 CFG=0
M  V30 1327 H      59.1333    68.8512    29.6841 0 CHG=0 CFG=0
M  V30 1328 C      56.7110    69.4550    30.9130 0 CHG=0 CFG=0
M  V30 1329 O      55.6370    69.8990    30.5130 0 CHG=0 CFG=0
M  V30 1330 H      59.6135    70.5394    29.3899 0 CHG=0 CFG=0
M  V30 1331 N      56.8330    68.2440    31.4690 0 CHG=0 CFG=0
M  V30 1332 H      57.7710    67.9624    31.9000 0 CHG=0 CFG=0
M  V30 1333 C      55.7130    67.2870    31.5050 0 CHG=0 CFG=1
M  V30 1334 H      54.8153    67.8218    31.1948 0 CHG=0 CFG=0
M  V30 1335 C      55.9220    66.1200    30.5170 0 CHG=0 CFG=2
M  V30 1336 H      54.9947    65.5513    30.4474 0 CHG=0 CFG=0
M  V30 1337 O      56.9540    65.2560    31.0010 0 CHG=0 CFG=0
M  V30 1338 H      57.8491    65.7970    31.0939 0 CHG=0 CFG=0
M  V30 1339 C      56.2920    66.6330    29.1140 0 CHG=0 CFG=0
M  V30 1340 H      56.4323    65.7862    28.4423 0 CHG=0 CFG=0
M  V30 1341 H      57.2156    67.2092    29.1692 0 CHG=0 CFG=0
M  V30 1342 H      55.4905    67.2674    28.7355 0 CHG=0 CFG=0
M  V30 1343 C      55.4390    66.6930    32.8960 0 CHG=0 CFG=0
M  V30 1344 O      56.3300    66.6000    33.7420 0 CHG=0 CFG=0
M  V30 1345 N      54.1900    66.2870    33.1050 0 CHG=0 CFG=0
M  V30 1346 H      53.4838    66.3594    32.3044 0 CHG=0 CFG=0
M  V30 1347 C      53.7470    65.7460    34.3870 0 CHG=0 CFG=1
M  V30 1348 H      54.1867    66.3461    35.1836 0 CHG=0 CFG=0
M  V30 1349 C      52.2200    65.8150    34.5160 0 CHG=0 CFG=0
M  V30 1350 H      51.7808    65.5302    33.5599 0 CHG=0 CFG=0
M  V30 1351 H      51.9074    65.1084    35.2849 0 CHG=0 CFG=0
M  V30 1352 C      51.7060    67.1780    34.8870 0 CHG=0 CFG=0
M  V30 1353 C      51.5830    67.5440    36.2220 0 CHG=0 CFG=0
M  V30 1354 H      51.8537    66.8332    37.0028 0 CHG=0 CFG=0
M  V30 1355 C      51.3590    68.1000    33.9040 0 CHG=0 CFG=0
M  V30 1356 H      51.4567    67.8295    32.8526 0 CHG=0 CFG=0
M  V30 1357 C      51.1210    68.8000    36.5710 0 CHG=0 CFG=0
M  V30 1358 H      51.0345    69.0766    37.6218 0 CHG=0 CFG=0
M  V30 1359 C      50.8910    69.3570    34.2470 0 CHG=0 CFG=0
M  V30 1360 H      50.6198    70.0701    33.4685 0 CHG=0 CFG=0
M  V30 1361 C      50.7680    69.7070    35.5840 0 CHG=0 CFG=0
M  V30 1362 H      50.3944    70.6937    35.8578 0 CHG=0 CFG=0
M  V30 1363 C      54.1990    64.3110    34.5650 0 CHG=0 CFG=0
M  V30 1364 O      54.0740    63.5040    33.6620 0 CHG=0 CFG=0
M  V30 1365 N      54.7230    64.0070    35.7450 0 CHG=0 CFG=0
M  V30 1366 H      54.9705    64.7980    36.4218 0 CHG=0 CFG=0
M  V30 1367 C      54.9720    62.6290    36.1480 0 CHG=0 CFG=1
M  V30 1368 H      55.6651    62.1615    35.4486 0 CHG=0 CFG=0
M  V30 1369 C      55.5650    62.6010    37.5570 0 CHG=0 CFG=0
M  V30 1370 H      55.9349    61.5958    37.7591 0 CHG=0 CFG=0
M  V30 1371 H      56.3927    63.3089    37.6005 0 CHG=0 CFG=0
M  V30 1372 C      54.5470    62.9730    38.6360 0 CHG=0 CFG=0
M  V30 1373 H      54.0046    63.8577    38.3024 0 CHG=0 CFG=0
M  V30 1374 H      53.8517    62.1413    38.7499 0 CHG=0 CFG=0
M  V30 1375 C      55.1530    63.2720    39.9900 0 CHG=0 CFG=0
M  V30 1376 O      56.3930    63.3750    40.1170 0 CHG=0 CFG=0
M  V30 1377 O      54.3650    63.4120    40.9440 0 CHG=-1 CFG=0
M  V30 1378 C      53.6410    61.8760    36.1350 0 CHG=0 CFG=0
M  V30 1379 O      52.5800    62.4920    36.1590 0 CHG=0 CFG=0
M  V30 1380 N      53.6990    60.5510    36.1050 0 CHG=0 CFG=0
M  V30 1381 H      54.6429    60.0726    35.9464 0 CHG=0 CFG=0
M  V30 1382 C      52.5070    59.7320    36.2830 0 CHG=0 CFG=1
M  V30 1383 H      51.7081    60.1181    35.6499 0 CHG=0 CFG=0
M  V30 1384 C      52.7990    58.2940    35.8980 0 CHG=0 CFG=0
M  V30 1385 H      51.9013    57.6912    36.0350 0 CHG=0 CFG=0
M  V30 1386 H      53.5979    57.9036    36.5285 0 CHG=0 CFG=0
M  V30 1387 H      53.1080    58.2526    34.8535 0 CHG=0 CFG=0
M  V30 1388 C      52.0700    59.8000    37.7390 0 CHG=0 CFG=0
M  V30 1389 O      52.8980    60.0030    38.6280 0 CHG=0 CFG=0
M  V30 1390 N      50.7720    59.6290    37.9850 0 CHG=0 CFG=0
M  V30 1391 H      50.0931    59.5391    37.1629 0 CHG=0 CFG=0
M  V30 1392 C      50.2510    59.5610    39.3500 0 CHG=0 CFG=1
M  V30 1393 H      50.5382    60.4656    39.8860 0 CHG=0 CFG=0
M  V30 1394 C      48.7200    59.4520    39.3350 0 CHG=0 CFG=0
M  V30 1395 H      48.3259    60.3616    38.8817 0 CHG=0 CFG=0
M  V30 1396 H      48.4534    58.5933    38.7188 0 CHG=0 CFG=0
M  V30 1397 C      48.0410    59.2770    40.7030 0 CHG=0 CFG=0
M  V30 1398 H      48.5256    58.4450    41.2139 0 CHG=0 CFG=0
M  V30 1399 C      48.2260    60.5250    41.5590 0 CHG=0 CFG=0
M  V30 1400 H      47.7381    60.3807    42.5229 0 CHG=0 CFG=0
M  V30 1401 H      47.7826    61.3825    41.0527 0 CHG=0 CFG=0
M  V30 1402 H      49.2897    60.7054    41.7142 0 CHG=0 CFG=0
M  V30 1403 C      46.5650    58.9360    40.5480 0 CHG=0 CFG=0
M  V30 1404 H      46.1133    58.8186    41.5330 0 CHG=0 CFG=0
M  V30 1405 H      46.4632    58.0057    39.9890 0 CHG=0 CFG=0
M  V30 1406 H      46.0605    59.7392    40.0109 0 CHG=0 CFG=0
M  V30 1407 C      50.8310    58.3490    40.0720 0 CHG=0 CFG=0
M  V30 1408 O      50.6340    57.2230    39.6270 0 CHG=0 CFG=0
M  V30 1409 N      51.5310    58.5800    41.1800 0 CHG=0 CFG=0
M  V30 1410 C      52.1280    57.4960    41.9630 0 CHG=0 CFG=1
M  V30 1411 C      53.6280    57.4100    41.6610 0 CHG=0 CFG=0
M  V30 1412 C      51.9030    57.7390    43.4290 0 CHG=0 CFG=0
M  V30 1413 O      52.3610    58.7400    43.9580 0 CHG=0 CFG=0
M  V30 1414 S      54.5140    56.5020    42.8980 0 CHG=0 CFG=0
M  V30 1415 As     53.9200    54.4130    42.3530 0 CHG=0 CFG=0
M  V30 1416 C      52.4290    54.2540    41.0240 0 CHG=0 CFG=0
M  V30 1417 C      55.5500    53.5110    41.6180 0 CHG=0 CFG=0
M  V30 1418 H      51.6617    59.5897    41.5092 0 CHG=0 CFG=0
M  V30 1419 H      51.6554    56.5545    41.6830 0 CHG=0 CFG=0
M  V30 1420 H      53.7637    56.9153    40.6992 0 CHG=0 CFG=0
M  V30 1421 H      54.0335    58.4205    41.6108 0 CHG=0 CFG=0
M  V30 1422 H      52.2230    53.2010    40.8325 0 CHG=0 CFG=0
M  V30 1423 H      52.7177    54.7423    40.0932 0 CHG=0 CFG=0
M  V30 1424 H      51.5341    54.7321    41.4223 0 CHG=0 CFG=0
M  V30 1425 H      55.3042    52.4865    41.3387 0 CHG=0 CFG=0
M  V30 1426 H      56.3338    53.5024    42.3755 0 CHG=0 CFG=0
M  V30 1427 H      55.9004    54.0525    40.7393 0 CHG=0 CFG=0
M  V30 1428 N      51.1920    56.8250    44.0870 0 CHG=0 CFG=0
M  V30 1429 H      50.7824    56.0034    43.5374 0 CHG=0 CFG=0
M  V30 1430 C      50.9460    56.8940    45.5270 0 CHG=0 CFG=1
M  V30 1431 H      51.4327    57.7808    45.9330 0 CHG=0 CFG=0
M  V30 1432 C      49.4310    56.9520    45.8440 0 CHG=0 CFG=1
M  V30 1433 H      48.9555    56.0727    45.4095 0 CHG=0 CFG=0
M  V30 1434 C      49.1820    56.9380    47.3540 0 CHG=0 CFG=0
M  V30 1435 H      48.1100    56.9796    47.5464 0 CHG=0 CFG=0
M  V30 1436 H      49.6663    57.8012    47.8106 0 CHG=0 CFG=0
M  V30 1437 H      49.5922    56.0232    47.7819 0 CHG=0 CFG=0
M  V30 1438 C      48.7880    58.1990    45.2330 0 CHG=0 CFG=0
M  V30 1439 H      49.1747    59.0756    45.7528 0 CHG=0 CFG=0
M  V30 1440 H      49.0654    58.2486    44.1801 0 CHG=0 CFG=0
M  V30 1441 C      47.2720    58.2130    45.3310 0 CHG=0 CFG=0
M  V30 1442 H      46.8865    59.1262    44.8776 0 CHG=0 CFG=0
M  V30 1443 H      46.9748    58.1748    46.3790 0 CHG=0 CFG=0
M  V30 1444 H      46.8655    57.3481    44.8067 0 CHG=0 CFG=0
M  V30 1445 C      51.5360    55.6470    46.1880 0 CHG=0 CFG=0
M  V30 1446 O      51.0530    54.5380    45.9640 0 CHG=0 CFG=0
M  V30 1447 N      52.5710    55.8220    47.0000 0 CHG=0 CFG=0
M  V30 1448 H      52.9906    56.7997    47.1139 0 CHG=0 CFG=0
M  V30 1449 C      53.1480    54.7010    47.7420 0 CHG=0 CFG=1
M  V30 1450 H      53.3933    53.9072    47.0364 0 CHG=0 CFG=0
M  V30 1451 C      54.4310    55.1240    48.4660 0 CHG=0 CFG=0
M  V30 1452 H      54.2540    56.0906    48.9377 0 CHG=0 CFG=0
M  V30 1453 H      54.6519    54.3804    49.2318 0 CHG=0 CFG=0
M  V30 1454 C      55.6450    55.2510    47.5620 0 CHG=0 CFG=0
M  V30 1455 H      55.3573    55.7970    46.6636 0 CHG=0 CFG=0
M  V30 1456 H      56.4200    55.8049    48.0918 0 CHG=0 CFG=0
M  V30 1457 C      56.2020    53.9030    47.1550 0 CHG=0 CFG=0
M  V30 1458 O      56.5820    53.1110    48.0480 0 CHG=0 CFG=0
M  V30 1459 O      56.2520    53.6380    45.9390 0 CHG=-1 CFG=0
M  V30 1460 C      52.1410    54.1560    48.7580 0 CHG=0 CFG=0
M  V30 1461 O      51.5690    54.9100    49.5350 0 CHG=0 CFG=0
M  V30 1462 N      51.8960    52.8420    48.7470 0 CHG=0 CFG=0
M  V30 1463 C      52.3220    51.7610    47.8430 0 CHG=0 CFG=0
M  V30 1464 H      53.4083    51.7303    47.7584 0 CHG=0 CFG=0
M  V30 1465 H      51.8834    51.8864    46.8531 0 CHG=0 CFG=0
M  V30 1466 C      50.9610    52.3980    49.7620 0 CHG=0 CFG=1
M  V30 1467 H      50.0425    52.9814    49.6973 0 CHG=0 CFG=0
M  V30 1468 C      50.6770    50.9370    49.3760 0 CHG=0 CFG=0
M  V30 1469 H      50.6359    50.3107    50.2671 0 CHG=0 CFG=0
M  V30 1470 H      49.7328    50.8642    48.8363 0 CHG=0 CFG=0
M  V30 1471 C      51.8020    50.5210    48.5050 0 CHG=0 CFG=0
M  V30 1472 H      52.5872    50.0580    49.1027 0 CHG=0 CFG=0
M  V30 1473 H      51.4520    49.8136    47.7532 0 CHG=0 CFG=0
M  V30 1474 C      51.5610    52.5270    51.1740 0 CHG=0 CFG=0
M  V30 1475 O      52.7790    52.6350    51.3330 0 CHG=0 CFG=0
M  V30 1476 N      50.7020    52.5670    52.1810 0 CHG=0 CFG=0
M  V30 1477 H      49.6578    52.6814    51.9772 0 CHG=0 CFG=0
M  V30 1478 C      51.1540    52.4580    53.5610 0 CHG=0 CFG=1
M  V30 1479 H      51.9764    53.1547    53.7237 0 CHG=0 CFG=0
M  V30 1480 C      50.0180    52.7860    54.5350 0 CHG=0 CFG=0
M  V30 1481 H      49.1917    52.1028    54.3387 0 CHG=0 CFG=0
M  V30 1482 H      50.3835    52.6327    55.5504 0 CHG=0 CFG=0
M  V30 1483 C      49.5030    54.1890    54.4280 0 CHG=0 CFG=0
M  V30 1484 C      50.3610    55.2510    54.1760 0 CHG=0 CFG=0
M  V30 1485 H      51.4269    55.0651    54.0440 0 CHG=0 CFG=0
M  V30 1486 C      48.1560    54.4510    54.6240 0 CHG=0 CFG=0
M  V30 1487 H      47.4745    53.6287    54.8420 0 CHG=0 CFG=0
M  V30 1488 C      49.8740    56.5440    54.0910 0 CHG=0 CFG=0
M  V30 1489 H      50.5526    57.3708    53.8809 0 CHG=0 CFG=0
M  V30 1490 C      47.6670    55.7370    54.5470 0 CHG=0 CFG=0
M  V30 1491 H      46.6047    55.9255    54.7023 0 CHG=0 CFG=0
M  V30 1492 C      48.5190    56.7850    54.2740 0 CHG=0 CFG=0
M  V30 1493 H      48.1301    57.8007    54.2019 0 CHG=0 CFG=0
M  V30 1494 C      51.6490    51.0270    53.8150 0 CHG=0 CFG=0
M  V30 1495 O      51.3000    50.1110    53.0740 0 CHG=0 CFG=0
M  V30 1496 N      52.4500    50.8540    54.8620 0 CHG=0 CFG=0
M  V30 1497 H      52.7352    51.7106    55.4362 0 CHG=0 CFG=0
M  V30 1498 C      52.9580    49.5410    55.2620 0 CHG=0 CFG=1
M  V30 1499 H      53.5366    49.1291    54.4351 0 CHG=0 CFG=0
M  V30 1500 C      53.8810    49.6910    56.4690 0 CHG=0 CFG=0
M  V30 1501 H      54.1545    48.7014    56.8351 0 CHG=0 CFG=0
M  V30 1502 H      54.7799    50.2285    56.1671 0 CHG=0 CFG=0
M  V30 1503 O      53.2350    50.4110    57.5100 0 CHG=0 CFG=0
M  V30 1504 H      52.9718    51.3668    57.1640 0 CHG=0 CFG=0
M  V30 1505 C      51.8340    48.5570    55.6040 0 CHG=0 CFG=0
M  V30 1506 O      50.7080    48.9520    55.8970 0 CHG=0 CFG=0
M  V30 1507 N      52.1530    47.2720    55.5550 0 CHG=0 CFG=0
M  V30 1508 H      53.1542    47.0005    55.2926 0 CHG=0 CFG=0
M  V30 1509 C      51.1920    46.2120    55.8450 0 CHG=0 CFG=1
M  V30 1510 H      50.1876    46.5548    55.5967 0 CHG=0 CFG=0
M  V30 1511 C      51.5070    44.9420    55.0530 0 CHG=0 CFG=0
M  V30 1512 H      52.5601    44.6915    55.1806 0 CHG=0 CFG=0
M  V30 1513 H      50.8906    44.1242    55.4263 0 CHG=0 CFG=0
M  V30 1514 O      51.2390    45.1370    53.6820 0 CHG=0 CFG=0
M  V30 1515 H      50.2247    45.3764    53.5537 0 CHG=0 CFG=0
M  V30 1516 C      51.2630    45.8890    57.3170 0 CHG=0 CFG=0
M  V30 1517 O      52.3570    45.7460    57.8600 0 CHG=0 CFG=0
M  V30 1518 N      50.0980    45.7620    57.9720 0 CHG=0 CFG=0
M  V30 1519 C      48.7280    45.8880    57.4440 0 CHG=0 CFG=0
M  V30 1520 H      48.5710    45.2049    56.6092 0 CHG=0 CFG=0
M  V30 1521 H      48.5310    46.9099    57.1199 0 CHG=0 CFG=0
M  V30 1522 C      50.1380    45.3190    59.3620 0 CHG=0 CFG=1
M  V30 1523 H      50.7791    45.9703    59.9560 0 CHG=0 CFG=0
M  V30 1524 C      48.6800    45.4210    59.8280 0 CHG=0 CFG=0
M  V30 1525 H      48.4041    44.5337    60.3979 0 CHG=0 CFG=0
M  V30 1526 H      48.5439    46.3079    60.4469 0 CHG=0 CFG=0
M  V30 1527 C      47.8530    45.5200    58.6040 0 CHG=0 CFG=0
M  V30 1528 H      47.3747    44.5601    58.4091 0 CHG=0 CFG=0
M  V30 1529 H      47.0895    46.2857    58.7414 0 CHG=0 CFG=0
M  V30 1530 C      50.6320    43.8830    59.4170 0 CHG=0 CFG=0
M  V30 1531 O      50.4830    43.1590    58.4390 0 CHG=0 CFG=0
M  V30 1532 N      51.2290    43.4740    60.5430 0 CHG=0 CFG=0
M  V30 1533 C      51.3600    44.2100    61.8150 0 CHG=0 CFG=0
M  V30 1534 H      50.3980    44.6119    62.1331 0 CHG=0 CFG=0
M  V30 1535 H      52.0810    45.0222    61.7223 0 CHG=0 CFG=0
M  V30 1536 C      51.6670    42.0920    60.6680 0 CHG=0 CFG=1
M  V30 1537 H      52.2691    41.7918    59.8104 0 CHG=0 CFG=0
M  V30 1538 C      52.5010    42.1120    61.9450 0 CHG=0 CFG=0
M  V30 1539 H      52.4685    41.1438    62.4447 0 CHG=0 CFG=0
M  V30 1540 H      53.5363    42.3748    61.7280 0 CHG=0 CFG=0
M  V30 1541 C      51.8510    43.1620    62.7800 0 CHG=0 CFG=0
M  V30 1542 H      51.0156    42.7393    63.3382 0 CHG=0 CFG=0
M  V30 1543 H      52.5714    43.5939    63.4747 0 CHG=0 CFG=0
M  V30 1544 C      50.4740    41.1660    60.8510 0 CHG=0 CFG=0
M  V30 1545 O      49.3580    41.6400    61.0330 0 CHG=0 CFG=0
M  V30 1546 N      50.7160    39.8600    60.7970 0 CHG=0 CFG=0
M  V30 1547 H      51.6838    39.5245    60.4877 0 CHG=0 CFG=0
M  V30 1548 C      49.7010    38.8680    61.1470 0 CHG=0 CFG=1
M  V30 1549 H      48.8513    38.9735    60.4725 0 CHG=0 CFG=0
M  V30 1550 C      50.2690    37.4370    61.0250 0 CHG=0 CFG=0
M  V30 1551 H      49.4966    36.7151    61.2901 0 CHG=0 CFG=0
M  V30 1552 H      51.1181    37.3239    61.6991 0 CHG=0 CFG=0
M  V30 1553 C      49.2340    39.1150    62.5840 0 CHG=0 CFG=0
M  V30 1554 O      50.0340    39.4810    63.4530 0 CHG=0 CFG=0
M  V30 1555 H      50.5938    37.2607    59.9995 0 CHG=0 CFG=0
M  V30 1556 N      47.9420    38.9270    62.8260 0 CHG=0 CFG=0
M  V30 1557 H      47.2814    38.7360    62.0063 0 CHG=0 CFG=0
M  V30 1558 C      47.3960    38.9740    64.1860 0 CHG=0 CFG=1
M  V30 1559 H      47.5480    39.9704    64.6009 0 CHG=0 CFG=0
M  V30 1560 C      45.9000    38.6570    64.1680 0 CHG=0 CFG=0
M  V30 1561 H      45.7516    37.7983    63.5133 0 CHG=0 CFG=0
M  V30 1562 H      45.6050    38.3951    65.1841 0 CHG=0 CFG=0
M  V30 1563 C      44.9750    39.7680    63.6900 0 CHG=0 CFG=0
M  V30 1564 H      45.4080    40.2093    62.7923 0 CHG=0 CFG=0
M  V30 1565 C      43.6050    39.2050    63.3310 0 CHG=0 CFG=0
M  V30 1566 H      42.9571    40.0131    62.9915 0 CHG=0 CFG=0
M  V30 1567 H      43.1648    38.7315    64.2086 0 CHG=0 CFG=0
M  V30 1568 H      43.7118    38.4672    62.5358 0 CHG=0 CFG=0
M  V30 1569 C      44.8670    40.8550    64.7500 0 CHG=0 CFG=0
M  V30 1570 H      44.2029    41.6435    64.3962 0 CHG=0 CFG=0
M  V30 1571 H      45.8548    41.2728    64.9447 0 CHG=0 CFG=0
M  V30 1572 H      44.4659    40.4282    65.6693 0 CHG=0 CFG=0
M  V30 1573 C      48.0990    37.9460    65.0710 0 CHG=0 CFG=0
M  V30 1574 O      48.2750    36.8010    64.6570 0 CHG=0 CFG=0
M  V30 1575 N      48.5140    38.3400    66.2870 0 CHG=0 CFG=0
M  V30 1576 C      48.5890    39.6770    66.8990 0 CHG=0 CFG=0
M  V30 1577 H      47.6111    39.9984    67.2573 0 CHG=0 CFG=0
M  V30 1578 H      48.9760    40.4099    66.1911 0 CHG=0 CFG=0
M  V30 1579 C      49.0360    37.2980    67.1680 0 CHG=0 CFG=1
M  V30 1580 H      49.9416    36.8618    66.7464 0 CHG=0 CFG=0
M  V30 1581 C      49.3590    38.0570    68.4590 0 CHG=0 CFG=0
M  V30 1582 H      48.5376    37.9697    69.1702 0 CHG=0 CFG=0
M  V30 1583 H      50.2736    37.6726    68.9105 0 CHG=0 CFG=0
M  V30 1584 C      49.5390    39.4770    68.0380 0 CHG=0 CFG=0
M  V30 1585 H      49.2971    40.1517    68.8592 0 CHG=0 CFG=0
M  V30 1586 H      50.5650    39.6515    67.7139 0 CHG=0 CFG=0
M  V30 1587 C      47.9810    36.2140    67.4050 0 CHG=0 CFG=0
M  V30 1588 O      46.7800    36.4810    67.2590 0 CHG=0 CFG=0
M  V30 1589 N      48.4220    35.0040    67.7480 0 CHG=0 CFG=0
M  V30 1590 H      49.4707    34.8573    67.9015 0 CHG=0 CFG=0
M  V30 1591 C      47.5110    33.8680    67.9210 0 CHG=0 CFG=1
M  V30 1592 H      47.0770    33.6292    66.9501 0 CHG=0 CFG=0
M  V30 1593 C      48.2630    32.6330    68.4250 0 CHG=0 CFG=0
M  V30 1594 H      47.5641    31.8052    68.5447 0 CHG=0 CFG=0
M  V30 1595 H      48.7281    32.8569    69.3851 0 CHG=0 CFG=0
M  V30 1596 C      46.3740    34.2370    68.8740 0 CHG=0 CFG=0
M  V30 1597 O      45.2010    33.9900    68.5830 0 CHG=0 CFG=0
M  V30 1598 H      49.0328    32.3566    67.7045 0 CHG=0 CFG=0
M  V30 1599 N      46.7260    34.8840    69.9830 0 CHG=0 CFG=0
M  V30 1600 H      47.7491    35.1674    70.1165 0 CHG=0 CFG=0
M  V30 1601 C      45.7540    35.2190    71.0250 0 CHG=0 CFG=1
M  V30 1602 H      45.2158    34.3004    71.2588 0 CHG=0 CFG=0
M  V30 1603 C      46.4320    35.6860    72.3400 0 CHG=0 CFG=0
M  V30 1604 H      45.6538    35.7857    73.0967 0 CHG=0 CFG=0
M  V30 1605 C      47.4290    34.6370    72.8340 0 CHG=0 CFG=0
M  V30 1606 H      47.8938    34.9831    73.7571 0 CHG=0 CFG=0
M  V30 1607 H      48.1977    34.4808    72.0771 0 CHG=0 CFG=0
M  V30 1608 H      46.9071    33.6984    73.0204 0 CHG=0 CFG=0
M  V30 1609 C      47.0960    37.0520    72.1740 0 CHG=0 CFG=0
M  V30 1610 H      47.5607    37.3474    73.1147 0 CHG=0 CFG=0
M  V30 1611 H      46.3447    37.7900    71.8930 0 CHG=0 CFG=0
M  V30 1612 H      47.8570    36.9944    71.3958 0 CHG=0 CFG=0
M  V30 1613 C      44.7050    36.2470    70.5980 0 CHG=0 CFG=0
M  V30 1614 O      43.7410    36.4540    71.3240 0 CHG=0 CFG=0
M  V30 1615 N      44.8960    36.8910    69.4440 0 CHG=0 CFG=0
M  V30 1616 H      45.8193    36.7492    68.9222 0 CHG=0 CFG=0
M  V30 1617 C      43.8910    37.7830    68.8660 0 CHG=0 CFG=1
M  V30 1618 H      43.1661    38.0364    69.6396 0 CHG=0 CFG=0
M  V30 1619 C      44.5330    39.0830    68.3520 0 CHG=0 CFG=0
M  V30 1620 H      45.4161    38.8246    67.7677 0 CHG=0 CFG=0
M  V30 1621 H      43.8124    39.5957    67.7149 0 CHG=0 CFG=0
M  V30 1622 C      44.9530    40.0330    69.4680 0 CHG=0 CFG=0
M  V30 1623 H      44.0519    40.3346    70.0020 0 CHG=0 CFG=0
M  V30 1624 H      45.6082    39.4816    70.1424 0 CHG=0 CFG=0
M  V30 1625 S      45.8220    41.5360    68.9670 0 CHG=0 CFG=0
M  V30 1626 C      44.5040    42.4310    68.1560 0 CHG=0 CFG=0
M  V30 1627 H      44.8835    43.3849    67.7900 0 CHG=0 CFG=0
M  V30 1628 H      43.6958    42.6101    68.8651 0 CHG=0 CFG=0
M  V30 1629 H      44.1280    41.8444    67.3177 0 CHG=0 CFG=0
M  V30 1630 C      43.1650    37.0710    67.7380 0 CHG=0 CFG=0
M  V30 1631 O      42.1020    37.5120    67.3200 0 CHG=0 CFG=0
M  V30 1632 H      43.5901    36.1676    67.3006 0 CHG=0 CFG=0
M  V30 1633 N      49.2180    76.7230    59.2240 0 CHG=1 CFG=0
M  V30 1634 H      49.2156    77.7823    59.0731 0 CHG=0 CFG=0
M  V30 1635 H      48.4013    76.4521    59.8600 0 CHG=0 CFG=0
M  V30 1636 H      49.1142    76.2286    58.2807 0 CHG=0 CFG=0
M  V30 1637 C      50.4990    76.3150    59.8600 0 CHG=0 CFG=1
M  V30 1638 H      51.3179    76.5943    59.1971 0 CHG=0 CFG=0
M  V30 1639 C      50.6730    77.0500    61.1740 0 CHG=0 CFG=0
M  V30 1640 H      50.4498    78.1042    61.0101 0 CHG=0 CFG=0
M  V30 1641 H      49.9677    76.6366    61.8949 0 CHG=0 CFG=0
M  V30 1642 C      52.0680    76.9420    61.7550 0 CHG=0 CFG=0
M  V30 1643 H      52.0379    77.2423    62.8024 0 CHG=0 CFG=0
M  V30 1644 H      52.4007    75.9065    61.6828 0 CHG=0 CFG=0
M  V30 1645 S      53.2400    77.9920    60.8820 0 CHG=0 CFG=0
M  V30 1646 C      54.4540    76.7680    60.4180 0 CHG=0 CFG=0
M  V30 1647 H      55.2606    77.2475    59.8635 0 CHG=0 CFG=0
M  V30 1648 H      53.9846    76.0091    59.7920 0 CHG=0 CFG=0
M  V30 1649 H      54.8590    76.2991    61.3148 0 CHG=0 CFG=0
M  V30 1650 C      50.5660    74.8040    60.1040 0 CHG=0 CFG=0
M  V30 1651 O      49.7540    74.2320    60.8360 0 CHG=0 CFG=0
M  V30 1652 N      51.5710    74.1730    59.5110 0 CHG=0 CFG=0
M  V30 1653 H      52.3445    74.7512    59.0502 0 CHG=0 CFG=0
M  V30 1654 C      51.6570    72.7240    59.4660 0 CHG=0 CFG=1
M  V30 1655 H      50.8338    72.3096    60.0480 0 CHG=0 CFG=0
M  V30 1656 C      51.5130    72.2540    58.0150 0 CHG=0 CFG=0
M  V30 1657 H      52.2202    72.8095    57.3991 0 CHG=0 CFG=0
M  V30 1658 H      51.7485    71.1907    57.9703 0 CHG=0 CFG=0
M  V30 1659 C      50.1320    72.4610    57.4610 0 CHG=0 CFG=0
M  V30 1660 C      49.7630    73.6630    56.8630 0 CHG=0 CFG=0
M  V30 1661 H      50.4904    74.4708    56.7832 0 CHG=0 CFG=0
M  V30 1662 C      48.4730    73.8450    56.3650 0 CHG=0 CFG=0
M  V30 1663 H      48.1917    74.7891    55.8985 0 CHG=0 CFG=0
M  V30 1664 C      49.1880    71.4580    57.5510 0 CHG=0 CFG=0
M  V30 1665 H      49.4582    70.5147    58.0257 0 CHG=0 CFG=0
M  V30 1666 C      47.9110    71.6200    57.0550 0 CHG=0 CFG=0
M  V30 1667 H      47.1900    70.8058    57.1272 0 CHG=0 CFG=0
M  V30 1668 C      47.5490    72.8110    56.4690 0 CHG=0 CFG=0
M  V30 1669 O      46.2600    72.9350    55.9900 0 CHG=0 CFG=0
M  V30 1670 H      45.7794    73.7303    56.4789 0 CHG=0 CFG=0
M  V30 1671 C      52.9660    72.2190    60.0520 0 CHG=0 CFG=0
M  V30 1672 O      53.9220    72.9730    60.1920 0 CHG=0 CFG=0
M  V30 1673 N      52.9830    70.9320    60.4030 0 CHG=0 CFG=0
M  V30 1674 H      52.0610    70.3891    60.3928 0 CHG=0 CFG=0
M  V30 1675 C      54.1920    70.2330    60.7980 0 CHG=0 CFG=1
M  V30 1676 H      55.0597    70.8137    60.4850 0 CHG=0 CFG=0
M  V30 1677 C      54.2640    69.9950    62.3200 0 CHG=0 CFG=0
M  V30 1678 H      55.2147    69.5132    62.5483 0 CHG=0 CFG=0
M  V30 1679 C      54.2140    71.3240    63.0480 0 CHG=0 CFG=0
M  V30 1680 H      54.2651    71.1521    64.1231 0 CHG=0 CFG=0
M  V30 1681 H      53.2827    71.8364    62.8064 0 CHG=0 CFG=0
M  V30 1682 H      55.0582    71.9403    62.7386 0 CHG=0 CFG=0
M  V30 1683 C      53.1400    69.0880    62.7950 0 CHG=0 CFG=0
M  V30 1684 H      53.2212    68.9415    63.8720 0 CHG=0 CFG=0
M  V30 1685 H      53.2128    68.1241    62.2913 0 CHG=0 CFG=0
M  V30 1686 H      52.1791    69.5472    62.5627 0 CHG=0 CFG=0
M  V30 1687 C      54.2110    68.8960    60.0970 0 CHG=0 CFG=0
M  V30 1688 O      53.1710    68.4020    59.6730 0 CHG=0 CFG=0
M  V30 1689 N      55.4000    68.3070    59.9980 0 CHG=0 CFG=0
M  V30 1690 H      56.2447    68.7587    60.4748 0 CHG=0 CFG=0
M  V30 1691 C      55.5860    67.0610    59.2570 0 CHG=0 CFG=1
M  V30 1692 H      54.6561    66.8220    58.7410 0 CHG=0 CFG=0
M  V30 1693 C      56.7010    67.2110    58.2110 0 CHG=0 CFG=0
M  V30 1694 H      56.4481    68.0430    57.5539 0 CHG=0 CFG=0
M  V30 1695 H      57.6344    67.4282    58.7303 0 CHG=0 CFG=0
M  V30 1696 C      56.9030    65.9630    57.3550 0 CHG=0 CFG=0
M  V30 1697 H      57.0668    65.1086    58.0117 0 CHG=0 CFG=0
M  V30 1698 H      56.0061    65.7966    56.7583 0 CHG=0 CFG=0
M  V30 1699 C      58.0920    66.1000    56.4240 0 CHG=0 CFG=0
M  V30 1700 H      58.9305    66.5204    56.9793 0 CHG=0 CFG=0
M  V30 1701 H      58.3629    65.1136    56.0474 0 CHG=0 CFG=0
M  V30 1702 C      57.7740    67.0060    55.2500 0 CHG=0 CFG=0
M  V30 1703 H      56.9236    66.6018    54.7009 0 CHG=0 CFG=0
M  V30 1704 H      57.5293    68.0025    55.6178 0 CHG=0 CFG=0
M  V30 1705 N      58.9520    67.0890    54.3450 0 CHG=1 CFG=0
M  V30 1706 H      58.7231    67.7289    53.5186 0 CHG=0 CFG=0
M  V30 1707 H      59.1934    66.1116    53.9824 0 CHG=0 CFG=0
M  V30 1708 H      59.7878    67.4862    54.8822 0 CHG=0 CFG=0
M  V30 1709 C      55.9160    65.9290    60.2030 0 CHG=0 CFG=0
M  V30 1710 O      56.8570    66.0160    60.9700 0 CHG=0 CFG=0
M  V30 1711 N      55.1400    64.8590    60.1260 0 CHG=0 CFG=0
M  V30 1712 H      54.3260    64.8600    59.4315 0 CHG=0 CFG=0
M  V30 1713 C      55.3550    63.6880    60.9490 0 CHG=0 CFG=1
M  V30 1714 H      56.1538    63.8912    61.6623 0 CHG=0 CFG=0
M  V30 1715 C      54.0750    63.3190    61.7130 0 CHG=0 CFG=0
M  V30 1716 H      53.3371    62.9937    60.9796 0 CHG=0 CFG=0
M  V30 1717 H      54.3170    62.4900    62.3781 0 CHG=0 CFG=0
M  V30 1718 C      53.4260    64.4220    62.5650 0 CHG=0 CFG=0
M  V30 1719 H      53.1233    65.2280    61.8965 0 CHG=0 CFG=0
M  V30 1720 C      52.1760    63.8990    63.2660 0 CHG=0 CFG=0
M  V30 1721 H      51.7333    64.6962    63.8631 0 CHG=0 CFG=0
M  V30 1722 H      52.4447    63.0658    63.9154 0 CHG=0 CFG=0
M  V30 1723 H      51.4557    63.5609    62.5211 0 CHG=0 CFG=0
M  V30 1724 C      54.3770    65.0010    63.5930 0 CHG=0 CFG=0
M  V30 1725 H      53.8663    65.7749    64.1659 0 CHG=0 CFG=0
M  V30 1726 H      55.2400    65.4340    63.0871 0 CHG=0 CFG=0
M  V30 1727 H      54.7097    64.2111    64.2664 0 CHG=0 CFG=0
M  V30 1728 C      55.7800    62.5540    60.0290 0 CHG=0 CFG=0
M  V30 1729 O      55.0310    62.1700    59.1180 0 CHG=0 CFG=0
M  V30 1730 N      56.9750    62.0180    60.2760 0 CHG=0 CFG=0
M  V30 1731 H      57.5104    62.3374    61.1456 0 CHG=0 CFG=0
M  V30 1732 C      57.5870    61.0080    59.4050 0 CHG=0 CFG=1
M  V30 1733 H      56.9876    60.9459    58.4967 0 CHG=0 CFG=0
M  V30 1734 C      59.0070    61.4550    59.0010 0 CHG=0 CFG=1
M  V30 1735 H      59.6136    61.5287    59.9036 0 CHG=0 CFG=0
M  V30 1736 C      59.6520    60.4250    58.0690 0 CHG=0 CFG=0
M  V30 1737 H      60.6530    60.7584    57.7953 0 CHG=0 CFG=0
M  V30 1738 H      59.0462    60.3190    57.1690 0 CHG=0 CFG=0
M  V30 1739 H      59.7165    59.4635    58.5784 0 CHG=0 CFG=0
M  V30 1740 C      58.9350    62.8420    58.3530 0 CHG=0 CFG=0
M  V30 1741 H      58.3691    62.7512    57.4259 0 CHG=0 CFG=0
M  V30 1742 H      58.4076    63.5062    59.0376 0 CHG=0 CFG=0
M  V30 1743 C      60.2710    63.4740    58.0250 0 CHG=0 CFG=0
M  V30 1744 H      60.1094    64.4516    57.5709 0 CHG=0 CFG=0
M  V30 1745 H      60.8142    62.8356    57.3281 0 CHG=0 CFG=0
M  V30 1746 H      60.8527    63.5904    58.9394 0 CHG=0 CFG=0
M  V30 1747 C      57.6140    59.6110    60.0440 0 CHG=0 CFG=0
M  V30 1748 O      58.1800    59.4170    61.1210 0 CHG=0 CFG=0
M  V30 1749 N      56.9990    58.6410    59.3730 0 CHG=0 CFG=0
M  V30 1750 H      56.5607    58.8665    58.4233 0 CHG=0 CFG=0
M  V30 1751 C      56.9020    57.2750    59.8910 0 CHG=0 CFG=1
M  V30 1752 H      56.6278    57.3179    60.9451 0 CHG=0 CFG=0
M  V30 1753 C      55.8240    56.5080    59.1340 0 CHG=0 CFG=0
M  V30 1754 H      55.7290    55.5095    59.5607 0 CHG=0 CFG=0
M  V30 1755 H      54.8753    57.0362    59.2295 0 CHG=0 CFG=0
M  V30 1756 O      56.1590    56.3970    57.7590 0 CHG=0 CFG=0
M  V30 1757 H      56.2489    57.3563    57.3416 0 CHG=0 CFG=0
M  V30 1758 C      58.2260    56.5240    59.7570 0 CHG=0 CFG=0
M  V30 1759 O      59.1450    56.9790    59.0790 0 CHG=0 CFG=0
M  V30 1760 N      58.3040    55.3600    60.3920 0 CHG=0 CFG=0
M  V30 1761 H      57.4535    55.0153    60.9422 0 CHG=0 CFG=0
M  V30 1762 C      59.5080    54.5330    60.3670 0 CHG=0 CFG=1
M  V30 1763 H      60.3323    55.1113    60.7844 0 CHG=0 CFG=0
M  V30 1764 C      59.3050    53.2840    61.2320 0 CHG=0 CFG=0
M  V30 1765 H      60.2458    52.7365    61.2889 0 CHG=0 CFG=0
M  V30 1766 H      59.0023    53.5922    62.2327 0 CHG=0 CFG=0
M  V30 1767 O      58.3160    52.4380    60.6960 0 CHG=0 CFG=0
M  V30 1768 H      57.4039    52.9554    60.6421 0 CHG=0 CFG=0
M  V30 1769 C      59.8780    54.1220    58.9460 0 CHG=0 CFG=0
M  V30 1770 O      61.0540    54.0850    58.5880 0 CHG=0 CFG=0
M  V30 1771 N      58.8670    53.8130    58.1420 0 CHG=0 CFG=0
M  V30 1772 H      57.8749    53.7941    58.5423 0 CHG=0 CFG=0
M  V30 1773 C      59.0660    53.4960    56.7200 0 CHG=0 CFG=1
M  V30 1774 H      60.0166    52.9691    56.6373 0 CHG=0 CFG=0
M  V30 1775 C      57.9710    52.5310    56.2520 0 CHG=0 CFG=0
M  V30 1776 H      58.1225    52.3180    55.1938 0 CHG=0 CFG=0
M  V30 1777 H      58.0522    51.6070    56.8244 0 CHG=0 CFG=0
M  V30 1778 C      56.5810    53.0950    56.4380 0 CHG=0 CFG=0
M  V30 1779 O      56.3320    53.7960    57.4410 0 CHG=0 CFG=0
M  V30 1780 O      55.7250    52.8310    55.5870 0 CHG=-1 CFG=0
M  V30 1781 C      59.1330    54.7130    55.7660 0 CHG=0 CFG=0
M  V30 1782 O      58.9570    54.5580    54.5570 0 CHG=0 CFG=0
M  V30 1783 N      59.3680    55.9150    56.2900 0 CHG=0 CFG=0
M  V30 1784 H      59.3977    56.0210    57.3543 0 CHG=0 CFG=0
M  V30 1785 C      59.5870    57.0960    55.4510 0 CHG=0 CFG=0
M  V30 1786 H      60.1377    57.8198    56.0518 0 CHG=0 CFG=0
M  V30 1787 H      60.2009    56.7816    54.6070 0 CHG=0 CFG=0
M  V30 1788 C      58.3710    57.8180    54.8790 0 CHG=0 CFG=0
M  V30 1789 O      58.5270    58.7270    54.0650 0 CHG=0 CFG=0
M  V30 1790 N      57.1550    57.4330    55.2580 0 CHG=0 CFG=0
M  V30 1791 H      57.0305    56.5650    55.8712 0 CHG=0 CFG=0
M  V30 1792 C      55.9890    58.2070    54.8290 0 CHG=0 CFG=1
M  V30 1793 H      56.0917    58.4289    53.7668 0 CHG=0 CFG=0
M  V30 1794 C      54.6930    57.4390    55.0400 0 CHG=0 CFG=0
M  V30 1795 H      54.8151    56.7928    55.9092 0 CHG=0 CFG=0
M  V30 1796 H      53.8957    58.1576    55.2299 0 CHG=0 CFG=0
M  V30 1797 C      54.2950    56.5930    53.8790 0 CHG=0 CFG=0
M  V30 1798 C      54.4470    55.2710    53.6450 0 CHG=0 CFG=0
M  V30 1799 H      54.9381    54.5505    54.2990 0 CHG=0 CFG=0
M  V30 1800 N      53.6170    57.1000    52.7940 0 CHG=0 CFG=0
M  V30 1801 H      53.3285    58.1226    52.6678 0 CHG=0 CFG=0
M  V30 1802 C      53.3780    56.1280    51.9330 0 CHG=0 CFG=0
M  V30 1803 H      52.8652    56.2337    50.9770 0 CHG=0 CFG=0
M  V30 1804 N      53.8670    55.0050    52.4290 0 CHG=0 CFG=0
M  V30 1805 C      55.9380    59.5270    55.5990 0 CHG=0 CFG=0
M  V30 1806 O      56.1090    59.5510    56.8250 0 CHG=0 CFG=0
M  V30 1807 N      55.7190    60.6180    54.8700 0 CHG=0 CFG=0
M  V30 1808 H      55.5460    60.5072    53.8199 0 CHG=0 CFG=0
M  V30 1809 C      55.7050    61.9560    55.4420 0 CHG=0 CFG=1
M  V30 1810 H      56.1266    61.9093    56.4461 0 CHG=0 CFG=0
M  V30 1811 C      56.5590    62.9070    54.5970 0 CHG=0 CFG=0
M  V30 1812 H      56.1138    62.9888    53.6054 0 CHG=0 CFG=0
M  V30 1813 H      56.5670    63.8869    55.0742 0 CHG=0 CFG=0
M  V30 1814 C      58.0050    62.4210    54.4480 0 CHG=0 CFG=0
M  V30 1815 H      58.3874    62.1700    55.4374 0 CHG=0 CFG=0
M  V30 1816 H      58.0056    61.5295    53.8208 0 CHG=0 CFG=0
M  V30 1817 C      58.9290    63.4450    53.8240 0 CHG=0 CFG=0
M  V30 1818 O      58.4340    64.4650    53.3170 0 CHG=0 CFG=0
M  V30 1819 O      60.1610    63.2230    53.8410 0 CHG=-1 CFG=0
M  V30 1820 C      54.2690    62.4490    55.5410 0 CHG=0 CFG=0
M  V30 1821 O      53.6310    62.7530    54.5390 0 CHG=0 CFG=0
M  V30 1822 N      53.7650    62.5220    56.7620 0 CHG=0 CFG=0
M  V30 1823 H      54.3715    62.2270    57.5927 0 CHG=0 CFG=0
M  V30 1824 C      52.4120    62.9910    57.0080 0 CHG=0 CFG=1
M  V30 1825 H      51.8269    62.8749    56.0957 0 CHG=0 CFG=0
M  V30 1826 C      51.7850    62.1500    58.1040 0 CHG=0 CFG=0
M  V30 1827 H      52.4099    62.2174    58.9946 0 CHG=0 CFG=0
M  V30 1828 H      50.7942    62.5477    58.3237 0 CHG=0 CFG=0
M  V30 1829 C      51.6480    60.7120    57.7260 0 CHG=0 CFG=0
M  V30 1830 C      50.5920    60.2950    56.9500 0 CHG=0 CFG=0
M  V30 1831 H      49.8441    61.0193    56.6274 0 CHG=0 CFG=0
M  V30 1832 C      52.5990    59.7900    58.1000 0 CHG=0 CFG=0
M  V30 1833 H      53.4551    60.1118    58.6930 0 CHG=0 CFG=0
M  V30 1834 C      50.4650    58.9750    56.5740 0 CHG=0 CFG=0
M  V30 1835 H      49.6186    58.6605    55.9635 0 CHG=0 CFG=0
M  V30 1836 C      52.4840    58.4600    57.7340 0 CHG=0 CFG=0
M  V30 1837 H      53.2390    57.7391    58.0476 0 CHG=0 CFG=0
M  V30 1838 C      51.4120    58.0510    56.9720 0 CHG=0 CFG=0
M  V30 1839 H      51.3113    57.0044    56.6846 0 CHG=0 CFG=0
M  V30 1840 C      52.4420    64.4640    57.3900 0 CHG=0 CFG=0
M  V30 1841 O      53.1200    64.8450    58.3390 0 CHG=0 CFG=0
M  V30 1842 N      51.7230    65.2930    56.6460 0 CHG=0 CFG=0
M  V30 1843 H      51.1379    64.9014    55.8403 0 CHG=0 CFG=0
M  V30 1844 C      51.7140    66.7260    56.9040 0 CHG=0 CFG=1
M  V30 1845 H      52.4936    66.9554    57.6305 0 CHG=0 CFG=0
M  V30 1846 C      51.9880    67.5300    55.6120 0 CHG=0 CFG=1
M  V30 1847 H      51.2241    67.2737    54.8779 0 CHG=0 CFG=0
M  V30 1848 C      51.9150    69.0320    55.8810 0 CHG=0 CFG=0
M  V30 1849 H      52.1111    69.5770    54.9577 0 CHG=0 CFG=0
M  V30 1850 H      52.6603    69.3044    56.6283 0 CHG=0 CFG=0
M  V30 1851 H      50.9215    69.2878    56.2492 0 CHG=0 CFG=0
M  V30 1852 C      53.3690    67.1500    55.0330 0 CHG=0 CFG=0
M  V30 1853 H      54.1377    67.5098    55.7169 0 CHG=0 CFG=0
M  V30 1854 H      53.4237    66.0636    54.9632 0 CHG=0 CFG=0
M  V30 1855 C      53.6460    67.7330    53.6520 0 CHG=0 CFG=0
M  V30 1856 H      54.6346    67.4198    53.3165 0 CHG=0 CFG=0
M  V30 1857 H      53.6077    68.8212    53.7021 0 CHG=0 CFG=0
M  V30 1858 H      52.8940    67.3754    52.9486 0 CHG=0 CFG=0
M  V30 1859 C      50.3600    67.1020    57.5030 0 CHG=0 CFG=0
M  V30 1860 O      49.3290    66.9560    56.8420 0 CHG=0 CFG=0
M  V30 1861 N      50.3780    67.5830    58.7470 0 CHG=0 CFG=0
M  V30 1862 H      51.3239    67.7748    59.2090 0 CHG=0 CFG=0
M  V30 1863 C      49.1500    67.8610    59.5110 0 CHG=0 CFG=1
M  V30 1864 H      48.2974    67.8011    58.8345 0 CHG=0 CFG=0
M  V30 1865 C      48.9450    66.8450    60.6550 0 CHG=0 CFG=0
M  V30 1866 H      47.9936    67.0666    61.1385 0 CHG=0 CFG=0
M  V30 1867 C      48.8810    65.4220    60.1130 0 CHG=0 CFG=0
M  V30 1868 H      48.7361    64.7246    60.9380 0 CHG=0 CFG=0
M  V30 1869 H      49.8125    65.1865    59.5982 0 CHG=0 CFG=0
M  V30 1870 H      48.0485    65.3358    59.4146 0 CHG=0 CFG=0
M  V30 1871 C      50.0490    66.9720    61.7000 0 CHG=0 CFG=0
M  V30 1872 H      49.8823    66.2458    62.4955 0 CHG=0 CFG=0
M  V30 1873 H      50.0391    67.9781    62.1193 0 CHG=0 CFG=0
M  V30 1874 H      51.0156    66.7830    61.2329 0 CHG=0 CFG=0
M  V30 1875 C      49.1930    69.2550    60.1170 0 CHG=0 CFG=0
M  V30 1876 O      50.2670    69.8430    60.2560 0 CHG=0 CFG=0
M  V30 1877 N      48.0310    69.7910    60.4830 0 CHG=0 CFG=0
M  V30 1878 H      47.1197    69.2522    60.3277 0 CHG=0 CFG=0
M  V30 1879 C      48.0020    71.1160    61.0970 0 CHG=0 CFG=1
M  V30 1880 H      48.4831    71.8191    60.4171 0 CHG=0 CFG=0
M  V30 1881 C      46.5770    71.5980    61.3560 0 CHG=0 CFG=0
M  V30 1882 H      45.9672    70.7452    61.6544 0 CHG=0 CFG=0
M  V30 1883 H      46.5961    72.3315    62.1621 0 CHG=0 CFG=0
M  V30 1884 C      45.9540    72.2380    60.1280 0 CHG=0 CFG=0
M  V30 1885 H      46.4764    73.1712    59.9177 0 CHG=0 CFG=0
M  V30 1886 H      46.0691    71.5583    59.2837 0 CHG=0 CFG=0
M  V30 1887 C      44.4740    72.5390    60.3130 0 CHG=0 CFG=0
M  V30 1888 H      43.9963    71.6964    60.8129 0 CHG=0 CFG=0
M  V30 1889 H      44.3638    73.4348    60.9242 0 CHG=0 CFG=0
M  V30 1890 C      43.8040    72.7670    58.9640 0 CHG=0 CFG=0
M  V30 1891 H      44.1516    73.7165    58.5569 0 CHG=0 CFG=0
M  V30 1892 H      44.0872    71.9573    58.2915 0 CHG=0 CFG=0
M  V30 1893 N      42.3190    72.8060    59.0660 0 CHG=1 CFG=0
M  V30 1894 H      41.8985    72.9678    58.0955 0 CHG=0 CFG=0
M  V30 1895 H      42.0266    73.6024    59.7181 0 CHG=0 CFG=0
M  V30 1896 H      41.9634    71.8759    59.4577 0 CHG=0 CFG=0
M  V30 1897 C      48.7970    71.0790    62.3830 0 CHG=0 CFG=0
M  V30 1898 O      48.7250    70.1070    63.1330 0 CHG=0 CFG=0
M  V30 1899 N      49.5830    72.1240    62.6150 0 CHG=0 CFG=0
M  V30 1900 H      49.5925    72.9363    61.9186 0 CHG=0 CFG=0
M  V30 1901 C      50.4350    72.1890    63.8000 0 CHG=0 CFG=1
M  V30 1902 H      51.1602    71.3773    63.7423 0 CHG=0 CFG=0
M  V30 1903 C      51.2020    73.5130    63.8330 0 CHG=0 CFG=0
M  V30 1904 H      51.7619    73.6063    62.9024 0 CHG=0 CFG=0
M  V30 1905 H      50.4783    74.3249    63.9052 0 CHG=0 CFG=0
M  V30 1906 C      52.1820    73.6420    64.9950 0 CHG=0 CFG=0
M  V30 1907 H      51.6268    73.6170    65.9327 0 CHG=0 CFG=0
M  V30 1908 H      52.8818    72.8069    64.9641 0 CHG=0 CFG=0
M  V30 1909 C      52.9600    74.9430    64.9150 0 CHG=0 CFG=0
M  V30 1910 H      53.4934    74.9837    63.9653 0 CHG=0 CFG=0
M  V30 1911 H      52.2652    75.7805    64.9783 0 CHG=0 CFG=0
M  V30 1912 N      53.9190    75.0330    66.0070 0 CHG=1 CFG=0
M  V30 1913 H      53.5930    75.5064    66.9095 0 CHG=0 CFG=0
M  V30 1914 C      55.1720    74.5730    65.9740 0 CHG=0 CFG=0
M  V30 1915 N      55.6710    73.9930    64.8880 0 CHG=0 CFG=0
M  V30 1916 H      55.0652    73.8857    64.0125 0 CHG=0 CFG=0
M  V30 1917 H      56.6787    73.6332    64.8888 0 CHG=0 CFG=0
M  V30 1918 N      55.9400    74.7090    67.0460 0 CHG=0 CFG=0
M  V30 1919 H      55.5538    75.1829    67.9242 0 CHG=0 CFG=0
M  V30 1920 H      56.9460    74.3449    67.0331 0 CHG=0 CFG=0
M  V30 1921 C      49.6220    72.0110    65.0790 0 CHG=0 CFG=0
M  V30 1922 O      50.0430    71.2900    65.9850 0 CHG=0 CFG=0
M  V30 1923 N      48.4520    72.6500    65.1360 0 CHG=0 CFG=0
M  V30 1924 H      48.1304    73.2160    64.2868 0 CHG=0 CFG=0
M  V30 1925 C      47.5940    72.6030    66.3200 0 CHG=0 CFG=1
M  V30 1926 H      48.2060    72.8599    67.1846 0 CHG=0 CFG=0
M  V30 1927 C      46.4530    73.6280    66.2320 0 CHG=0 CFG=0
M  V30 1928 H      46.2109    73.9535    67.2437 0 CHG=0 CFG=0
M  V30 1929 H      46.8064    74.4796    65.6506 0 CHG=0 CFG=0
M  V30 1930 C      45.1780    73.1090    65.5840 0 CHG=0 CFG=0
M  V30 1931 H      45.3538    73.0006    64.5137 0 CHG=0 CFG=0
M  V30 1932 H      44.9432    72.1356    66.0146 0 CHG=0 CFG=0
M  V30 1933 C      43.9850    74.0240    65.7850 0 CHG=0 CFG=0
M  V30 1934 O      42.8600    73.5060    65.9850 0 CHG=0 CFG=0
M  V30 1935 O      44.1740    75.2580    65.7470 0 CHG=-1 CFG=0
M  V30 1936 C      47.0230    71.2080    66.5520 0 CHG=0 CFG=0
M  V30 1937 O      46.7660    70.8360    67.6920 0 CHG=0 CFG=0
M  V30 1938 N      46.8100    70.4490    65.4750 0 CHG=0 CFG=0
M  V30 1939 H      46.9316    70.8799    64.5032 0 CHG=0 CFG=0
M  V30 1940 C      46.4160    69.0480    65.5850 0 CHG=0 CFG=1
M  V30 1941 H      45.5594    68.9831    66.2559 0 CHG=0 CFG=0
M  V30 1942 C      46.0060    68.4810    64.2200 0 CHG=0 CFG=0
M  V30 1943 H      46.7851    68.7296    63.4993 0 CHG=0 CFG=0
M  V30 1944 H      45.9263    67.3977    64.3105 0 CHG=0 CFG=0
M  V30 1945 C      44.7030    69.0050    63.7010 0 CHG=0 CFG=0
M  V30 1946 C      44.0430    70.1600    63.9450 0 CHG=0 CFG=0
M  V30 1947 H      44.3603    70.9572    64.6172 0 CHG=0 CFG=0
M  V30 1948 N      43.9290    68.3050    62.8000 0 CHG=0 CFG=0
M  V30 1949 H      44.1630    67.3392    62.4032 0 CHG=0 CFG=0
M  V30 1950 C      42.8540    69.0120    62.5030 0 CHG=0 CFG=0
M  V30 1951 H      42.0655    68.7150    61.8115 0 CHG=0 CFG=0
M  V30 1952 N      42.8980    70.1400    63.1870 0 CHG=0 CFG=0
M  V30 1953 C      47.5500    68.1940    66.1640 0 CHG=0 CFG=0
M  V30 1954 O      47.3210    67.3620    67.0350 0 CHG=0 CFG=0
M  V30 1955 N      48.7690    68.3900    65.6790 0 CHG=0 CFG=0
M  V30 1956 H      48.9181    69.1196    64.9107 0 CHG=0 CFG=0
M  V30 1957 C      49.9100    67.6280    66.1750 0 CHG=0 CFG=1
M  V30 1958 H      49.6903    66.5670    66.0560 0 CHG=0 CFG=0
M  V30 1959 C      51.1590    67.9490    65.3720 0 CHG=0 CFG=0
M  V30 1960 H      51.9983    67.3705    65.7578 0 CHG=0 CFG=0
M  V30 1961 H      51.3823    69.0126    65.4562 0 CHG=0 CFG=0
M  V30 1962 H      50.9938    67.6946    64.3250 0 CHG=0 CFG=0
M  V30 1963 C      50.1550    67.9030    67.6560 0 CHG=0 CFG=0
M  V30 1964 O      50.4180    66.9740    68.4240 0 CHG=0 CFG=0
M  V30 1965 N      50.0430    69.1710    68.0540 0 CHG=0 CFG=0
M  V30 1966 H      49.7916    69.9207    67.3331 0 CHG=0 CFG=0
M  V30 1967 C      50.2540    69.5690    69.4500 0 CHG=0 CFG=1
M  V30 1968 H      51.2512    69.2332    69.7343 0 CHG=0 CFG=0
M  V30 1969 C      50.2290    71.0970    69.5990 0 CHG=0 CFG=0
M  V30 1970 H      49.2593    71.4419    69.2400 0 CHG=0 CFG=0
M  V30 1971 H      50.3242    71.3207    70.6615 0 CHG=0 CFG=0
M  V30 1972 C      51.3040    71.9100    68.8630 0 CHG=0 CFG=0
M  V30 1973 H      51.1317    71.8054    67.7918 0 CHG=0 CFG=0
M  V30 1974 C      51.2060    73.3880    69.2140 0 CHG=0 CFG=0
M  V30 1975 H      51.9784    73.9409    68.6795 0 CHG=0 CFG=0
M  V30 1976 H      51.3446    73.5170    70.2875 0 CHG=0 CFG=0
M  V30 1977 H      50.2247    73.7659    68.9268 0 CHG=0 CFG=0
M  V30 1978 C      52.6980    71.3940    69.1670 0 CHG=0 CFG=0
M  V30 1979 H      53.4330    71.9929    68.6293 0 CHG=0 CFG=0
M  V30 1980 H      52.7775    70.3535    68.8521 0 CHG=0 CFG=0
M  V30 1981 H      52.8864    71.4644    70.2383 0 CHG=0 CFG=0
M  V30 1982 C      49.2640    68.9410    70.4390 0 CHG=0 CFG=0
M  V30 1983 O      49.5060    68.9790    71.6370 0 CHG=0 CFG=0
M  V30 1984 N      48.1640    68.3680    69.9520 0 CHG=0 CFG=0
M  V30 1985 H      47.8697    68.5823    68.9459 0 CHG=0 CFG=0
M  V30 1986 C      47.3420    67.4500    70.7550 0 CHG=0 CFG=1
M  V30 1987 H      46.7366    68.0377    71.4450 0 CHG=0 CFG=0
M  V30 1988 C      46.3990    66.6170    69.8570 0 CHG=0 CFG=2
M  V30 1989 H      46.9965    65.9989    69.1868 0 CHG=0 CFG=0
M  V30 1990 O      45.5820    67.4940    69.0820 0 CHG=0 CFG=0
M  V30 1991 H      45.0108    68.0986    69.7229 0 CHG=0 CFG=0
M  V30 1992 C      45.4870    65.7240    70.6780 0 CHG=0 CFG=0
M  V30 1993 H      44.8393    65.1544    70.0116 0 CHG=0 CFG=0
M  V30 1994 H      44.8764    66.3380    71.3401 0 CHG=0 CFG=0
M  V30 1995 H      46.0894    65.0373    71.2728 0 CHG=0 CFG=0
M  V30 1996 C      48.2040    66.4690    71.5700 0 CHG=0 CFG=0
M  V30 1997 O      47.8880    66.1550    72.7130 0 CHG=0 CFG=0
M  V30 1998 N      49.2760    65.9670    70.9650 0 CHG=0 CFG=0
M  V30 1999 H      49.4694    66.2275    69.9454 0 CHG=0 CFG=0
M  V30 2000 C      50.1920    65.0730    71.6540 0 CHG=0 CFG=1
M  V30 2001 H      49.6193    64.4714    72.3598 0 CHG=0 CFG=0
M  V30 2002 C      50.8800    64.1360    70.6730 0 CHG=0 CFG=0
M  V30 2003 H      50.1634    63.3987    70.3110 0 CHG=0 CFG=0
M  V30 2004 H      51.2670    64.7109    69.8316 0 CHG=0 CFG=0
M  V30 2005 O      51.9460    63.4770    71.3230 0 CHG=0 CFG=0
M  V30 2006 H      52.6363    64.1871    71.6721 0 CHG=0 CFG=0
M  V30 2007 C      51.2500    65.8440    72.4290 0 CHG=0 CFG=0
M  V30 2008 O      52.0020    66.6390    71.8560 0 CHG=0 CFG=0
M  V30 2009 N      51.3040    65.5950    73.7360 0 CHG=0 CFG=0
M  V30 2010 H      50.5854    64.9276    74.1640 0 CHG=0 CFG=0
M  V30 2011 C      52.3070    66.1990    74.6050 0 CHG=0 CFG=0
M  V30 2012 H      52.2264    67.2838    74.5362 0 CHG=0 CFG=0
M  V30 2013 H      52.1198    65.8846    75.6317 0 CHG=0 CFG=0
M  V30 2014 C      53.7100    65.7860    74.2140 0 CHG=0 CFG=0
M  V30 2015 O      54.6450    66.5780    74.3010 0 CHG=0 CFG=0
M  V30 2016 N      53.8450    64.5450    73.7590 0 CHG=0 CFG=0
M  V30 2017 H      52.9849    63.9089    73.7342 0 CHG=0 CFG=0
M  V30 2018 C      55.1140    64.0210    73.2950 0 CHG=0 CFG=1
M  V30 2019 H      55.8552    64.1831    74.0776 0 CHG=0 CFG=0
M  V30 2020 C      55.0140    62.5070    73.0350 0 CHG=0 CFG=2
M  V30 2021 H      54.3268    62.3371    72.2061 0 CHG=0 CFG=0
M  V30 2022 O      54.5110    61.8360    74.1980 0 CHG=0 CFG=0
M  V30 2023 H      55.1594    62.0030    75.0069 0 CHG=0 CFG=0
M  V30 2024 C      56.3810    61.9470    72.6630 0 CHG=0 CFG=0
M  V30 2025 H      56.2981    60.8755    72.4814 0 CHG=0 CFG=0
M  V30 2026 H      57.0810    62.1234    73.4797 0 CHG=0 CFG=0
M  V30 2027 H      56.7434    62.4408    71.7614 0 CHG=0 CFG=0
M  V30 2028 C      55.6150    64.7060    72.0100 0 CHG=0 CFG=0
M  V30 2029 O      56.8120    64.9730    71.8720 0 CHG=0 CFG=0
M  V30 2030 N      54.7090    64.9630    71.0680 0 CHG=0 CFG=0
M  V30 2031 H      53.6972    64.6474    71.2150 0 CHG=0 CFG=0
M  V30 2032 C      55.0660    65.6650    69.8410 0 CHG=0 CFG=1
M  V30 2033 H      55.9702    65.2030    69.4447 0 CHG=0 CFG=0
M  V30 2034 C      53.9720    65.5590    68.7610 0 CHG=0 CFG=1
M  V30 2035 H      53.0286    65.9108    69.1786 0 CHG=0 CFG=0
M  V30 2036 C      54.3290    66.4190    67.5560 0 CHG=0 CFG=0
M  V30 2037 H      53.5460    66.3327    66.8027 0 CHG=0 CFG=0
M  V30 2038 H      55.2760    66.0808    67.1354 0 CHG=0 CFG=0
M  V30 2039 H      54.4208    67.4599    67.8663 0 CHG=0 CFG=0
M  V30 2040 C      53.8140    64.0940    68.3440 0 CHG=0 CFG=0
M  V30 2041 H      54.7712    63.7524    67.9502 0 CHG=0 CFG=0
M  V30 2042 H      53.5600    63.5177    69.2336 0 CHG=0 CFG=0
M  V30 2043 C      52.7550    63.8230    67.2950 0 CHG=0 CFG=0
M  V30 2044 H      52.7269    62.7562    67.0734 0 CHG=0 CFG=0
M  V30 2045 H      52.9930    64.3761    66.3864 0 CHG=0 CFG=0
M  V30 2046 H      51.7821    64.1415    67.6694 0 CHG=0 CFG=0
M  V30 2047 C      55.3880    67.1240    70.1560 0 CHG=0 CFG=0
M  V30 2048 O      56.3700    67.6520    69.6310 0 CHG=0 CFG=0
M  V30 2049 N      54.5870    67.7610    71.0190 0 CHG=0 CFG=0
M  V30 2050 H      53.7114    67.2667    71.3849 0 CHG=0 CFG=0
M  V30 2051 C      54.8870    69.1270    71.4740 0 CHG=0 CFG=1
M  V30 2052 H      54.7657    69.8053    70.6295 0 CHG=0 CFG=0
M  V30 2053 C      53.9420    69.5790    72.5990 0 CHG=0 CFG=0
M  V30 2054 H      54.1991    70.5931    72.9047 0 CHG=0 CFG=0
M  V30 2055 H      54.0429    68.9067    73.4510 0 CHG=0 CFG=0
M  V30 2056 C      56.3340    69.2060    71.9510 0 CHG=0 CFG=0
M  V30 2057 O      57.0520    70.1520    71.6190 0 CHG=0 CFG=0
M  V30 2058 H      52.9130    69.5582    72.2401 0 CHG=0 CFG=0
M  V30 2059 N      56.7570    68.1920    72.7070 0 CHG=0 CFG=0
M  V30 2060 H      56.0788    67.3911    72.9157 0 CHG=0 CFG=0
M  V30 2061 C      58.1060    68.1280    73.2620 0 CHG=0 CFG=1
M  V30 2062 H      58.3100    69.0712    73.7688 0 CHG=0 CFG=0
M  V30 2063 C      58.1890    67.0130    74.2870 0 CHG=0 CFG=0
M  V30 2064 H      59.1978    66.9704    74.6974 0 CHG=0 CFG=0
M  V30 2065 H      57.9508    66.0621    73.8103 0 CHG=0 CFG=0
M  V30 2066 H      57.4781    67.2041    75.0909 0 CHG=0 CFG=0
M  V30 2067 C      59.1710    67.9250    72.1880 0 CHG=0 CFG=0
M  V30 2068 O      60.2070    68.5850    72.1890 0 CHG=0 CFG=0
M  V30 2069 N      58.9110    67.0000    71.2760 0 CHG=0 CFG=0
M  V30 2070 H      58.0181    66.4171    71.3646 0 CHG=0 CFG=0
M  V30 2071 C      59.8100    66.7560    70.1550 0 CHG=0 CFG=1
M  V30 2072 H      60.8028    66.5561    70.5580 0 CHG=0 CFG=0
M  V30 2073 C      59.3570    65.5160    69.3800 0 CHG=0 CFG=0
M  V30 2074 H      58.2990    65.6273    69.1425 0 CHG=0 CFG=0
M  V30 2075 H      59.9332    65.4591    68.4565 0 CHG=0 CFG=0
M  V30 2076 C      59.5430    64.2070    70.1440 0 CHG=0 CFG=0
M  V30 2077 H      60.6095    64.0048    70.2433 0 CHG=0 CFG=0
M  V30 2078 H      59.0984    64.3098    71.1339 0 CHG=0 CFG=0
M  V30 2079 S      58.7630    62.8220    69.2950 0 CHG=0 CFG=0
M  V30 2080 C      59.3710    61.3960    70.1630 0 CHG=0 CFG=0
M  V30 2081 H      58.9512    60.4934    69.7190 0 CHG=0 CFG=0
M  V30 2082 H      59.0771    61.4553    71.2110 0 CHG=0 CFG=0
M  V30 2083 H      60.4582    61.3632    70.0923 0 CHG=0 CFG=0
M  V30 2084 C      59.9160    67.9660    69.2130 0 CHG=0 CFG=0
M  V30 2085 O      60.8980    68.0930    68.4900 0 CHG=0 CFG=0
M  V30 2086 N      58.9170    68.8470    69.2160 0 CHG=0 CFG=0
M  V30 2087 H      58.0642    68.6638    69.8357 0 CHG=0 CFG=0
M  V30 2088 C      58.9530    70.0670    68.3900 0 CHG=0 CFG=1
M  V30 2089 H      59.5330    69.8443    67.4944 0 CHG=0 CFG=0
M  V30 2090 C      57.5440    70.4750    67.9440 0 CHG=0 CFG=0
M  V30 2091 H      56.9148    70.5023    68.8336 0 CHG=0 CFG=0
M  V30 2092 H      57.6134    71.4753    67.5166 0 CHG=0 CFG=0
M  V30 2093 C      56.8450    69.5840    66.9150 0 CHG=0 CFG=0
M  V30 2094 H      56.8620    68.5594    67.2864 0 CHG=0 CFG=0
M  V30 2095 C      55.3920    70.0050    66.7540 0 CHG=0 CFG=0
M  V30 2096 H      54.9065    69.3630    66.0191 0 CHG=0 CFG=0
M  V30 2097 H      55.3485    71.0405    66.4162 0 CHG=0 CFG=0
M  V30 2098 H      54.8785    69.9136    67.7112 0 CHG=0 CFG=0
M  V30 2099 C      57.5530    69.6110    65.5650 0 CHG=0 CFG=0
M  V30 2100 H      57.0243    68.9653    64.8639 0 CHG=0 CFG=0
M  V30 2101 H      58.5767    69.2560    65.6839 0 CHG=0 CFG=0
M  V30 2102 H      57.5649    70.6310    65.1807 0 CHG=0 CFG=0
M  V30 2103 C      59.6350    71.2410    69.1090 0 CHG=0 CFG=0
M  V30 2104 O      60.2510    72.0760    68.4570 0 CHG=0 CFG=0
M  V30 2105 N      59.4930    71.3120    70.4360 0 CHG=0 CFG=0
M  V30 2106 H      58.8174    70.6350    70.9158 0 CHG=0 CFG=0
M  V30 2107 C      60.2250    72.2800    71.2640 0 CHG=0 CFG=1
M  V30 2108 H      60.4209    73.1725    70.6697 0 CHG=0 CFG=0
M  V30 2109 C      59.4030    72.6780    72.4960 0 CHG=0 CFG=0
M  V30 2110 H      59.9662    73.3952    73.0930 0 CHG=0 CFG=0
M  V30 2111 H      59.1937    71.7920    73.0955 0 CHG=0 CFG=0
M  V30 2112 C      61.5550    71.6800    71.7000 0 CHG=0 CFG=0
M  V30 2113 O      61.8870    71.6880    72.8830 0 CHG=0 CFG=0
M  V30 2114 H      62.2185    71.2394    70.9559 0 CHG=0 CFG=0
M  V30 2115 H      58.4640    73.1300    72.1764 0 CHG=0 CFG=0
M  V30 2116 N      60.4800    71.9400    62.2650 0 CHG=0 CFG=0
M  V30 2117 C      59.1790    71.3590    62.5670 0 CHG=0 CFG=1
M  V30 2118 H      59.2060    71.0292    63.6055 0 CHG=0 CFG=0
M  V30 2119 C      58.0860    72.4220    62.4580 0 CHG=0 CFG=0
M  V30 2120 H      57.1159    71.9253    62.4424 0 CHG=0 CFG=0
M  V30 2121 H      58.1462    73.0755    63.3283 0 CHG=0 CFG=0
M  V30 2122 C      58.2190    73.2610    61.2140 0 CHG=0 CFG=0
M  V30 2123 O      58.6230    72.7660    60.1630 0 CHG=0 CFG=0
M  V30 2124 N      57.8940    74.5450    61.3290 0 CHG=0 CFG=0
M  V30 2125 H      57.5593    74.9300    62.2696 0 CHG=0 CFG=0
M  V30 2126 H      57.9671    75.1934    60.4810 0 CHG=0 CFG=0
M  V30 2127 C      58.8550    70.1250    61.7050 0 CHG=0 CFG=0
M  V30 2128 O      57.8280    70.0490    61.0270 0 CHG=0 CFG=0
M  V30 2129 H      60.5056    72.2450    61.2397 0 CHG=0 CFG=0
M  V30 2130 H      61.2452    71.2127    62.4396 0 CHG=0 CFG=0
M  V30 2131 N      59.7750    69.1720    61.7390 0 CHG=0 CFG=0
M  V30 2132 H      60.7436    69.4138    62.1240 0 CHG=0 CFG=0
M  V30 2133 C      59.5340    67.8170    61.2800 0 CHG=0 CFG=1
M  V30 2134 H      58.4868    67.6981    61.0019 0 CHG=0 CFG=0
M  V30 2135 C      60.4340    67.4580    60.0960 0 CHG=0 CFG=0
M  V30 2136 H      61.4630    67.4180    60.4532 0 CHG=0 CFG=0
M  V30 2137 H      60.1370    66.4747    59.7313 0 CHG=0 CFG=0
M  V30 2138 C      60.3770    68.4320    58.9280 0 CHG=0 CFG=0
M  V30 2139 H      59.3317    68.6106    58.6758 0 CHG=0 CFG=0
M  V30 2140 H      60.8426    69.3688    59.2343 0 CHG=0 CFG=0
M  V30 2141 C      61.0970    67.9150    57.6820 0 CHG=0 CFG=0
M  V30 2142 O      61.9000    66.9570    57.7960 0 CHG=0 CFG=0
M  V30 2143 O      60.8630    68.4680    56.5840 0 CHG=-1 CFG=0
M  V30 2144 C      59.8650    66.9150    62.4600 0 CHG=0 CFG=0
M  V30 2145 O      60.7810    67.2060    63.2100 0 CHG=0 CFG=0
M  V30 2146 N      59.1160    65.8350    62.6340 0 CHG=0 CFG=0
M  V30 2147 H      58.2419    65.7046    62.0308 0 CHG=0 CFG=0
M  V30 2148 C      59.4520    64.8200    63.6260 0 CHG=0 CFG=1
M  V30 2149 H      60.4217    65.0592    64.0625 0 CHG=0 CFG=0
M  V30 2150 C      58.4020    64.7290    64.7560 0 CHG=0 CFG=0
M  V30 2151 H      57.4586    64.3954    64.3237 0 CHG=0 CFG=0
M  V30 2152 C      58.8410    63.7110    65.7940 0 CHG=0 CFG=0
M  V30 2153 H      58.0946    63.6541    66.5862 0 CHG=0 CFG=0
M  V30 2154 H      59.7982    64.0138    66.2185 0 CHG=0 CFG=0
M  V30 2155 H      58.9458    62.7334    65.3233 0 CHG=0 CFG=0
M  V30 2156 C      58.1780    66.0900    65.4120 0 CHG=0 CFG=0
M  V30 2157 H      57.4343    65.9946    66.2031 0 CHG=0 CFG=0
M  V30 2158 H      57.8238    66.8002    64.6648 0 CHG=0 CFG=0
M  V30 2159 H      59.1158    66.4478    65.8370 0 CHG=0 CFG=0
M  V30 2160 C      59.5370    63.4620    62.9500 0 CHG=0 CFG=0
M  V30 2161 O      58.6630    63.1090    62.1520 0 CHG=0 CFG=0
M  V30 2162 N      60.5780    62.7040    63.2900 0 CHG=0 CFG=0
M  V30 2163 H      61.3291    63.1205    63.9282 0 CHG=0 CFG=0
M  V30 2164 C      60.7370    61.3230    62.8260 0 CHG=0 CFG=1
M  V30 2165 H      60.1007    61.1811    61.9524 0 CHG=0 CFG=0
M  V30 2166 C      62.1890    61.0560    62.4110 0 CHG=0 CFG=0
M  V30 2167 H      62.8523    61.5796    63.0995 0 CHG=0 CFG=0
M  V30 2168 H      62.3783    59.9841    62.4678 0 CHG=0 CFG=0
M  V30 2169 C      62.4800    61.5290    60.9980 0 CHG=0 CFG=0
M  V30 2170 O      62.1670    60.8430    60.0260 0 CHG=0 CFG=0
M  V30 2171 N      63.0750    62.7100    60.8760 0 CHG=0 CFG=0
M  V30 2172 H      63.3243    63.2762    61.7490 0 CHG=0 CFG=0
M  V30 2173 H      63.3051    63.0953    59.9047 0 CHG=0 CFG=0
M  V30 2174 C      60.3110    60.3250    63.8930 0 CHG=0 CFG=0
M  V30 2175 O      60.5790    60.5210    65.0650 0 CHG=0 CFG=0
M  V30 2176 N      59.6260    59.2720    63.4770 0 CHG=0 CFG=0
M  V30 2177 H      59.3944    59.1845    62.4360 0 CHG=0 CFG=0
M  V30 2178 C      59.1770    58.2290    64.3870 0 CHG=0 CFG=1
M  V30 2179 H      59.5545    58.4356    65.3885 0 CHG=0 CFG=0
M  V30 2180 C      57.6480    58.1840    64.4200 0 CHG=0 CFG=0
M  V30 2181 H      57.2820    58.0770    63.3989 0 CHG=0 CFG=0
M  V30 2182 H      57.3390    57.3209    65.0096 0 CHG=0 CFG=0
M  V30 2183 C      57.0360    59.4160    65.0200 0 CHG=0 CFG=0
M  V30 2184 C      57.0190    59.5950    66.3980 0 CHG=0 CFG=0
M  V30 2185 H      57.4344    58.8241    67.0471 0 CHG=0 CFG=0
M  V30 2186 C      56.5160    60.4140    64.2110 0 CHG=0 CFG=0
M  V30 2187 H      56.5319    60.2914    63.1280 0 CHG=0 CFG=0
M  V30 2188 C      56.4810    60.7400    66.9540 0 CHG=0 CFG=0
M  V30 2189 H      56.4670    60.8669    68.0365 0 CHG=0 CFG=0
M  V30 2190 C      55.9760    61.5660    64.7610 0 CHG=0 CFG=0
M  V30 2191 H      55.5665    62.3415    64.1138 0 CHG=0 CFG=0
M  V30 2192 C      55.9590    61.7270    66.1320 0 CHG=0 CFG=0
M  V30 2193 H      55.5347    62.6311    66.5687 0 CHG=0 CFG=0
M  V30 2194 C      59.7560    56.9220    63.8920 0 CHG=0 CFG=0
M  V30 2195 O      59.2930    56.3600    62.8870 0 CHG=0 CFG=0
M  V30 2196 N      60.8040    56.4730    64.5720 0 CHG=0 CFG=0
M  V30 2197 H      61.1113    56.9935    65.4549 0 CHG=0 CFG=0
M  V30 2198 C      61.5420    55.3030    64.1560 0 CHG=0 CFG=1
M  V30 2199 H      61.7540    55.3757    63.0893 0 CHG=0 CFG=0
M  V30 2200 C      62.8490    55.1970    64.9150 0 CHG=0 CFG=0
M  V30 2201 H      62.6191    55.1720    65.9802 0 CHG=0 CFG=0
M  V30 2202 H      63.3323    54.2640    64.6251 0 CHG=0 CFG=0
M  V30 2203 C      63.8240    56.3210    64.6750 0 CHG=0 CFG=0
M  V30 2204 H      63.8921    56.5298    63.6074 0 CHG=0 CFG=0
M  V30 2205 H      63.4926    57.2166    65.2005 0 CHG=0 CFG=0
M  V30 2206 C      65.1840    55.8850    65.2040 0 CHG=0 CFG=0
M  V30 2207 H      65.0333    55.1737    66.0160 0 CHG=0 CFG=0
M  V30 2208 H      65.7369    55.4042    64.3970 0 CHG=0 CFG=0
M  V30 2209 N      65.9660    57.0100    65.7040 0 CHG=1 CFG=0
M  V30 2210 H      65.4917    57.9678    65.7551 0 CHG=0 CFG=0
M  V30 2211 C      67.2310    56.9190    66.1000 0 CHG=0 CFG=0
M  V30 2212 N      67.8720    55.7560    66.0480 0 CHG=0 CFG=0
M  V30 2213 H      67.3694    54.8839    65.6852 0 CHG=0 CFG=0
M  V30 2214 H      68.8907    55.6918    66.3689 0 CHG=0 CFG=0
M  V30 2215 N      67.8560    58.0020    66.5380 0 CHG=0 CFG=0
M  V30 2216 H      67.3420    58.9399    66.5707 0 CHG=0 CFG=0
M  V30 2217 H      68.8747    57.9387    66.8591 0 CHG=0 CFG=0
M  V30 2218 C      60.7890    54.0300    64.4220 0 CHG=0 CFG=0
M  V30 2219 O      61.1020    53.0050    63.8280 0 CHG=0 CFG=0
M  V30 2220 N      59.8350    54.0770    65.3480 0 CHG=0 CFG=0
M  V30 2221 H      59.6123    55.0096    65.8229 0 CHG=0 CFG=0
M  V30 2222 C      59.0920    52.8950    65.7270 0 CHG=0 CFG=1
M  V30 2223 H      59.6098    52.0156    65.3439 0 CHG=0 CFG=0
M  V30 2224 C      59.0120    52.7970    67.2360 0 CHG=0 CFG=0
M  V30 2225 H      58.5804    53.7230    67.6160 0 CHG=0 CFG=0
M  V30 2226 H      58.3605    51.9608    67.4899 0 CHG=0 CFG=0
M  V30 2227 C      60.3330    52.5840    67.9090 0 CHG=0 CFG=0
M  V30 2228 H      60.7816    51.6617    67.5398 0 CHG=0 CFG=0
M  V30 2229 H      60.9913    53.4236    67.6858 0 CHG=0 CFG=0
M  V30 2230 C      60.1420    52.4840    69.3900 0 CHG=0 CFG=0
M  V30 2231 O      60.0870    53.5450    70.0460 0 CHG=0 CFG=0
M  V30 2232 O      60.0110    51.3470    69.8800 0 CHG=-1 CFG=0
M  V30 2233 C      57.6830    52.8900    65.2130 0 CHG=0 CFG=0
M  V30 2234 O      56.9980    51.8950    65.3580 0 CHG=0 CFG=0
M  V30 2235 N      57.2170    53.9860    64.6220 0 CHG=0 CFG=0
M  V30 2236 H      57.8500    54.8367    64.4787 0 CHG=0 CFG=0
M  V30 2237 C      55.8330    54.0110    64.1730 0 CHG=0 CFG=1
M  V30 2238 H      55.3426    53.1199    64.5650 0 CHG=0 CFG=0
M  V30 2239 C      55.0650    55.2370    64.7020 0 CHG=0 CFG=1
M  V30 2240 H      55.4789    56.1332    64.2398 0 CHG=0 CFG=0
M  V30 2241 C      53.5910    55.1350    64.3320 0 CHG=0 CFG=0
M  V30 2242 H      53.0594    56.0075    64.7116 0 CHG=0 CFG=0
M  V30 2243 H      53.1671    54.2322    64.7717 0 CHG=0 CFG=0
M  V30 2244 H      53.4902    55.0923    63.2475 0 CHG=0 CFG=0
M  V30 2245 C      55.2190    55.3540    66.2190 0 CHG=0 CFG=0
M  V30 2246 H      54.5401    54.6443    66.6919 0 CHG=0 CFG=0
M  V30 2247 H      56.2469    55.1055    66.4830 0 CHG=0 CFG=0
M  V30 2248 C      54.9090    56.7390    66.7440 0 CHG=0 CFG=0
M  V30 2249 H      55.0371    56.7550    67.8263 0 CHG=0 CFG=0
M  V30 2250 H      53.8800    57.0000    66.4966 0 CHG=0 CFG=0
M  V30 2251 H      55.5863    57.4611    66.2878 0 CHG=0 CFG=0
M  V30 2252 C      55.7670    53.9430    62.6540 0 CHG=0 CFG=0
M  V30 2253 O      56.1100    54.9160    61.9780 0 CHG=0 CFG=0
M  V30 2254 N      55.2890    52.8050    62.1150 0 CHG=0 CFG=0
M  V30 2255 C      54.8660    51.5970    62.8470 0 CHG=0 CFG=0
M  V30 2256 H      54.1583    51.8496    63.6366 0 CHG=0 CFG=0
M  V30 2257 H      55.7253    51.0841    63.2789 0 CHG=0 CFG=0
M  V30 2258 C      55.0740    52.6650    60.6740 0 CHG=0 CFG=1
M  V30 2259 H      55.9746    52.9521    60.1312 0 CHG=0 CFG=0
M  V30 2260 C      54.8130    51.1720    60.5040 0 CHG=0 CFG=0
M  V30 2261 H      54.1202    50.9927    59.6818 0 CHG=0 CFG=0
M  V30 2262 H      55.7440    50.6363    60.3186 0 CHG=0 CFG=0
M  V30 2263 C      54.2140    50.7530    61.7970 0 CHG=0 CFG=0
M  V30 2264 H      53.1375    50.9239    61.7885 0 CHG=0 CFG=0
M  V30 2265 H      54.4133    49.6975    61.9821 0 CHG=0 CFG=0
M  V30 2266 C      53.8790    53.4580    60.1620 0 CHG=0 CFG=0
M  V30 2267 O      52.9910    53.8380    60.9480 0 CHG=0 CFG=0
M  V30 2268 N      53.8580    53.6720    58.8430 0 CHG=0 CFG=0
M  V30 2269 H      54.5943    53.1879    58.2360 0 CHG=0 CFG=0
M  V30 2270 C      52.8870    54.5270    58.1980 0 CHG=0 CFG=1
M  V30 2271 H      52.9805    55.5252    58.6257 0 CHG=0 CFG=0
M  V30 2272 C      53.1820    54.6250    56.7000 0 CHG=0 CFG=0
M  V30 2273 H      52.4252    55.2515    56.2279 0 CHG=0 CFG=0
M  V30 2274 H      54.1654    55.0736    56.5589 0 CHG=0 CFG=0
M  V30 2275 O      53.1660    53.3390    56.0930 0 CHG=0 CFG=0
M  V30 2276 H      53.8956    52.7310    56.5408 0 CHG=0 CFG=0
M  V30 2277 C      51.4470    54.0490    58.4210 0 CHG=0 CFG=0
M  V30 2278 O      50.5490    54.8760    58.5700 0 CHG=0 CFG=0
M  V30 2279 N      51.2200    52.7340    58.4610 0 CHG=0 CFG=0
M  V30 2280 H      52.0341    52.0488    58.3484 0 CHG=0 CFG=0
M  V30 2281 C      49.8500    52.2220    58.6600 0 CHG=0 CFG=1
M  V30 2282 H      49.2129    52.7486    57.9494 0 CHG=0 CFG=0
M  V30 2283 C      49.7430    50.7290    58.3250 0 CHG=0 CFG=0
M  V30 2284 H      48.6861    50.4686    58.2671 0 CHG=0 CFG=0
M  V30 2285 H      50.2120    50.5639    57.3550 0 CHG=0 CFG=0
M  V30 2286 C      50.3940    49.8190    59.3190 0 CHG=0 CFG=0
M  V30 2287 C      49.8780    49.1050    60.3470 0 CHG=0 CFG=0
M  V30 2288 H      48.8326    49.0771    60.6543 0 CHG=0 CFG=0
M  V30 2289 N      51.7380    49.5220    59.2860 0 CHG=0 CFG=0
M  V30 2290 H      52.4388    49.9068    58.5748 0 CHG=0 CFG=0
M  V30 2291 C      52.0280    48.6880    60.2690 0 CHG=0 CFG=0
M  V30 2292 H      53.0161    48.2873    60.4955 0 CHG=0 CFG=0
M  V30 2293 N      50.9160    48.4230    60.9300 0 CHG=0 CFG=0
M  V30 2294 C      49.2780    52.5050    60.0600 0 CHG=0 CFG=0
M  V30 2295 O      48.0700    52.3870    60.2760 0 CHG=0 CFG=0
M  V30 2296 N      50.1450    52.8820    60.9900 0 CHG=0 CFG=0
M  V30 2297 H      51.1876    52.8778    60.7496 0 CHG=0 CFG=0
M  V30 2298 C      49.7390    53.3020    62.3260 0 CHG=0 CFG=1
M  V30 2299 H      48.7468    52.9004    62.5316 0 CHG=0 CFG=0
M  V30 2300 C      50.7220    52.7430    63.3680 0 CHG=0 CFG=0
M  V30 2301 H      51.7319    53.0441    63.0894 0 CHG=0 CFG=0
M  V30 2302 C      50.4190    53.2880    64.7560 0 CHG=0 CFG=0
M  V30 2303 H      51.1298    52.8756    65.4720 0 CHG=0 CFG=0
M  V30 2304 H      49.4070    53.0046    65.0452 0 CHG=0 CFG=0
M  V30 2305 H      50.5028    54.3748    64.7465 0 CHG=0 CFG=0
M  V30 2306 C      50.6540    51.2260    63.3750 0 CHG=0 CFG=0
M  V30 2307 H      51.3520    50.8339    64.1146 0 CHG=0 CFG=0
M  V30 2308 H      50.9190    50.8454    62.3886 0 CHG=0 CFG=0
M  V30 2309 H      49.6422    50.9083    63.6268 0 CHG=0 CFG=0
M  V30 2310 C      49.6790    54.8390    62.4230 0 CHG=0 CFG=0
M  V30 2311 O      48.7040    55.4190    62.9260 0 CHG=0 CFG=0
M  V30 2312 N      50.7200    55.4990    61.9340 0 CHG=0 CFG=0
M  V30 2313 H      51.5108    54.9564    61.4595 0 CHG=0 CFG=0
M  V30 2314 C      50.8060    56.9550    62.0320 0 CHG=0 CFG=1
M  V30 2315 H      50.6618    57.2301    63.0768 0 CHG=0 CFG=0
M  V30 2316 C      52.1910    57.4410    61.6040 0 CHG=0 CFG=0
M  V30 2317 H      52.9223    56.8786    62.1845 0 CHG=0 CFG=0
M  V30 2318 H      52.3032    57.2008    60.5467 0 CHG=0 CFG=0
M  V30 2319 C      52.5300    58.9260    61.7680 0 CHG=0 CFG=0
M  V30 2320 H      51.8706    59.5065    61.1227 0 CHG=0 CFG=0
M  V30 2321 C      52.3490    59.4020    63.2000 0 CHG=0 CFG=0
M  V30 2322 H      52.6012    60.4603    63.2663 0 CHG=0 CFG=0
M  V30 2323 H      53.0035    58.8311    63.8587 0 CHG=0 CFG=0
M  V30 2324 H      51.3122    59.2564    63.5035 0 CHG=0 CFG=0
M  V30 2325 C      53.9690    59.1700    61.3370 0 CHG=0 CFG=0
M  V30 2326 H      54.2096    60.2266    61.4539 0 CHG=0 CFG=0
M  V30 2327 H      54.0893    58.8839    60.2921 0 CHG=0 CFG=0
M  V30 2328 H      54.6401    58.5744    61.9559 0 CHG=0 CFG=0
M  V30 2329 C      49.6980    57.6230    61.2110 0 CHG=0 CFG=0
M  V30 2330 O      49.1700    58.6630    61.6090 0 CHG=0 CFG=0
M  V30 2331 N      49.3330    57.0320    60.0760 0 CHG=0 CFG=0
M  V30 2332 H      49.8711    56.1768    59.7238 0 CHG=0 CFG=0
M  V30 2333 C      48.2000    57.5460    59.3080 0 CHG=0 CFG=1
M  V30 2334 H      48.4302    58.5655    58.9987 0 CHG=0 CFG=0
M  V30 2335 C      47.9500    56.7120    58.0590 0 CHG=0 CFG=0
M  V30 2336 H      47.0800    57.1043    57.5323 0 CHG=0 CFG=0
M  V30 2337 H      48.8235    56.7659    57.4093 0 CHG=0 CFG=0
M  V30 2338 O      47.7140    55.3680    58.4110 0 CHG=0 CFG=0
M  V30 2339 H      48.5509    54.9861    58.9173 0 CHG=0 CFG=0
M  V30 2340 C      46.9300    57.5800    60.1840 0 CHG=0 CFG=0
M  V30 2341 O      46.2180    58.5830    60.2000 0 CHG=0 CFG=0
M  V30 2342 N      46.6670    56.4970    60.9130 0 CHG=0 CFG=0
M  V30 2343 H      47.3037    55.6419    60.8213 0 CHG=0 CFG=0
M  V30 2344 C      45.5250    56.4420    61.8420 0 CHG=0 CFG=1
M  V30 2345 H      44.6194    56.6656    61.2781 0 CHG=0 CFG=0
M  V30 2346 C      45.3810    55.0480    62.4320 0 CHG=0 CFG=0
M  V30 2347 H      46.3600    54.5687    62.4396 0 CHG=0 CFG=0
M  V30 2348 H      45.0116    55.1372    63.4536 0 CHG=0 CFG=0
M  V30 2349 C      44.4260    54.1850    61.6460 0 CHG=0 CFG=0
M  V30 2350 H      44.5250    54.4158    60.5853 0 CHG=0 CFG=0
M  V30 2351 H      44.6698    53.1361    61.8144 0 CHG=0 CFG=0
M  V30 2352 C      42.9880    54.4410    62.0820 0 CHG=0 CFG=0
M  V30 2353 H      42.7808    53.8912    63.0001 0 CHG=0 CFG=0
M  V30 2354 H      42.8429    55.5072    62.2558 0 CHG=0 CFG=0
M  V30 2355 C      42.0590    53.9760    60.9950 0 CHG=0 CFG=0
M  V30 2356 H      42.0421    54.7219    60.2003 0 CHG=0 CFG=0
M  V30 2357 H      42.4246    53.0292    60.5976 0 CHG=0 CFG=0
M  V30 2358 N      40.6860    53.7850    61.5030 0 CHG=1 CFG=0
M  V30 2359 H      40.0530    53.4549    60.7060 0 CHG=0 CFG=0
M  V30 2360 H      40.3166    54.7113    61.8909 0 CHG=0 CFG=0
M  V30 2361 H      40.6919    53.0501    62.2808 0 CHG=0 CFG=0
M  V30 2362 C      45.6300    57.4440    62.9830 0 CHG=0 CFG=0
M  V30 2363 O      44.6390    58.0300    63.3990 0 CHG=0 CFG=0
M  V30 2364 N      46.8360    57.6240    63.5000 0 CHG=0 CFG=0
M  V30 2365 H      47.6462    57.0131    63.1605 0 CHG=0 CFG=0
M  V30 2366 C      47.0840    58.6260    64.5120 0 CHG=0 CFG=1
M  V30 2367 H      46.4864    58.3856    65.3913 0 CHG=0 CFG=0
M  V30 2368 C      48.5820    58.6280    64.9190 0 CHG=0 CFG=0
M  V30 2369 H      49.1754    58.5883    64.0055 0 CHG=0 CFG=0
M  V30 2370 C      48.9500    59.8960    65.6540 0 CHG=0 CFG=0
M  V30 2371 H      50.0053    59.8662    65.9251 0 CHG=0 CFG=0
M  V30 2372 H      48.3457    59.9815    66.5572 0 CHG=0 CFG=0
M  V30 2373 H      48.7648    60.7562    65.0107 0 CHG=0 CFG=0
M  V30 2374 C      48.9180    57.4040    65.7420 0 CHG=0 CFG=0
M  V30 2375 H      49.9729    57.4277    66.0153 0 CHG=0 CFG=0
M  V30 2376 H      48.7145    56.5061    65.1585 0 CHG=0 CFG=0
M  V30 2377 H      48.3091    57.3951    66.6461 0 CHG=0 CFG=0
M  V30 2378 C      46.6560    60.0020    63.9940 0 CHG=0 CFG=0
M  V30 2379 O      46.0260    60.7820    64.7230 0 CHG=0 CFG=0
M  V30 2380 N      46.9840    60.3030    62.7390 0 CHG=0 CFG=0
M  V30 2381 H      47.5216    59.5866    62.1537 0 CHG=0 CFG=0
M  V30 2382 C      46.6280    61.5860    62.1430 0 CHG=0 CFG=1
M  V30 2383 H      46.9758    62.3680    62.8181 0 CHG=0 CFG=0
M  V30 2384 C      47.3420    61.7890    60.7940 0 CHG=0 CFG=0
M  V30 2385 H      47.1419    60.9241    60.1616 0 CHG=0 CFG=0
M  V30 2386 H      46.9421    62.6859    60.3210 0 CHG=0 CFG=0
M  V30 2387 S      49.1450    61.9780    60.9650 0 CHG=0 CFG=0
M  V30 2388 H      49.4123    63.0444    61.7311 0 CHG=0 CFG=0
M  V30 2389 C      45.1060    61.7530    61.9880 0 CHG=0 CFG=0
M  V30 2390 O      44.5840    62.8540    62.1860 0 CHG=0 CFG=0
M  V30 2391 N      44.4200    60.6690    61.6380 0 CHG=0 CFG=0
M  V30 2392 H      44.9564    59.7654    61.4364 0 CHG=0 CFG=0
M  V30 2393 C      42.9590    60.6610    61.5170 0 CHG=0 CFG=1
M  V30 2394 H      42.6595    61.4824    60.8660 0 CHG=0 CFG=0
M  V30 2395 C      42.4680    59.3380    60.8970 0 CHG=0 CFG=0
M  V30 2396 H      42.8696    58.5169    61.4908 0 CHG=0 CFG=0
M  V30 2397 H      41.3792    59.3248    60.9471 0 CHG=0 CFG=0
M  V30 2398 C      42.8790    59.1150    59.4390 0 CHG=0 CFG=0
M  V30 2399 H      42.3391    59.8205    58.8073 0 CHG=0 CFG=0
M  V30 2400 H      43.9510    59.2874    59.3432 0 CHG=0 CFG=0
M  V30 2401 S      42.5040    57.4320    58.8930 0 CHG=0 CFG=0
M  V30 2402 C      43.4580    57.3400    57.3740 0 CHG=0 CFG=0
M  V30 2403 H      43.3269    56.3574    56.9210 0 CHG=0 CFG=0
M  V30 2404 H      44.5131    57.4989    57.5968 0 CHG=0 CFG=0
M  V30 2405 H      43.1138    58.1078    56.6811 0 CHG=0 CFG=0
M  V30 2406 C      42.3140    60.8690    62.8980 0 CHG=0 CFG=0
M  V30 2407 O      41.2900    61.5400    63.0170 0 CHG=0 CFG=0
M  V30 2408 N      42.9220    60.3190    63.9410 0 CHG=0 CFG=0
M  V30 2409 H      43.7761    59.6914    63.7940 0 CHG=0 CFG=0
M  V30 2410 C      42.4230    60.5720    65.2910 0 CHG=0 CFG=1
M  V30 2411 H      41.3769    60.2667    65.3162 0 CHG=0 CFG=0
M  V30 2412 C      43.1650    59.7530    66.3420 0 CHG=0 CFG=0
M  V30 2413 H      43.0304    58.6923    66.1303 0 CHG=0 CFG=0
M  V30 2414 H      44.2261    59.9996    66.3049 0 CHG=0 CFG=0
M  V30 2415 C      42.6350    60.0540    67.7180 0 CHG=0 CFG=0
M  V30 2416 C      41.5350    59.3740    68.2280 0 CHG=0 CFG=0
M  V30 2417 H      41.0720    58.5853    67.6350 0 CHG=0 CFG=0
M  V30 2418 C      41.0170    59.6790    69.4730 0 CHG=0 CFG=0
M  V30 2419 H      40.1636    59.1245    69.8632 0 CHG=0 CFG=0
M  V30 2420 C      43.1740    61.0840    68.4690 0 CHG=0 CFG=0
M  V30 2421 H      44.0115    61.6558    68.0693 0 CHG=0 CFG=0
M  V30 2422 C      42.6670    61.4030    69.7240 0 CHG=0 CFG=0
M  V30 2423 H      43.1151    62.2051    70.3104 0 CHG=0 CFG=0
M  V30 2424 C      41.5900    60.6940    70.2210 0 CHG=0 CFG=0
M  V30 2425 O      41.0920    61.0150    71.4620 0 CHG=0 CFG=0
M  V30 2426 H      40.0884    61.3103    71.3713 0 CHG=0 CFG=0
M  V30 2427 C      42.4750    62.0630    65.6270 0 CHG=0 CFG=0
M  V30 2428 O      41.5090    62.6030    66.1570 0 CHG=0 CFG=0
M  V30 2429 N      43.5750    62.7400    65.3000 0 CHG=0 CFG=0
M  V30 2430 H      44.3936    62.2294    64.8372 0 CHG=0 CFG=0
M  V30 2431 C      43.6750    64.1870    65.5700 0 CHG=0 CFG=1
M  V30 2432 H      43.6965    64.3532    66.6470 0 CHG=0 CFG=0
M  V30 2433 C      44.9000    64.8480    64.9290 0 CHG=0 CFG=0
M  V30 2434 H      44.8692    64.6455    63.8584 0 CHG=0 CFG=0
M  V30 2435 H      44.8289    65.9224    65.0982 0 CHG=0 CFG=0
M  V30 2436 C      46.2270    64.3860    65.4480 0 CHG=0 CFG=0
M  V30 2437 C      46.4530    64.1620    66.7980 0 CHG=0 CFG=0
M  V30 2438 H      45.6414    64.2930    67.5137 0 CHG=0 CFG=0
M  V30 2439 C      47.2970    64.2660    64.5660 0 CHG=0 CFG=0
M  V30 2440 H      47.1454    64.4813    63.5083 0 CHG=0 CFG=0
M  V30 2441 C      47.7080    63.7720    67.2400 0 CHG=0 CFG=0
M  V30 2442 H      47.8715    63.5771    68.2999 0 CHG=0 CFG=0
M  V30 2443 C      48.5510    63.8780    65.0080 0 CHG=0 CFG=0
M  V30 2444 H      49.3721    63.7712    64.2992 0 CHG=0 CFG=0
M  V30 2445 C      48.7560    63.6280    66.3450 0 CHG=0 CFG=0
M  V30 2446 H      49.7391    63.3178    66.6991 0 CHG=0 CFG=0
M  V30 2447 C      42.4810    64.9030    64.9750 0 CHG=0 CFG=0
M  V30 2448 O      41.8530    65.7360    65.6300 0 CHG=0 CFG=0
M  V30 2449 N      42.2050    64.6070    63.7010 0 CHG=0 CFG=0
M  V30 2450 H      42.7801    63.8547    63.2028 0 CHG=0 CFG=0
M  V30 2451 C      41.1520    65.2770    62.9840 0 CHG=0 CFG=1
M  V30 2452 H      41.3323    66.3516    63.0109 0 CHG=0 CFG=0
M  V30 2453 C      41.0560    64.8190    61.5090 0 CHG=0 CFG=2
M  V30 2454 H      40.5841    63.8371    61.4734 0 CHG=0 CFG=0
M  V30 2455 O      42.3600    64.7300    60.9210 0 CHG=0 CFG=0
M  V30 2456 H      42.8246    65.6711    60.9545 0 CHG=0 CFG=0
M  V30 2457 C      40.2340    65.7770    60.7290 0 CHG=0 CFG=0
M  V30 2458 H      40.1733    65.4447    59.6927 0 CHG=0 CFG=0
M  V30 2459 H      40.6928    66.7651    60.7669 0 CHG=0 CFG=0
M  V30 2460 H      39.2313    65.8259    61.1536 0 CHG=0 CFG=0
M  V30 2461 C      39.8310    64.9810    63.6660 0 CHG=0 CFG=0
M  V30 2462 O      39.0100    65.8650    63.8400 0 CHG=0 CFG=0
M  V30 2463 N      39.6460    63.7190    64.0450 0 CHG=0 CFG=0
M  V30 2464 H      40.4264    63.0114    63.8573 0 CHG=0 CFG=0
M  V30 2465 C      38.4270    63.2520    64.7060 0 CHG=0 CFG=1
M  V30 2466 H      37.5747    63.4605    64.0594 0 CHG=0 CFG=0
M  V30 2467 C      38.5310    61.7430    64.9120 0 CHG=0 CFG=0
M  V30 2468 H      38.4799    61.2741    63.9294 0 CHG=0 CFG=0
M  V30 2469 H      39.5029    61.5401    65.3618 0 CHG=0 CFG=0
M  V30 2470 C      37.4840    61.0900    65.7810 0 CHG=0 CFG=0
M  V30 2471 C      36.2250    60.7870    65.2870 0 CHG=0 CFG=0
M  V30 2472 H      35.9747    61.0450    64.2580 0 CHG=0 CFG=0
M  V30 2473 C      35.2810    60.1610    66.0830 0 CHG=0 CFG=0
M  V30 2474 H      34.2910    59.9389    65.6848 0 CHG=0 CFG=0
M  V30 2475 C      37.7750    60.7260    67.0830 0 CHG=0 CFG=0
M  V30 2476 H      38.7651    60.9381    67.4866 0 CHG=0 CFG=0
M  V30 2477 C      36.8370    60.0980    67.8860 0 CHG=0 CFG=0
M  V30 2478 H      37.0857    59.8282    68.9124 0 CHG=0 CFG=0
M  V30 2479 C      35.5970    59.8190    67.3820 0 CHG=0 CFG=0
M  V30 2480 O      34.6780    59.1880    68.1710 0 CHG=0 CFG=0
M  V30 2481 H      33.8269    59.7947    68.2715 0 CHG=0 CFG=0
M  V30 2482 C      38.2200    63.9640    66.0360 0 CHG=0 CFG=0
M  V30 2483 O      37.1460    64.5170    66.3020 0 CHG=0 CFG=0
M  V30 2484 N      39.2600    63.9730    66.8530 0 CHG=0 CFG=0
M  V30 2485 H      40.1837    63.5374    66.5337 0 CHG=0 CFG=0
M  V30 2486 C      39.1690    64.5650    68.1780 0 CHG=0 CFG=1
M  V30 2487 H      38.3780    64.0651    68.7371 0 CHG=0 CFG=0
M  V30 2488 C      40.4730    64.4100    68.9240 0 CHG=0 CFG=0
M  V30 2489 H      40.7363    63.3526    68.9495 0 CHG=0 CFG=0
M  V30 2490 H      41.2464    64.9649    68.3929 0 CHG=0 CFG=0
M  V30 2491 C      40.3980    64.9250    70.3470 0 CHG=0 CFG=0
M  V30 2492 H      39.9221    65.9056    70.3457 0 CHG=0 CFG=0
M  V30 2493 H      39.8044    64.2333    70.9448 0 CHG=0 CFG=0
M  V30 2494 C      41.7730    65.0460    70.9550 0 CHG=0 CFG=0
M  V30 2495 H      42.2425    64.0626    70.9800 0 CHG=0 CFG=0
M  V30 2496 H      42.3758    65.7218    70.3483 0 CHG=0 CFG=0
M  V30 2497 C      41.6790    65.5930    72.3720 0 CHG=0 CFG=0
M  V30 2498 H      41.2156    66.5792    72.3426 0 CHG=0 CFG=0
M  V30 2499 H      41.0664    64.9209    72.9729 0 CHG=0 CFG=0
M  V30 2500 N      43.0280    65.7080    72.9940 0 CHG=1 CFG=0
M  V30 2501 H      42.9316    66.0941    73.9872 0 CHG=0 CFG=0
M  V30 2502 H      43.6345    66.3700    72.4118 0 CHG=0 CFG=0
M  V30 2503 H      43.4880    64.7426    73.0303 0 CHG=0 CFG=0
M  V30 2504 C      38.8450    66.0400    68.0760 0 CHG=0 CFG=0
M  V30 2505 O      37.9420    66.5360    68.7600 0 CHG=0 CFG=0
M  V30 2506 N      39.5800    66.7370    67.2100 0 CHG=0 CFG=0
M  V30 2507 H      40.3059    66.2297    66.6095 0 CHG=0 CFG=0
M  V30 2508 C      39.4120    68.1870    67.0650 0 CHG=0 CFG=1
M  V30 2509 H      39.5172    68.6347    68.0532 0 CHG=0 CFG=0
M  V30 2510 C      40.4920    68.8130    66.1440 0 CHG=0 CFG=0
M  V30 2511 H      40.5101    68.2576    65.2063 0 CHG=0 CFG=0
M  V30 2512 C      40.1620    70.2620    65.8380 0 CHG=0 CFG=0
M  V30 2513 H      40.9321    70.6817    65.1908 0 CHG=0 CFG=0
M  V30 2514 H      40.1202    70.8298    66.7675 0 CHG=0 CFG=0
M  V30 2515 H      39.1963    70.3169    65.3355 0 CHG=0 CFG=0
M  V30 2516 C      41.8740    68.7160    66.7910 0 CHG=0 CFG=0
M  V30 2517 H      42.6175    69.1605    66.1294 0 CHG=0 CFG=0
M  V30 2518 H      42.1221    67.6688    66.9639 0 CHG=0 CFG=0
M  V30 2519 H      41.8690    69.2495    67.7415 0 CHG=0 CFG=0
M  V30 2520 C      38.0050    68.4940    66.5620 0 CHG=0 CFG=0
M  V30 2521 O      37.3570    69.4110    67.0470 0 CHG=0 CFG=0
M  V30 2522 N      37.5210    67.6880    65.6270 0 CHG=0 CFG=0
M  V30 2523 H      38.1242    66.8797    65.2697 0 CHG=0 CFG=0
M  V30 2524 C      36.1900    67.8780    65.0770 0 CHG=0 CFG=1
M  V30 2525 H      36.1092    68.9173    64.7587 0 CHG=0 CFG=0
M  V30 2526 C      36.0070    66.9980    63.8390 0 CHG=0 CFG=0
M  V30 2527 H      36.6621    67.3768    63.0545 0 CHG=0 CFG=0
M  V30 2528 H      36.3015    65.9814    64.0996 0 CHG=0 CFG=0
M  V30 2529 C      34.5870    66.9530    63.2890 0 CHG=0 CFG=0
M  V30 2530 H      34.5673    66.2846    62.4282 0 CHG=0 CFG=0
M  V30 2531 H      33.9247    66.5675    64.0642 0 CHG=0 CFG=0
M  V30 2532 C      34.0850    68.3170    62.8560 0 CHG=0 CFG=0
M  V30 2533 H      34.1835    69.0120    63.6899 0 CHG=0 CFG=0
M  V30 2534 H      34.6876    68.6667    62.0178 0 CHG=0 CFG=0
M  V30 2535 N      32.6790    68.2640    62.4430 0 CHG=1 CFG=0
M  V30 2536 H      32.4755    68.2750    61.3926 0 CHG=0 CFG=0
M  V30 2537 C      31.6290    68.2030    63.2710 0 CHG=0 CFG=0
M  V30 2538 N      31.7870    68.1800    64.5940 0 CHG=0 CFG=0
M  V30 2539 H      32.7698    68.2105    65.0160 0 CHG=0 CFG=0
M  V30 2540 H      30.9311    68.1310    65.2342 0 CHG=0 CFG=0
M  V30 2541 N      30.4000    68.1500    62.7720 0 CHG=0 CFG=0
M  V30 2542 H      30.2521    68.1562    61.7123 0 CHG=0 CFG=0
M  V30 2543 H      29.5573    68.1011    63.4295 0 CHG=0 CFG=0
M  V30 2544 C      35.0620    67.6100    66.0810 0 CHG=0 CFG=0
M  V30 2545 O      34.0790    68.3360    66.1000 0 CHG=0 CFG=0
M  V30 2546 N      35.1890    66.5740    66.9040 0 CHG=0 CFG=0
M  V30 2547 H      36.1205    66.0497    66.9525 0 CHG=0 CFG=0
M  V30 2548 C      34.0680    66.1390    67.7480 0 CHG=0 CFG=1
M  V30 2549 H      33.1722    66.6271    67.3642 0 CHG=0 CFG=0
M  V30 2550 C      33.8460    64.6290    67.6170 0 CHG=0 CFG=0
M  V30 2551 H      34.8027    64.1236    67.7486 0 CHG=0 CFG=0
M  V30 2552 H      33.1554    64.3095    68.3974 0 CHG=0 CFG=0
M  V30 2553 C      33.2740    64.2370    66.2770 0 CHG=0 CFG=0
M  V30 2554 C      31.9870    64.5880    65.9260 0 CHG=0 CFG=0
M  V30 2555 H      31.3702    65.1434    66.6325 0 CHG=0 CFG=0
M  V30 2556 C      31.4670    64.2450    64.6890 0 CHG=0 CFG=0
M  V30 2557 H      30.4519    64.5362    64.4192 0 CHG=0 CFG=0
M  V30 2558 C      34.0250    63.5140    65.3730 0 CHG=0 CFG=0
M  V30 2559 H      35.0376    63.2129    65.6413 0 CHG=0 CFG=0
M  V30 2560 C      33.5210    63.1630    64.1340 0 CHG=0 CFG=0
M  V30 2561 H      34.1331    62.5991    63.4301 0 CHG=0 CFG=0
M  V30 2562 C      32.2460    63.5310    63.8010 0 CHG=0 CFG=0
M  V30 2563 O      31.7520    63.1690    62.5920 0 CHG=0 CFG=0
M  V30 2564 H      30.9065    62.5610    62.7266 0 CHG=0 CFG=0
M  V30 2565 C      34.1720    66.4960    69.2160 0 CHG=0 CFG=0
M  V30 2566 O      33.2180    66.2800    69.9360 0 CHG=0 CFG=0
M  V30 2567 N      35.3020    67.0330    69.6660 0 CHG=0 CFG=0
M  V30 2568 H      36.1294    67.1620    69.0000 0 CHG=0 CFG=0
M  V30 2569 C      35.4250    67.4500    71.0660 0 CHG=0 CFG=1
M  V30 2570 H      35.1854    66.5966    71.7004 0 CHG=0 CFG=0
M  V30 2571 C      36.8510    67.9110    71.3950 0 CHG=0 CFG=2
M  V30 2572 H      37.1420    68.7058    70.7082 0 CHG=0 CFG=0
M  V30 2573 O      37.7390    66.8060    71.2440 0 CHG=0 CFG=0
M  V30 2574 H      37.4549    66.0360    71.8989 0 CHG=0 CFG=0
M  V30 2575 C      36.9580    68.4160    72.8270 0 CHG=0 CFG=0
M  V30 2576 H      37.9815    68.7342    73.0251 0 CHG=0 CFG=0
M  V30 2577 H      36.6869    67.6161    73.5161 0 CHG=0 CFG=0
M  V30 2578 H      36.2823    69.2599    72.9667 0 CHG=0 CFG=0
M  V30 2579 C      34.4220    68.5630    71.3590 0 CHG=0 CFG=0
M  V30 2580 O      34.2300    69.4640    70.5410 0 CHG=0 CFG=0
M  V30 2581 N      33.7710    68.4760    72.5170 0 CHG=0 CFG=0
M  V30 2582 H      34.0526    67.7084    73.2072 0 CHG=0 CFG=0
M  V30 2583 C      32.6810    69.3910    72.8870 0 CHG=0 CFG=1
M  V30 2584 H      32.0516    68.8821    73.6171 0 CHG=0 CFG=0
M  V30 2585 C      33.2310    70.6570    73.5450 0 CHG=0 CFG=0
M  V30 2586 H      33.9964    71.0833    72.8965 0 CHG=0 CFG=0
M  V30 2587 H      32.4160    71.3710    73.6640 0 CHG=0 CFG=0
M  V30 2588 C      33.8400    70.3880    74.9000 0 CHG=0 CFG=0
M  V30 2589 O      33.2180    69.7670    75.7640 0 CHG=0 CFG=0
M  V30 2590 N      35.0610    70.8670    75.1000 0 CHG=0 CFG=0
M  V30 2591 H      35.5570    71.4092    74.3223 0 CHG=0 CFG=0
M  V30 2592 H      35.5497    70.7111    76.0390 0 CHG=0 CFG=0
M  V30 2593 C      31.8030    69.7760    71.7020 0 CHG=0 CFG=0
M  V30 2594 O      31.7010    70.9510    71.3480 0 CHG=0 CFG=0
M  V30 2595 N      31.1930    68.7720    71.0830 0 CHG=0 CFG=0
M  V30 2596 H      31.3763    67.7717    71.4158 0 CHG=0 CFG=0
M  V30 2597 C      30.2850    68.9860    69.9690 0 CHG=0 CFG=1
M  V30 2598 H      30.2026    70.0562    69.7794 0 CHG=0 CFG=0
M  V30 2599 C      30.8080    68.2980    68.7110 0 CHG=0 CFG=0
M  V30 2600 H      31.8607    68.5476    68.5783 0 CHG=0 CFG=0
M  V30 2601 H      30.7011    67.2190    68.8227 0 CHG=0 CFG=0
M  V30 2602 O      30.0830    68.7210    67.5710 0 CHG=0 CFG=0
M  V30 2603 H      29.0681    68.4804    67.6919 0 CHG=0 CFG=0
M  V30 2604 C      28.9110    68.4400    70.3280 0 CHG=0 CFG=0
M  V30 2605 O      28.7950    67.3750    70.9370 0 CHG=0 CFG=0
M  V30 2606 N      27.8750    69.1840    69.9500 0 CHG=0 CFG=0
M  V30 2607 H      28.0583    70.1141    69.4538 0 CHG=0 CFG=0
M  V30 2608 C      26.4970    68.7710    70.1910 0 CHG=0 CFG=1
M  V30 2609 H      26.4136    68.4291    71.2226 0 CHG=0 CFG=0
M  V30 2610 C      25.5410    69.9510    69.9910 0 CHG=0 CFG=0
M  V30 2611 H      24.5288    69.6348    70.2430 0 CHG=0 CFG=0
M  V30 2612 H      25.8415    70.7670    70.6482 0 CHG=0 CFG=0
M  V30 2613 O      25.5620    70.4070    68.6490 0 CHG=0 CFG=0
M  V30 2614 H      26.5335    70.7178    68.3996 0 CHG=0 CFG=0
M  V30 2615 C      26.1130    67.6160    69.2640 0 CHG=0 CFG=0
M  V30 2616 O      25.4290    66.6860    69.6930 0 CHG=0 CFG=0
M  V30 2617 N      26.5640    67.6830    68.0060 0 CHG=0 CFG=0
M  V30 2618 H      27.1590    68.5244    67.7181 0 CHG=0 CFG=0
M  V30 2619 C      26.2750    66.6470    67.0030 0 CHG=0 CFG=1
M  V30 2620 H      25.1943    66.6013    66.8686 0 CHG=0 CFG=0
M  V30 2621 C      26.9150    66.9620    65.6270 0 CHG=0 CFG=2
M  V30 2622 H      26.8103    66.0869    64.9857 0 CHG=0 CFG=0
M  V30 2623 O      28.3110    67.2470    65.7890 0 CHG=0 CFG=0
M  V30 2624 H      28.4282    68.0764    66.4221 0 CHG=0 CFG=0
M  V30 2625 C      26.2210    68.1480    64.9530 0 CHG=0 CFG=0
M  V30 2626 H      26.6915    68.3455    63.9898 0 CHG=0 CFG=0
M  V30 2627 H      26.3094    69.0299    65.5875 0 CHG=0 CFG=0
M  V30 2628 H      25.1672    67.9145    64.8009 0 CHG=0 CFG=0
M  V30 2629 C      26.7520    65.2680    67.4630 0 CHG=0 CFG=0
M  V30 2630 O      27.7990    65.1440    68.1090 0 CHG=0 CFG=0
M  V30 2631 N      25.9670    64.2430    67.1260 0 CHG=0 CFG=0
M  V30 2632 H      25.1084    64.4343    66.5168 0 CHG=0 CFG=0
M  V30 2633 C      26.2300    62.8680    67.5540 0 CHG=0 CFG=1
M  V30 2634 H      26.1937    62.8397    68.6430 0 CHG=0 CFG=0
M  V30 2635 C      25.1560    61.9110    67.0160 0 CHG=0 CFG=0
M  V30 2636 H      24.1820    62.2742    67.3439 0 CHG=0 CFG=0
M  V30 2637 H      25.2021    61.9259    65.9271 0 CHG=0 CFG=0
M  V30 2638 C      25.3050    60.4640    67.4790 0 CHG=0 CFG=0
M  V30 2639 H      26.2864    60.1036    67.1705 0 CHG=0 CFG=0
M  V30 2640 H      25.2346    60.4420    68.5665 0 CHG=0 CFG=0
M  V30 2641 C      24.2480    59.5260    66.9100 0 CHG=0 CFG=0
M  V30 2642 O      23.1550    59.9900    66.5300 0 CHG=0 CFG=0
M  V30 2643 O      24.5110    58.3060    66.8480 0 CHG=-1 CFG=0
M  V30 2644 C      27.6150    62.4280    67.1170 0 CHG=0 CFG=0
M  V30 2645 O      28.0800    62.7610    66.0270 0 CHG=0 CFG=0
M  V30 2646 N      28.2630    61.6700    67.9870 0 CHG=0 CFG=0
M  V30 2647 H      27.7408    61.3176    68.8519 0 CHG=0 CFG=0
M  V30 2648 C      29.6500    61.3000    67.8130 0 CHG=0 CFG=1
M  V30 2649 H      30.0935    61.9571    67.0649 0 CHG=0 CFG=0
M  V30 2650 C      30.3940    61.5060    69.1530 0 CHG=0 CFG=1
M  V30 2651 H      29.7931    61.0669    69.9494 0 CHG=0 CFG=0
M  V30 2652 C      31.7610    60.8370    69.1610 0 CHG=0 CFG=0
M  V30 2653 H      32.2448    61.0094    70.1224 0 CHG=0 CFG=0
M  V30 2654 H      32.3761    61.2566    68.3649 0 CHG=0 CFG=0
M  V30 2655 H      31.6425    59.7652    69.0015 0 CHG=0 CFG=0
M  V30 2656 C      30.5230    63.0160    69.4210 0 CHG=0 CFG=0
M  V30 2657 H      31.3191    63.4053    68.7864 0 CHG=0 CFG=0
M  V30 2658 H      29.5787    63.4892    69.1516 0 CHG=0 CFG=0
M  V30 2659 C      30.8420    63.3860    70.8560 0 CHG=0 CFG=0
M  V30 2660 H      30.9129    64.4700    70.9451 0 CHG=0 CFG=0
M  V30 2661 H      31.7913    62.9353    71.1455 0 CHG=0 CFG=0
M  V30 2662 H      30.0515    63.0191    71.5107 0 CHG=0 CFG=0
M  V30 2663 C      29.7000    59.8560    67.2880 0 CHG=0 CFG=0
M  V30 2664 O      29.0990    58.9540    67.8890 0 CHG=0 CFG=0
M  V30 2665 N      30.3700    59.6400    66.1340 0 CHG=0 CFG=0
M  V30 2666 C      30.8220    60.6420    65.1460 0 CHG=0 CFG=0
M  V30 2667 H      31.5623    61.3099    65.5865 0 CHG=0 CFG=0
M  V30 2668 H      29.9789    61.2260    64.7771 0 CHG=0 CFG=0
M  V30 2669 C      30.5860    58.2770    65.6690 0 CHG=0 CFG=1
M  V30 2670 H      29.6749    57.6915    65.7923 0 CHG=0 CFG=0
M  V30 2671 C      30.9050    58.4470    64.1740 0 CHG=0 CFG=0
M  V30 2672 H      31.6532    57.7194    63.8596 0 CHG=0 CFG=0
M  V30 2673 H      30.0023    58.3223    63.5759 0 CHG=0 CFG=0
M  V30 2674 C      31.4340    59.8290    64.0330 0 CHG=0 CFG=0
M  V30 2675 H      32.5203    59.8265    64.1231 0 CHG=0 CFG=0
M  V30 2676 H      31.1501    60.2430    63.0655 0 CHG=0 CFG=0
M  V30 2677 C      31.7430    57.5980    66.3860 0 CHG=0 CFG=0
M  V30 2678 O      32.6170    58.2560    66.9420 0 CHG=0 CFG=0
M  V30 2679 N      31.7280    56.2700    66.3540 0 CHG=0 CFG=0
M  V30 2680 H      30.8906    55.7804    65.9024 0 CHG=0 CFG=0
M  V30 2681 C      32.7810    55.4620    66.8960 0 CHG=0 CFG=1
M  V30 2682 H      32.9436    55.7309    67.9397 0 CHG=0 CFG=0
M  V30 2683 C      32.3870    53.9820    66.8060 0 CHG=0 CFG=0
M  V30 2684 H      31.3505    53.8832    67.1286 0 CHG=0 CFG=0
M  V30 2685 H      32.4762    53.6664    65.7665 0 CHG=0 CFG=0
M  V30 2686 C      33.2440    53.0600    67.6610 0 CHG=0 CFG=0
M  V30 2687 H      33.1993    52.0544    67.2428 0 CHG=0 CFG=0
M  V30 2688 H      34.2731    53.4185    67.6374 0 CHG=0 CFG=0
M  V30 2689 C      32.7810    53.0070    69.1040 0 CHG=0 CFG=0
M  V30 2690 O      31.6650    52.5210    69.3740 0 CHG=0 CFG=0
M  V30 2691 O      33.5470    53.4290    69.9840 0 CHG=-1 CFG=0
M  V30 2692 C      34.0580    55.7160    66.1020 0 CHG=0 CFG=0
M  V30 2693 O      34.0240    55.7930    64.8860 0 CHG=0 CFG=0
M  V30 2694 N      35.1900    55.8560    66.7860 0 CHG=0 CFG=0
M  V30 2695 H      35.1640    55.9253    67.8534 0 CHG=0 CFG=0
M  V30 2696 C      36.4620    55.9150    66.0860 0 CHG=0 CFG=1
M  V30 2697 H      36.3298    56.4977    65.1744 0 CHG=0 CFG=0
M  V30 2698 C      37.5450    56.5740    66.9300 0 CHG=0 CFG=0
M  V30 2699 H      37.1868    57.5509    67.2548 0 CHG=0 CFG=0
M  V30 2700 H      37.7359    55.9481    67.8017 0 CHG=0 CFG=0
M  V30 2701 C      38.8320    56.7600    66.1830 0 CHG=0 CFG=0
M  V30 2702 C      38.9320    57.7340    65.1970 0 CHG=0 CFG=0
M  V30 2703 H      38.0783    58.3792    64.9894 0 CHG=0 CFG=0
M  V30 2704 C      39.9100    55.9210    66.4070 0 CHG=0 CFG=0
M  V30 2705 H      39.8290    55.1214    67.1434 0 CHG=0 CFG=0
M  V30 2706 C      40.1070    57.8960    64.4720 0 CHG=0 CFG=0
M  V30 2707 H      40.1774    58.6713    63.7091 0 CHG=0 CFG=0
M  V30 2708 C      41.0870    56.0890    65.7050 0 CHG=0 CFG=0
M  V30 2709 H      41.9447    55.4514    65.9192 0 CHG=0 CFG=0
M  V30 2710 C      41.1790    57.0740    64.7220 0 CHG=0 CFG=0
M  V30 2711 H      42.1009    57.1916    64.1524 0 CHG=0 CFG=0
M  V30 2712 C      36.8630    54.4840    65.6980 0 CHG=0 CFG=0
M  V30 2713 O      37.0100    53.6190    66.5660 0 CHG=0 CFG=0
M  V30 2714 N      36.9980    54.2130    64.3890 0 CHG=0 CFG=0
M  V30 2715 C      36.8670    55.1550    63.2720 0 CHG=0 CFG=0
M  V30 2716 H      37.6348    55.9270    63.3227 0 CHG=0 CFG=0
M  V30 2717 H      35.8817    55.6212    63.2704 0 CHG=0 CFG=0
M  V30 2718 C      37.2010    52.8340    63.9360 0 CHG=0 CFG=1
M  V30 2719 H      36.5597    52.1523    64.4947 0 CHG=0 CFG=0
M  V30 2720 C      36.7780    52.8820    62.4730 0 CHG=0 CFG=0
M  V30 2721 H      37.3621    52.1780    61.8803 0 CHG=0 CFG=0
M  V30 2722 H      35.7176    52.6511    62.3713 0 CHG=0 CFG=0
M  V30 2723 C      37.0550    54.2870    62.0470 0 CHG=0 CFG=0
M  V30 2724 H      38.0770    54.3735    61.6782 0 CHG=0 CFG=0
M  V30 2725 H      36.3589    54.5865    61.2635 0 CHG=0 CFG=0
M  V30 2726 C      38.6470    52.3990    64.0360 0 CHG=0 CFG=0
M  V30 2727 O      39.5260    53.1670    63.7070 0 CHG=0 CFG=0
M  V30 2728 N      38.8880    51.1820    64.5040 0 CHG=0 CFG=0
M  V30 2729 H      38.0713    50.5948    64.8688 0 CHG=0 CFG=0
M  V30 2730 C      40.2270    50.6230    64.5360 0 CHG=0 CFG=1
M  V30 2731 H      40.8660    51.1827    63.8530 0 CHG=0 CFG=0
M  V30 2732 C      40.8420    50.6600    65.9540 0 CHG=0 CFG=1
M  V30 2733 H      40.1833    50.1142    66.6295 0 CHG=0 CFG=0
M  V30 2734 C      42.1960    49.9740    65.9460 0 CHG=0 CFG=0
M  V30 2735 H      42.6246    50.0031    66.9477 0 CHG=0 CFG=0
M  V30 2736 H      42.8605    50.4887    65.2520 0 CHG=0 CFG=0
M  V30 2737 H      42.0766    48.9369    65.6325 0 CHG=0 CFG=0
M  V30 2738 C      40.9660    52.1000    66.4580 0 CHG=0 CFG=0
M  V30 2739 H      41.6580    52.6330    65.8060 0 CHG=0 CFG=0
M  V30 2740 H      39.9828    52.5676    66.4049 0 CHG=0 CFG=0
M  V30 2741 C      41.4690    52.2120    67.8770 0 CHG=0 CFG=0
M  V30 2742 H      41.5291    53.2629    68.1598 0 CHG=0 CFG=0
M  V30 2743 H      42.4581    51.7597    67.9492 0 CHG=0 CFG=0
M  V30 2744 H      40.7834    51.6944    68.5480 0 CHG=0 CFG=0
M  V30 2745 C      40.1690    49.1730    64.0910 0 CHG=0 CFG=0
M  V30 2746 O      39.5590    48.3500    64.7560 0 CHG=0 CFG=0
M  V30 2747 N      40.8280    48.8510    62.9800 0 CHG=0 CFG=0
M  V30 2748 H      41.3538    49.6085    62.4372 0 CHG=0 CFG=0
M  V30 2749 C      40.8400    47.4670    62.4930 0 CHG=0 CFG=1
M  V30 2750 H      39.8156    47.0955    62.4667 0 CHG=0 CFG=0
M  V30 2751 C      41.4200    47.3980    61.0940 0 CHG=0 CFG=0
M  V30 2752 H      41.4202    46.3635    60.7508 0 CHG=0 CFG=0
M  V30 2753 H      42.4420    47.7769    61.1047 0 CHG=0 CFG=0
M  V30 2754 H      40.8154    48.0040    60.4192 0 CHG=0 CFG=0
M  V30 2755 C      41.6470    46.6080    63.4510 0 CHG=0 CFG=0
M  V30 2756 O      42.6530    47.0590    63.9700 0 CHG=0 CFG=0
M  V30 2757 N      41.1970    45.3680    63.7030 0 CHG=0 CFG=0
M  V30 2758 C      39.9310    44.7880    63.2130 0 CHG=0 CFG=0
M  V30 2759 H      39.9957    44.5515    62.1509 0 CHG=0 CFG=0
M  V30 2760 H      39.0979    45.4697    63.3838 0 CHG=0 CFG=0
M  V30 2761 C      41.8780    44.4790    64.6400 0 CHG=0 CFG=1
M  V30 2762 H      41.7230    44.8392    65.6570 0 CHG=0 CFG=0
M  V30 2763 C      41.1470    43.1490    64.4570 0 CHG=0 CFG=0
M  V30 2764 H      41.6312    42.5447    63.6899 0 CHG=0 CFG=0
M  V30 2765 H      41.1176    42.5925    65.3938 0 CHG=0 CFG=0
M  V30 2766 C      39.7800    43.5380    64.0340 0 CHG=0 CFG=0
M  V30 2767 H      39.3307    42.7456    63.4354 0 CHG=0 CFG=0
M  V30 2768 H      39.1564    43.7329    64.9065 0 CHG=0 CFG=0
M  V30 2769 C      43.3750    44.2940    64.3910 0 CHG=0 CFG=0
M  V30 2770 O      44.1260    44.1290    65.3410 0 CHG=0 CFG=0
M  V30 2771 N      43.7880    44.3370    63.1290 0 CHG=0 CFG=0
M  V30 2772 H      43.0682    44.5655    62.3710 0 CHG=0 CFG=0
M  V30 2773 C      45.1760    44.0890    62.7130 0 CHG=0 CFG=1
M  V30 2774 H      45.5057    43.1518    63.1615 0 CHG=0 CFG=0
M  V30 2775 C      45.2260    43.9360    61.1790 0 CHG=0 CFG=0
M  V30 2776 H      44.7054    44.7879    60.7416 0 CHG=0 CFG=0
M  V30 2777 H      46.2728    43.9544    60.8758 0 CHG=0 CFG=0
M  V30 2778 C      44.5960    42.6600    60.6120 0 CHG=0 CFG=0
M  V30 2779 H      44.8766    42.5828    59.5616 0 CHG=0 CFG=0
M  V30 2780 H      45.0022    41.8102    61.1606 0 CHG=0 CFG=0
M  V30 2781 C      43.0700    42.5960    60.7010 0 CHG=0 CFG=0
M  V30 2782 O      42.3960    43.6540    60.6050 0 CHG=0 CFG=0
M  V30 2783 O      42.5400    41.4670    60.8680 0 CHG=-1 CFG=0
M  V30 2784 C      46.1660    45.1880    63.1120 0 CHG=0 CFG=0
M  V30 2785 O      47.3680    44.9440    63.1990 0 CHG=0 CFG=0
M  V30 2786 N      45.6720    46.4100    63.3020 0 CHG=0 CFG=0
M  V30 2787 H      44.6232    46.5762    63.1705 0 CHG=0 CFG=0
M  V30 2788 C      46.5320    47.5320    63.6870 0 CHG=0 CFG=1
M  V30 2789 H      47.5650    47.2313    63.5121 0 CHG=0 CFG=0
M  V30 2790 C      46.2590    48.7920    62.8300 0 CHG=0 CFG=1
M  V30 2791 H      47.0523    49.5130    63.0273 0 CHG=0 CFG=0
M  V30 2792 C      46.2830    48.4580    61.3410 0 CHG=0 CFG=0
M  V30 2793 H      46.0884    49.3610    60.7624 0 CHG=0 CFG=0
M  V30 2794 H      45.5162    47.7147    61.1224 0 CHG=0 CFG=0
M  V30 2795 H      47.2616    48.0594    61.0732 0 CHG=0 CFG=0
M  V30 2796 C      44.9240    49.4390    63.2110 0 CHG=0 CFG=0
M  V30 2797 H      44.1139    48.7880    62.8821 0 CHG=0 CFG=0
M  V30 2798 H      44.8856    49.5484    64.2948 0 CHG=0 CFG=0
M  V30 2799 C      44.7380    50.8020    62.5790 0 CHG=0 CFG=0
M  V30 2800 H      43.7760    51.2153    62.8820 0 CHG=0 CFG=0
M  V30 2801 H      44.7662    50.7066    61.4935 0 CHG=0 CFG=0
M  V30 2802 H      45.5376    51.4668    62.9058 0 CHG=0 CFG=0
M  V30 2803 C      46.4020    47.9080    65.1690 0 CHG=0 CFG=0
M  V30 2804 O      47.1610    48.7400    65.6600 0 CHG=0 CFG=0
M  V30 2805 N      45.4640    47.2850    65.8820 0 CHG=0 CFG=0
M  V30 2806 H      44.9845    46.4167    65.4808 0 CHG=0 CFG=0
M  V30 2807 C      45.0810    47.7760    67.2110 0 CHG=0 CFG=1
M  V30 2808 H      44.7850    48.8196    67.1045 0 CHG=0 CFG=0
M  V30 2809 C      43.8820    47.0100    67.7370 0 CHG=0 CFG=0
M  V30 2810 H      43.6128    47.3881    68.7232 0 CHG=0 CFG=0
M  V30 2811 H      44.1301    45.9511    67.8097 0 CHG=0 CFG=0
M  V30 2812 H      43.0404    47.1396    67.0566 0 CHG=0 CFG=0
M  V30 2813 C      46.2330    47.7230    68.2030 0 CHG=0 CFG=0
M  V30 2814 O      46.4080    48.6430    69.0090 0 CHG=0 CFG=0
M  V30 2815 N      47.0280    46.6630    68.1390 0 CHG=0 CFG=0
M  V30 2816 H      46.8804    45.9355    67.3683 0 CHG=0 CFG=0
M  V30 2817 C      48.1010    46.4800    69.1090 0 CHG=0 CFG=1
M  V30 2818 H      47.6852    46.6088    70.1083 0 CHG=0 CFG=0
M  V30 2819 C      48.7000    45.0770    69.0150 0 CHG=0 CFG=0
M  V30 2820 H      47.9639    44.4090    68.5677 0 CHG=0 CFG=0
M  V30 2821 H      49.5880    45.1147    68.3840 0 CHG=0 CFG=0
M  V30 2822 C      49.0940    44.5290    70.3930 0 CHG=0 CFG=0
M  V30 2823 H      49.2622    45.3723    71.0628 0 CHG=0 CFG=0
M  V30 2824 C      47.9610    43.6940    70.9520 0 CHG=0 CFG=0
M  V30 2825 H      48.2434    43.3061    71.9306 0 CHG=0 CFG=0
M  V30 2826 H      47.7548    42.8626    70.2779 0 CHG=0 CFG=0
M  V30 2827 H      47.0681    44.3115    71.0504 0 CHG=0 CFG=0
M  V30 2828 C      50.3600    43.6990    70.3430 0 CHG=0 CFG=0
M  V30 2829 H      50.5959    43.3346    71.3428 0 CHG=0 CFG=0
M  V30 2830 H      51.1832    44.3127    69.9770 0 CHG=0 CFG=0
M  V30 2831 H      50.2133    42.8516    69.6732 0 CHG=0 CFG=0
M  V30 2832 C      49.2010    47.5280    68.9060 0 CHG=0 CFG=0
M  V30 2833 O      49.6810    48.1410    69.8600 0 CHG=0 CFG=0
M  V30 2834 N      49.5840    47.7400    67.6530 0 CHG=0 CFG=0
M  V30 2835 H      49.1546    47.1542    66.8672 0 CHG=0 CFG=0
M  V30 2836 C      50.5780    48.7550    67.3260 0 CHG=0 CFG=1
M  V30 2837 H      51.4600    48.5785    67.9417 0 CHG=0 CFG=0
M  V30 2838 C      50.9890    48.6380    65.8590 0 CHG=0 CFG=0
M  V30 2839 H      50.0897    48.6901    65.2453 0 CHG=0 CFG=0
M  V30 2840 H      51.6431    49.4759    65.6178 0 CHG=0 CFG=0
M  V30 2841 C      51.7230    47.3450    65.5260 0 CHG=0 CFG=0
M  V30 2842 H      52.6962    47.3574    66.0168 0 CHG=0 CFG=0
M  V30 2843 H      51.1385    46.5036    65.8982 0 CHG=0 CFG=0
M  V30 2844 C      51.9310    47.1730    64.0320 0 CHG=0 CFG=0
M  V30 2845 O      50.9240    47.0650    63.2860 0 CHG=0 CFG=0
M  V30 2846 O      53.1070    47.1580    63.6040 0 CHG=-1 CFG=0
M  V30 2847 C      50.0660    50.1640    67.6190 0 CHG=0 CFG=0
M  V30 2848 O      50.8060    51.0170    68.1180 0 CHG=0 CFG=0
M  V30 2849 N      48.8000    50.4100    67.3050 0 CHG=0 CFG=0
M  V30 2850 H      48.2066    49.6389    66.8600 0 CHG=0 CFG=0
M  V30 2851 C      48.2080    51.7180    67.5590 0 CHG=0 CFG=1
M  V30 2852 H      48.8525    52.4731    67.1090 0 CHG=0 CFG=0
M  V30 2853 C      46.8270    51.8220    66.9040 0 CHG=0 CFG=0
M  V30 2854 H      46.9103    51.3999    65.9025 0 CHG=0 CFG=0
M  V30 2855 H      46.1402    51.2183    67.4973 0 CHG=0 CFG=0
M  V30 2856 C      46.2010    53.2210    66.7610 0 CHG=0 CFG=0
M  V30 2857 H      46.0931    53.6472    67.7584 0 CHG=0 CFG=0
M  V30 2858 C      47.0740    54.1610    65.9360 0 CHG=0 CFG=0
M  V30 2859 H      46.5912    55.1354    65.8627 0 CHG=0 CFG=0
M  V30 2860 H      47.2104    53.7476    64.9367 0 CHG=0 CFG=0
M  V30 2861 H      48.0452    54.2726    66.4182 0 CHG=0 CFG=0
M  V30 2862 C      44.8200    53.1380    66.1310 0 CHG=0 CFG=0
M  V30 2863 H      44.4002    54.1398    66.0414 0 CHG=0 CFG=0
M  V30 2864 H      44.1703    52.5271    66.7577 0 CHG=0 CFG=0
M  V30 2865 H      44.8980    52.6875    65.1415 0 CHG=0 CFG=0
M  V30 2866 C      48.1360    51.9930    69.0700 0 CHG=0 CFG=0
M  V30 2867 O      48.3260    53.1280    69.5000 0 CHG=0 CFG=0
M  V30 2868 N      47.8890    50.9510    69.8620 0 CHG=0 CFG=0
M  V30 2869 H      47.6889    49.9971    69.4205 0 CHG=0 CFG=0
M  V30 2870 C      47.8840    51.0770    71.3280 0 CHG=0 CFG=1
M  V30 2871 H      47.1379    51.8208    71.6077 0 CHG=0 CFG=0
M  V30 2872 C      47.5160    49.7470    71.9940 0 CHG=0 CFG=0
M  V30 2873 H      46.4915    49.5134    71.7045 0 CHG=0 CFG=0
M  V30 2874 H      48.1890    48.9885    71.5942 0 CHG=0 CFG=0
M  V30 2875 C      47.5880    49.6570    73.5310 0 CHG=0 CFG=0
M  V30 2876 H      48.6068    49.8983    73.8342 0 CHG=0 CFG=0
M  V30 2877 C      46.6470    50.6360    74.2250 0 CHG=0 CFG=0
M  V30 2878 H      46.7410    50.5272    75.3054 0 CHG=0 CFG=0
M  V30 2879 H      45.6196    50.4262    73.9273 0 CHG=0 CFG=0
M  V30 2880 H      46.9068    51.6552    73.9390 0 CHG=0 CFG=0
M  V30 2881 C      47.2920    48.2350    73.9750 0 CHG=0 CFG=0
M  V30 2882 H      47.3438    48.1750    75.0621 0 CHG=0 CFG=0
M  V30 2883 H      48.0261    47.5574    73.5389 0 CHG=0 CFG=0
M  V30 2884 H      46.2934    47.9506    73.6431 0 CHG=0 CFG=0
M  V30 2885 C      49.2500    51.5540    71.8190 0 CHG=0 CFG=0
M  V30 2886 O      49.3520    52.4840    72.6330 0 CHG=0 CFG=0
M  V30 2887 N      50.3000    50.9280    71.2980 0 CHG=0 CFG=0
M  V30 2888 H      50.1473    50.1603    70.5684 0 CHG=0 CFG=0
M  V30 2889 C      51.6550    51.2710    71.7050 0 CHG=0 CFG=1
M  V30 2890 H      51.7070    51.1841    72.7903 0 CHG=0 CFG=0
M  V30 2891 C      52.6440    50.2820    71.1150 0 CHG=0 CFG=0
M  V30 2892 H      52.4647    50.2012    70.0429 0 CHG=0 CFG=0
M  V30 2893 H      53.6556    50.6493    71.2881 0 CHG=0 CFG=0
M  V30 2894 C      52.5070    48.8980    71.7440 0 CHG=0 CFG=0
M  V30 2895 H      52.5749    49.0012    72.8270 0 CHG=0 CFG=0
M  V30 2896 H      51.5314    48.4913    71.4777 0 CHG=0 CFG=0
M  V30 2897 S      53.7770    47.7440    71.1980 0 CHG=0 CFG=0
M  V30 2898 C      53.1200    47.2520    69.6050 0 CHG=0 CFG=0
M  V30 2899 H      53.7959    46.5355    69.1382 0 CHG=0 CFG=0
M  V30 2900 H      53.0226    48.1290    68.9650 0 CHG=0 CFG=0
M  V30 2901 H      52.1413    46.7918    69.7415 0 CHG=0 CFG=0
M  V30 2902 C      52.0010    52.7110    71.3380 0 CHG=0 CFG=0
M  V30 2903 O      52.5180    53.4460    72.1710 0 CHG=0 CFG=0
M  V30 2904 N      51.6710    53.1230    70.1120 0 CHG=0 CFG=0
M  V30 2905 H      51.2104    52.4323    69.4370 0 CHG=0 CFG=0
M  V30 2906 C      51.9230    54.4980    69.6650 0 CHG=0 CFG=1
M  V30 2907 H      52.9839    54.7101    69.7976 0 CHG=0 CFG=0
M  V30 2908 C      51.5890    54.6580    68.1990 0 CHG=0 CFG=0
M  V30 2909 H      51.7841    55.6853    67.8914 0 CHG=0 CFG=0
M  V30 2910 H      50.5365    54.4247    68.0381 0 CHG=0 CFG=0
M  V30 2911 H      52.2054    53.9795    67.6092 0 CHG=0 CFG=0
M  V30 2912 C      51.1300    55.5030    70.4910 0 CHG=0 CFG=0
M  V30 2913 O      51.6670    56.5380    70.8920 0 CHG=0 CFG=0
M  V30 2914 N      49.8560    55.1850    70.7460 0 CHG=0 CFG=0
M  V30 2915 H      49.4575    54.2784    70.3408 0 CHG=0 CFG=0
M  V30 2916 C      48.9880    56.0390    71.5630 0 CHG=0 CFG=1
M  V30 2917 H      48.8875    57.0025    71.0633 0 CHG=0 CFG=0
M  V30 2918 C      47.6030    55.4260    71.7010 0 CHG=0 CFG=0
M  V30 2919 H      46.9763    56.0766    72.3109 0 CHG=0 CFG=0
M  V30 2920 H      47.6834    54.4489    72.1775 0 CHG=0 CFG=0
M  V30 2921 H      47.1553    55.3126    70.7137 0 CHG=0 CFG=0
M  V30 2922 C      49.5920    56.2750    72.9370 0 CHG=0 CFG=0
M  V30 2923 O      49.6010    57.4020    73.4140 0 CHG=0 CFG=0
M  V30 2924 N      50.0820    55.2010    73.5560 0 CHG=0 CFG=0
M  V30 2925 H      49.9802    54.2510    73.0743 0 CHG=0 CFG=0
M  V30 2926 C      50.7560    55.2470    74.8660 0 CHG=0 CFG=1
M  V30 2927 H      50.0605    55.6592    75.5971 0 CHG=0 CFG=0
M  V30 2928 C      51.1320    53.8180    75.3030 0 CHG=0 CFG=0
M  V30 2929 H      50.3054    53.1506    75.0595 0 CHG=0 CFG=0
M  V30 2930 H      52.0224    53.5093    74.7553 0 CHG=0 CFG=0
M  V30 2931 C      51.4170    53.7140    76.7890 0 CHG=0 CFG=0
M  V30 2932 O      50.5740    54.0340    77.6150 0 CHG=0 CFG=0
M  V30 2933 N      52.5970    53.2530    77.1300 0 CHG=0 CFG=0
M  V30 2934 H      53.3008    52.9730    76.3743 0 CHG=0 CFG=0
M  V30 2935 H      52.8556    53.1570    78.1638 0 CHG=0 CFG=0
M  V30 2936 C      52.0180    56.1200    74.8510 0 CHG=0 CFG=0
M  V30 2937 O      52.2450    56.9370    75.7360 0 CHG=0 CFG=0
M  V30 2938 N      52.8420    55.9320    73.8300 0 CHG=0 CFG=0
M  V30 2939 H      52.6140    55.1719    73.1123 0 CHG=0 CFG=0
M  V30 2940 C      54.0530    56.7320    73.6550 0 CHG=0 CFG=1
M  V30 2941 H      54.6736    56.6278    74.5450 0 CHG=0 CFG=0
M  V30 2942 C      54.8300    56.2000    72.4480 0 CHG=0 CFG=0
M  V30 2943 H      55.1159    55.1680    72.6515 0 CHG=0 CFG=0
M  V30 2944 H      54.1751    56.2312    71.5772 0 CHG=0 CFG=0
M  V30 2945 C      56.0620    56.9750    72.1360 0 CHG=0 CFG=0
M  V30 2946 C      57.1980    56.8280    72.9160 0 CHG=0 CFG=0
M  V30 2947 H      57.1876    56.1347    73.7570 0 CHG=0 CFG=0
M  V30 2948 C      56.0870    57.8510    71.0730 0 CHG=0 CFG=0
M  V30 2949 H      55.1975    57.9743    70.4553 0 CHG=0 CFG=0
M  V30 2950 C      58.3330    57.5430    72.6430 0 CHG=0 CFG=0
M  V30 2951 H      59.2194    57.4217    73.2657 0 CHG=0 CFG=0
M  V30 2952 C      57.2240    58.5730    70.7820 0 CHG=0 CFG=0
M  V30 2953 H      57.2381    59.2596    69.9355 0 CHG=0 CFG=0
M  V30 2954 C      58.3500    58.4180    71.5760 0 CHG=0 CFG=0
M  V30 2955 H      59.2520    58.9894    71.3566 0 CHG=0 CFG=0
M  V30 2956 C      53.7190    58.2110    73.4590 0 CHG=0 CFG=0
M  V30 2957 O      54.3450    59.0880    74.0540 0 CHG=0 CFG=0
M  V30 2958 N      52.7250    58.4750    72.6130 0 CHG=0 CFG=0
M  V30 2959 H      52.1932    57.6570    72.1737 0 CHG=0 CFG=0
M  V30 2960 C      52.3320    59.8370    72.2610 0 CHG=0 CFG=1
M  V30 2961 H      53.2365    60.4430    72.2090 0 CHG=0 CFG=0
M  V30 2962 C      51.6820    59.8470    70.8800 0 CHG=0 CFG=0
M  V30 2963 H      50.7941    59.2155    70.9100 0 CHG=0 CFG=0
M  V30 2964 H      51.3928    60.8702    70.6402 0 CHG=0 CFG=0
M  V30 2965 C      52.6120    59.3300    69.7730 0 CHG=0 CFG=0
M  V30 2966 H      53.0020    58.3635    70.0923 0 CHG=0 CFG=0
M  V30 2967 C      51.8340    59.1120    68.4840 0 CHG=0 CFG=0
M  V30 2968 H      52.5080    58.7455    67.7098 0 CHG=0 CFG=0
M  V30 2969 H      51.3907    60.0546    68.1627 0 CHG=0 CFG=0
M  V30 2970 H      51.0451    58.3795    68.6547 0 CHG=0 CFG=0
M  V30 2971 C      53.7980    60.2620    69.5650 0 CHG=0 CFG=0
M  V30 2972 H      54.4367    59.8674    68.7748 0 CHG=0 CFG=0
M  V30 2973 H      54.3694    60.3359    70.4903 0 CHG=0 CFG=0
M  V30 2974 H      53.4382    61.2509    69.2807 0 CHG=0 CFG=0
M  V30 2975 C      51.3970    60.4780    73.2850 0 CHG=0 CFG=0
M  V30 2976 O      51.1250    61.6790    73.2010 0 CHG=0 CFG=0
M  V30 2977 N      50.9240    59.6820    74.2450 0 CHG=0 CFG=0
M  V30 2978 H      51.1618    58.6395    74.2045 0 CHG=0 CFG=0
M  V30 2979 C      50.0980    60.1630    75.3480 0 CHG=0 CFG=1
M  V30 2980 H      49.8735    59.3168    75.9973 0 CHG=0 CFG=0
M  V30 2981 C      50.8460    61.2150    76.1770 0 CHG=0 CFG=0
M  V30 2982 H      51.7667    60.7705    76.5550 0 CHG=0 CFG=0
M  V30 2983 H      51.0879    62.0595    75.5317 0 CHG=0 CFG=0
M  V30 2984 C      50.0340    61.7210    77.3530 0 CHG=0 CFG=0
M  V30 2985 O      49.1320    60.9880    77.8230 0 CHG=0 CFG=0
M  V30 2986 O      50.2940    62.8640    77.7890 0 CHG=-1 CFG=0
M  V30 2987 C      48.7830    60.7450    74.8590 0 CHG=0 CFG=0
M  V30 2988 O      48.5110    61.9290    75.0590 0 CHG=0 CFG=0
M  V30 2989 N      47.9570    59.9230    74.2270 0 CHG=0 CFG=0
M  V30 2990 C      46.6740    60.4320    73.7490 0 CHG=0 CFG=1
M  V30 2991 C      46.9800    61.1130    72.4520 0 CHG=0 CFG=0
M  V30 2992 C      45.5930    59.4510    73.4340 0 CHG=0 CFG=0
M  V30 2993 O      44.5630    59.8630    72.8900 0 CHG=-1 CFG=0
M  V30 2994 O      45.6960    58.2560    73.6860 0 CHG=0 CFG=0
M  V30 2995 S      47.5030    59.8900    71.3050 0 CHG=0 CFG=0
M  V30 2996 As     47.8380    61.6090    69.9920 0 CHG=0 CFG=0
M  V30 2997 C      46.0860    62.4430    69.5820 0 CHG=0 CFG=0
M  V30 2998 C      48.5850    60.7720    68.3790 0 CHG=0 CFG=0
M  V30 2999 H      48.2267    58.8997    74.0690 0 CHG=0 CFG=0
M  V30 3000 H      46.2942    61.1674    74.4583 0 CHG=0 CFG=0
M  V30 3001 H      46.0868    61.6130    72.0774 0 CHG=0 CFG=0
M  V30 3002 H      47.7733    61.8462    72.5978 0 CHG=0 CFG=0
M  V30 3003 H      46.2361    63.3019    68.9280 0 CHG=0 CFG=0
M  V30 3004 H      45.6132    62.7703    70.5080 0 CHG=0 CFG=0
M  V30 3005 H      45.4444    61.7158    69.0843 0 CHG=0 CFG=0
M  V30 3006 H      48.7979    61.5403    67.6358 0 CHG=0 CFG=0
M  V30 3007 H      47.8655    60.0620    67.9710 0 CHG=0 CFG=0
M  V30 3008 H      49.5065    60.2487    68.6341 0 CHG=0 CFG=0
M  V30 3009 N      28.0570    58.7090    99.8590 0 CHG=1 CFG=0
M  V30 3010 H      28.6324    58.5588   100.7485 0 CHG=0 CFG=0
M  V30 3011 H      28.4827    58.1399    99.0591 0 CHG=0 CFG=0
M  V30 3012 H      27.0502    58.3885   100.0278 0 CHG=0 CFG=0
M  V30 3013 C      28.0650    60.1580    99.4990 0 CHG=0 CFG=1
M  V30 3014 H      27.5918    60.7105   100.3107 0 CHG=0 CFG=0
M  V30 3015 C      29.5040    60.7020    99.3230 0 CHG=0 CFG=0
M  V30 3016 H      30.0002    60.1057    98.5573 0 CHG=0 CFG=0
M  V30 3017 C      29.4890    62.1570    98.8560 0 CHG=0 CFG=0
M  V30 3018 H      30.5128    62.5127    98.7408 0 CHG=0 CFG=0
M  V30 3019 H      28.9726    62.7707    99.5941 0 CHG=0 CFG=0
M  V30 3020 H      28.9709    62.2268    97.8995 0 CHG=0 CFG=0
M  V30 3021 C      30.2880    60.5500   100.6250 0 CHG=0 CFG=0
M  V30 3022 H      31.2982    60.9360   100.4886 0 CHG=0 CFG=0
M  V30 3023 H      30.3363    59.4963   100.8997 0 CHG=0 CFG=0
M  V30 3024 H      29.7898    61.1091   101.4171 0 CHG=0 CFG=0
M  V30 3025 C      27.2480    60.3870    98.2320 0 CHG=0 CFG=0
M  V30 3026 O      26.2380    61.0890    98.2710 0 CHG=0 CFG=0
M  V30 3027 N      27.6770    59.8060    97.1120 0 CHG=0 CFG=0
M  V30 3028 H      28.6304    59.3206    97.0961 0 CHG=0 CFG=0
M  V30 3029 C      26.8540    59.8280    95.9070 0 CHG=0 CFG=1
M  V30 3030 H      26.4288    60.8252    95.7937 0 CHG=0 CFG=0
M  V30 3031 C      27.6450    59.4900    94.6490 0 CHG=0 CFG=0
M  V30 3032 H      28.3327    58.6808    94.8947 0 CHG=0 CFG=0
M  V30 3033 H      26.9384    59.1498    93.8920 0 CHG=0 CFG=0
M  V30 3034 C      28.4600    60.6280    94.0480 0 CHG=0 CFG=0
M  V30 3035 H      29.2180    60.9257    94.7725 0 CHG=0 CFG=0
M  V30 3036 C      29.1630    60.1390    92.7980 0 CHG=0 CFG=0
M  V30 3037 H      29.7466    60.9524    92.3670 0 CHG=0 CFG=0
M  V30 3038 H      28.4227    59.7999    92.0733 0 CHG=0 CFG=0
M  V30 3039 H      29.8261    59.3124    93.0533 0 CHG=0 CFG=0
M  V30 3040 C      27.6090    61.8430    93.7220 0 CHG=0 CFG=0
M  V30 3041 H      28.2384    62.6245    93.2965 0 CHG=0 CFG=0
M  V30 3042 H      27.1380    62.2124    94.6330 0 CHG=0 CFG=0
M  V30 3043 H      26.8389    61.5653    93.0022 0 CHG=0 CFG=0
M  V30 3044 C      25.7210    58.8360    96.0920 0 CHG=0 CFG=0
M  V30 3045 O      25.9340    57.6270    96.0890 0 CHG=0 CFG=0
M  V30 3046 N      24.5190    59.3670    96.2860 0 CHG=0 CFG=0
M  V30 3047 H      24.4298    60.4307    96.3597 0 CHG=0 CFG=0
M  V30 3048 C      23.3170    58.5500    96.4020 0 CHG=0 CFG=1
M  V30 3049 H      23.4305    57.6690    95.7703 0 CHG=0 CFG=0
M  V30 3050 C      23.1190    58.0960    97.8440 0 CHG=0 CFG=0
M  V30 3051 H      22.1942    57.5216    97.8984 0 CHG=0 CFG=0
M  V30 3052 H      23.9594    57.4597    98.1213 0 CHG=0 CFG=0
M  V30 3053 C      23.0330    59.2310    98.8400 0 CHG=0 CFG=0
M  V30 3054 H      23.9784    59.7734    98.8498 0 CHG=0 CFG=0
M  V30 3055 H      22.2291    59.9064    98.5472 0 CHG=0 CFG=0
M  V30 3056 C      22.7520    58.6910   100.2270 0 CHG=0 CFG=0
M  V30 3057 H      21.8257    58.1172   100.1995 0 CHG=0 CFG=0
M  V30 3058 H      23.5745    58.0402   100.5238 0 CHG=0 CFG=0
M  V30 3059 N      22.6160    59.7550   101.2130 0 CHG=1 CFG=0
M  V30 3060 H      23.4470    59.9328   101.8632 0 CHG=0 CFG=0
M  V30 3061 C      21.5370    60.5260   101.3700 0 CHG=0 CFG=0
M  V30 3062 N      20.4590    60.3790   100.5940 0 CHG=0 CFG=0
M  V30 3063 H      20.4489    59.6318    99.8282 0 CHG=0 CFG=0
M  V30 3064 H      19.6059    61.0085   100.7385 0 CHG=0 CFG=0
M  V30 3065 N      21.5360    61.4580   102.3190 0 CHG=0 CFG=0
M  V30 3066 H      22.3936    61.5835   102.9465 0 CHG=0 CFG=0
M  V30 3067 H      20.6776    62.0822   102.4549 0 CHG=0 CFG=0
M  V30 3068 C      22.1160    59.3460    95.9180 0 CHG=0 CFG=0
M  V30 3069 O      22.1580    60.5810    95.8750 0 CHG=0 CFG=0
M  V30 3070 N      21.0610    58.6400    95.5180 0 CHG=0 CFG=0
M  V30 3071 H      21.1239    57.5734    95.4614 0 CHG=0 CFG=0
M  V30 3072 C      19.8280    59.3100    95.1590 0 CHG=0 CFG=1
M  V30 3073 H      20.0521    60.1434    94.4932 0 CHG=0 CFG=0
M  V30 3074 C      18.8280    58.3680    94.4730 0 CHG=0 CFG=0
M  V30 3075 H      18.7253    57.4661    95.0764 0 CHG=0 CFG=0
M  V30 3076 H      17.8635    58.8710    94.4035 0 CHG=0 CFG=0
M  V30 3077 O      19.2440    58.0000    93.1720 0 CHG=0 CFG=0
M  V30 3078 H      19.3399    58.8606    92.5781 0 CHG=0 CFG=0
M  V30 3079 C      19.2170    59.8440    96.4420 0 CHG=0 CFG=0
M  V30 3080 O      19.3850    59.2660    97.5170 0 CHG=0 CFG=0
M  V30 3081 N      18.5090    60.9540    96.3060 0 CHG=0 CFG=0
M  V30 3082 H      18.5263    61.4635    95.3652 0 CHG=0 CFG=0
M  V30 3083 C      17.7120    61.5050    97.3820 0 CHG=0 CFG=1
M  V30 3084 H      18.1670    61.2420    98.3369 0 CHG=0 CFG=0
M  V30 3085 C      17.6450    63.0310    97.2580 0 CHG=0 CFG=0
M  V30 3086 H      17.3409    63.2901    96.2438 0 CHG=0 CFG=0
M  V30 3087 C      16.6440    63.6080    98.2320 0 CHG=0 CFG=0
M  V30 3088 H      16.6150    64.6922    98.1244 0 CHG=0 CFG=0
M  V30 3089 H      16.9378    63.3522    99.2500 0 CHG=0 CFG=0
M  V30 3090 H      15.6561    63.1964    98.0251 0 CHG=0 CFG=0
M  V30 3091 C      19.0220    63.6160    97.5240 0 CHG=0 CFG=0
M  V30 3092 H      18.9791    64.7016    97.4369 0 CHG=0 CFG=0
M  V30 3093 H      19.7316    63.2214    96.7968 0 CHG=0 CFG=0
M  V30 3094 H      19.3443    63.3452    98.5294 0 CHG=0 CFG=0
M  V30 3095 C      16.3220    60.8930    97.3040 0 CHG=0 CFG=0
M  V30 3096 O      15.7240    60.8290    96.2320 0 CHG=0 CFG=0
M  V30 3097 N      15.7980    60.4410    98.4390 0 CHG=0 CFG=0
M  V30 3098 H      16.3453    60.5414    99.3529 0 CHG=0 CFG=0
M  V30 3099 C      14.4910    59.8130    98.4490 0 CHG=0 CFG=1
M  V30 3100 H      14.3843    59.2430    97.5261 0 CHG=0 CFG=0
M  V30 3101 C      14.3590    58.8430    99.6200 0 CHG=0 CFG=0
M  V30 3102 H      15.2255    58.1818    99.6259 0 CHG=0 CFG=0
M  V30 3103 H      14.3318    59.4155   100.5471 0 CHG=0 CFG=0
M  V30 3104 C      13.1070    58.0010    99.5330 0 CHG=0 CFG=0
M  V30 3105 O      12.4390    57.9490    98.4990 0 CHG=0 CFG=0
M  V30 3106 N      12.7710    57.3490   100.6270 0 CHG=0 CFG=0
M  V30 3107 H      13.3735    57.4345   101.5071 0 CHG=0 CFG=0
M  V30 3108 H      11.8956    56.7338   100.6356 0 CHG=0 CFG=0
M  V30 3109 C      13.3950    60.8710    98.4780 0 CHG=0 CFG=0
M  V30 3110 O      12.7460    61.0850    99.4910 0 CHG=0 CFG=0
M  V30 3111 N      13.1970    61.5340    97.3460 0 CHG=0 CFG=0
M  V30 3112 H      13.7297    61.2325    96.4684 0 CHG=0 CFG=0
M  V30 3113 C      12.2740    62.6630    97.2610 0 CHG=0 CFG=1
M  V30 3114 H      12.3701    63.2631    98.1659 0 CHG=0 CFG=0
M  V30 3115 C      12.6380    63.5310    96.0540 0 CHG=0 CFG=0
M  V30 3116 H      12.0553    64.4517    96.0846 0 CHG=0 CFG=0
M  V30 3117 H      13.7005    63.7714    96.0916 0 CHG=0 CFG=0
M  V30 3118 O      12.3570    62.8390    94.8460 0 CHG=0 CFG=0
M  V30 3119 H      12.9181    61.9521    94.8115 0 CHG=0 CFG=0
M  V30 3120 C      10.8240    62.1990    97.1310 0 CHG=0 CFG=0
M  V30 3121 O       9.9200    62.8890    97.5850 0 CHG=0 CFG=0
M  V30 3122 N      10.6150    61.0340    96.5040 0 CHG=0 CFG=0
M  V30 3123 H      11.4622    60.4231    96.2718 0 CHG=0 CFG=0
M  V30 3124 C       9.2890    60.5550    96.1210 0 CHG=0 CFG=1
M  V30 3125 H       9.4210    59.6273    95.5642 0 CHG=0 CFG=0
M  V30 3126 C       8.4240    60.2410    97.3500 0 CHG=0 CFG=0
M  V30 3127 H       8.2394    61.1792    97.8733 0 CHG=0 CFG=0
M  V30 3128 H       7.4790    59.8310    96.9937 0 CHG=0 CFG=0
M  V30 3129 C       9.0030    59.2600    98.3530 0 CHG=0 CFG=0
M  V30 3130 H       9.1775    58.2989    97.8694 0 CHG=0 CFG=0
M  V30 3131 H       9.9439    59.6463    98.7449 0 CHG=0 CFG=0
M  V30 3132 C       8.0020    59.0900    99.4910 0 CHG=0 CFG=0
M  V30 3133 H       7.8356    60.0669    99.9450 0 CHG=0 CFG=0
M  V30 3134 H       7.0674    58.7213    99.0682 0 CHG=0 CFG=0
M  V30 3135 N       8.4210    58.1660   100.5420 0 CHG=1 CFG=0
M  V30 3136 H       7.9600    57.2006   100.5634 0 CHG=0 CFG=0
M  V30 3137 C       9.3340    58.4330   101.4770 0 CHG=0 CFG=0
M  V30 3138 N       9.9710    59.6010   101.4990 0 CHG=0 CFG=0
M  V30 3139 H       9.7537    60.3429   100.7593 0 CHG=0 CFG=0
M  V30 3140 H      10.7006    59.7983   102.2564 0 CHG=0 CFG=0
M  V30 3141 N       9.6250    57.5160   102.3960 0 CHG=0 CFG=0
M  V30 3142 H       9.1273    56.5689   102.3831 0 CHG=0 CFG=0
M  V30 3143 H      10.3567    57.7256   103.1480 0 CHG=0 CFG=0
M  V30 3144 C       8.5310    61.5370    95.2160 0 CHG=0 CFG=0
M  V30 3145 O       7.3110    61.5260    95.1950 0 CHG=0 CFG=0
M  V30 3146 N       9.2350    62.3790    94.4690 0 CHG=0 CFG=0
M  V30 3147 H      10.3032    62.3696    94.5303 0 CHG=0 CFG=0
M  V30 3148 C       8.5730    63.3220    93.5610 0 CHG=0 CFG=1
M  V30 3149 H       7.5019    63.3075    93.7623 0 CHG=0 CFG=0
M  V30 3150 C       9.0910    64.7410    93.7720 0 CHG=0 CFG=0
M  V30 3151 H      10.1756    64.7046    93.8738 0 CHG=0 CFG=0
M  V30 3152 H       8.8272    65.3415    92.9014 0 CHG=0 CFG=0
M  V30 3153 C       8.5080    65.4000    95.0120 0 CHG=0 CFG=0
M  V30 3154 H       7.4206    65.3483    94.9577 0 CHG=0 CFG=0
M  V30 3155 H       8.8545    64.8584    95.8922 0 CHG=0 CFG=0
M  V30 3156 C       8.9200    66.8500    95.1400 0 CHG=0 CFG=0
M  V30 3157 O       8.3840    67.6850    94.3750 0 CHG=0 CFG=0
M  V30 3158 O       9.7850    67.1480    95.9930 0 CHG=-1 CFG=0
M  V30 3159 C       8.8060    62.8750    92.1220 0 CHG=0 CFG=0
M  V30 3160 O       9.9210    62.9710    91.6320 0 CHG=0 CFG=0
M  V30 3161 N       7.7590    62.3580    91.4590 0 CHG=0 CFG=0
M  V30 3162 C       6.3640    62.2280    91.9260 0 CHG=0 CFG=0
M  V30 3163 H       5.8439    63.1844    91.8718 0 CHG=0 CFG=0
M  V30 3164 H       6.3285    61.8520    92.9485 0 CHG=0 CFG=0
M  V30 3165 C       7.9390    61.7740    90.1390 0 CHG=0 CFG=1
M  V30 3166 H       8.5335    60.8635    90.2145 0 CHG=0 CFG=0
M  V30 3167 C       6.5100    61.4290    89.7000 0 CHG=0 CFG=0
M  V30 3168 H       6.0777    62.2435    89.1189 0 CHG=0 CFG=0
M  V30 3169 H       6.4986    60.5138    89.1081 0 CHG=0 CFG=0
M  V30 3170 C       5.7700    61.2410    90.9720 0 CHG=0 CFG=0
M  V30 3171 H       4.7081    61.4409    90.8285 0 CHG=0 CFG=0
M  V30 3172 H       5.9020    60.2247    91.3434 0 CHG=0 CFG=0
M  V30 3173 C       8.5760    62.7250    89.1420 0 CHG=0 CFG=0
M  V30 3174 O       8.3880    63.9260    89.2210 0 CHG=0 CFG=0
M  V30 3175 N       9.3610    62.1610    88.2380 0 CHG=0 CFG=0
M  V30 3176 H       9.5842    61.1195    88.3403 0 CHG=0 CFG=0
M  V30 3177 C       9.9350    62.8790    87.1160 0 CHG=0 CFG=1
M  V30 3178 H       9.2840    63.7024    86.8222 0 CHG=0 CFG=0
M  V30 3179 C      11.3350    63.4020    87.4450 0 CHG=0 CFG=0
M  V30 3180 H      11.2682    64.0815    88.2946 0 CHG=0 CFG=0
M  V30 3181 H      11.9760    62.5590    87.7029 0 CHG=0 CFG=0
M  V30 3182 O      11.9070    64.0970    86.3410 0 CHG=0 CFG=0
M  V30 3183 H      11.9803    63.4484    85.5185 0 CHG=0 CFG=0
M  V30 3184 C      10.0400    61.8720    85.9980 0 CHG=0 CFG=0
M  V30 3185 O      10.7450    60.8650    86.1360 0 CHG=0 CFG=0
M  V30 3186 N       9.3370    62.1310    84.9010 0 CHG=0 CFG=0
M  V30 3187 H       8.6970    62.9881    84.8741 0 CHG=0 CFG=0
M  V30 3188 C       9.4260    61.2640    83.7350 0 CHG=0 CFG=1
M  V30 3189 H       9.6320    60.2518    84.0829 0 CHG=0 CFG=0
M  V30 3190 C       8.1000    61.2430    82.9830 0 CHG=0 CFG=0
M  V30 3191 H       7.8339    62.2638    82.7088 0 CHG=0 CFG=0
M  V30 3192 H       8.2157    60.6423    82.0809 0 CHG=0 CFG=0
M  V30 3193 C       6.9760    60.6500    83.8310 0 CHG=0 CFG=0
M  V30 3194 H       7.2487    59.6322    84.1099 0 CHG=0 CFG=0
M  V30 3195 H       6.8605    61.2551    84.7302 0 CHG=0 CFG=0
M  V30 3196 C       5.6590    60.6140    83.1010 0 CHG=0 CFG=0
M  V30 3197 O       5.6200    60.3520    81.9070 0 CHG=0 CFG=0
M  V30 3198 N       4.5700    60.8690    83.8150 0 CHG=0 CFG=0
M  V30 3199 H       4.6538    61.0869    84.8592 0 CHG=0 CFG=0
M  V30 3200 H       3.6081    60.8567    83.3465 0 CHG=0 CFG=0
M  V30 3201 C      10.5820    61.6990    82.8380 0 CHG=0 CFG=0
M  V30 3202 O      10.8930    62.8920    82.7090 0 CHG=0 CFG=0
M  V30 3203 N      11.2230    60.7110    82.2370 0 CHG=0 CFG=0
M  V30 3204 H      10.7972    59.7295    82.2561 0 CHG=0 CFG=0
M  V30 3205 C      12.4790    60.9150    81.5560 0 CHG=0 CFG=1
M  V30 3206 H      12.6040    61.9661    81.2961 0 CHG=0 CFG=0
M  V30 3207 C      13.6400    60.4410    82.4410 0 CHG=0 CFG=0
M  V30 3208 H      13.4861    59.3848    82.6623 0 CHG=0 CFG=0
M  V30 3209 C      14.9690    60.5810    81.7140 0 CHG=0 CFG=0
M  V30 3210 H      15.7759    60.2387    82.3618 0 CHG=0 CFG=0
M  V30 3211 H      15.1323    61.6265    81.4526 0 CHG=0 CFG=0
M  V30 3212 H      14.9523    59.9782    80.8060 0 CHG=0 CFG=0
M  V30 3213 C      13.6490    61.2020    83.7590 0 CHG=0 CFG=0
M  V30 3214 H      14.4783    60.8537    84.3746 0 CHG=0 CFG=0
M  V30 3215 H      12.7098    61.0301    84.2848 0 CHG=0 CFG=0
M  V30 3216 H      13.7654    62.2679    83.5629 0 CHG=0 CFG=0
M  V30 3217 C      12.4820    60.0610    80.3110 0 CHG=0 CFG=0
M  V30 3218 O      11.9650    58.9420    80.3360 0 CHG=0 CFG=0
M  V30 3219 N      13.0720    60.5780    79.2420 0 CHG=0 CFG=0
M  V30 3220 H      13.3369    61.6147    79.2495 0 CHG=0 CFG=0
M  V30 3221 C      13.3730    59.7830    78.0550 0 CHG=0 CFG=1
M  V30 3222 H      12.7666    58.8773    78.0619 0 CHG=0 CFG=0
M  V30 3223 C      13.1250    60.5590    76.7380 0 CHG=0 CFG=1
M  V30 3224 H      13.8535    61.3682    76.6871 0 CHG=0 CFG=0
M  V30 3225 C      13.3560    59.6500    75.5370 0 CHG=0 CFG=0
M  V30 3226 H      13.1781    60.2088    74.6182 0 CHG=0 CFG=0
M  V30 3227 H      12.6716    58.8030    75.5848 0 CHG=0 CFG=0
M  V30 3228 H      14.3838    59.2872    75.5477 0 CHG=0 CFG=0
M  V30 3229 C      11.7320    61.1840    76.7030 0 CHG=0 CFG=0
M  V30 3230 H      11.6555    61.8965    77.5243 0 CHG=0 CFG=0
M  V30 3231 H      11.6155    61.7083    75.7545 0 CHG=0 CFG=0
M  V30 3232 C      10.6120    60.1900    76.8340 0 CHG=0 CFG=0
M  V30 3233 H       9.6560    60.7125    76.8000 0 CHG=0 CFG=0
M  V30 3234 H      10.7033    59.6620    77.7832 0 CHG=0 CFG=0
M  V30 3235 H      10.6634    59.4738    76.0139 0 CHG=0 CFG=0
M  V30 3236 C      14.8490    59.4050    78.0770 0 CHG=0 CFG=0
M  V30 3237 O      15.7190    60.2760    78.0080 0 CHG=0 CFG=0
M  V30 3238 N      15.1350    58.1120    78.2000 0 CHG=0 CFG=0
M  V30 3239 H      14.3611    57.4230    78.4670 0 CHG=0 CFG=0
M  V30 3240 C      16.4820    57.6240    77.9770 0 CHG=0 CFG=1
M  V30 3241 H      17.2087    58.3602    78.3205 0 CHG=0 CFG=0
M  V30 3242 C      16.7350    56.2750    78.6610 0 CHG=0 CFG=0
M  V30 3243 H      15.9295    55.5972    78.3784 0 CHG=0 CFG=0
M  V30 3244 H      17.6845    55.8842    78.2953 0 CHG=0 CFG=0
M  V30 3245 C      16.7990    56.3220    80.1750 0 CHG=0 CFG=0
M  V30 3246 C      16.8390    57.5280    80.8820 0 CHG=0 CFG=0
M  V30 3247 H      16.7942    58.4718    80.3385 0 CHG=0 CFG=0
M  V30 3248 C      16.8690    55.1360    80.8900 0 CHG=0 CFG=0
M  V30 3249 H      16.8458    54.1850    80.3579 0 CHG=0 CFG=0
M  V30 3250 C      16.9350    57.5390    82.2660 0 CHG=0 CFG=0
M  V30 3251 H      16.9590    58.4869    82.8035 0 CHG=0 CFG=0
M  V30 3252 C      16.9680    55.1440    82.2710 0 CHG=0 CFG=0
M  V30 3253 H      17.0209    54.2027    82.8181 0 CHG=0 CFG=0
M  V30 3254 C      17.0000    56.3500    82.9610 0 CHG=0 CFG=0
M  V30 3255 H      17.0763    56.3558    84.0483 0 CHG=0 CFG=0
M  V30 3256 C      16.5640    57.4740    76.4570 0 CHG=0 CFG=0
M  V30 3257 O      15.7960    56.7140    75.8990 0 CHG=0 CFG=0
M  V30 3258 N      17.4570    58.2240    75.8060 0 CHG=0 CFG=0
M  V30 3259 C      17.6080    58.1890    74.3420 0 CHG=0 CFG=1
M  V30 3260 C      17.3250    59.5600    73.7330 0 CHG=0 CFG=0
M  V30 3261 C      19.0200    57.7960    74.0540 0 CHG=0 CFG=0
M  V30 3262 O      19.9530    58.5540    74.3280 0 CHG=0 CFG=0
M  V30 3263 S      17.6130    59.5710    71.9810 0 CHG=0 CFG=0
M  V30 3264 As     15.6880    58.6840    71.3240 0 CHG=0 CFG=0
M  V30 3265 C      16.1300    57.0430    70.3350 0 CHG=0 CFG=0
M  V30 3266 C      14.8900    59.9460    70.0380 0 CHG=0 CFG=0
M  V30 3267 H      18.0884    58.8769    76.3716 0 CHG=0 CFG=0
M  V30 3268 H      16.9268    57.4506    73.9192 0 CHG=0 CFG=0
M  V30 3269 H      16.2840    59.8223    73.9216 0 CHG=0 CFG=0
M  V30 3270 H      17.9767    60.2966    74.2028 0 CHG=0 CFG=0
M  V30 3271 H      15.2119    56.5680    69.9895 0 CHG=0 CFG=0
M  V30 3272 H      16.6690    56.3578    70.9894 0 CHG=0 CFG=0
M  V30 3273 H      16.7545    57.2923    69.4771 0 CHG=0 CFG=0
M  V30 3274 H      13.9371    59.5518    69.6849 0 CHG=0 CFG=0
M  V30 3275 H      15.5641    60.0779    69.1916 0 CHG=0 CFG=0
M  V30 3276 H      14.7267    60.9073    70.5252 0 CHG=0 CFG=0
M  V30 3277 N      19.1930    56.6000    73.5040 0 CHG=0 CFG=0
M  V30 3278 H      18.3354    56.0148    73.2453 0 CHG=0 CFG=0
M  V30 3279 C      20.5160    56.0690    73.2460 0 CHG=0 CFG=1
M  V30 3280 H      21.2109    56.4896    73.9728 0 CHG=0 CFG=0
M  V30 3281 C      20.4970    54.5450    73.4060 0 CHG=0 CFG=0
M  V30 3282 H      20.1674    54.3078    74.4175 0 CHG=0 CFG=0
M  V30 3283 H      19.7906    54.1308    72.6866 0 CHG=0 CFG=0
M  V30 3284 C      21.8530    53.8980    73.1770 0 CHG=0 CFG=0
M  V30 3285 O      22.8920    54.5730    73.0400 0 CHG=0 CFG=0
M  V30 3286 N      21.8520    52.5680    73.1430 0 CHG=0 CFG=0
M  V30 3287 H      20.9361    52.0302    73.2726 0 CHG=0 CFG=0
M  V30 3288 H      22.7671    52.0362    72.9860 0 CHG=0 CFG=0
M  V30 3289 C      20.9630    56.4800    71.8420 0 CHG=0 CFG=0
M  V30 3290 O      20.5730    55.8640    70.8500 0 CHG=0 CFG=0
M  V30 3291 N      21.7640    57.5360    71.7760 0 CHG=0 CFG=0
M  V30 3292 H      22.0050    58.0547    72.6803 0 CHG=0 CFG=0
M  V30 3293 C      22.3300    58.0190    70.5190 0 CHG=0 CFG=1
M  V30 3294 H      21.7600    57.6065    69.6866 0 CHG=0 CFG=0
M  V30 3295 C      22.2660    59.5410    70.4660 0 CHG=0 CFG=0
M  V30 3296 H      22.8253    59.9351    71.3145 0 CHG=0 CFG=0
M  V30 3297 H      22.7337    59.8693    69.5378 0 CHG=0 CFG=0
M  V30 3298 C      20.8690    60.1100    70.5170 0 CHG=0 CFG=0
M  V30 3299 H      20.2179    59.5391    69.8550 0 CHG=0 CFG=0
M  V30 3300 H      20.4893    60.0546    71.5372 0 CHG=0 CFG=0
M  V30 3301 C      20.9070    61.5550    70.0680 0 CHG=0 CFG=0
M  V30 3302 H      21.6963    62.0714    70.6142 0 CHG=0 CFG=0
M  V30 3303 H      21.1239    61.5850    69.0002 0 CHG=0 CFG=0
M  V30 3304 N      19.6410    62.2420    70.3100 0 CHG=1 CFG=0
M  V30 3305 H      19.5030    62.7020    71.2662 0 CHG=0 CFG=0
M  V30 3306 C      18.6490    62.3390    69.4340 0 CHG=0 CFG=0
M  V30 3307 N      18.7300    61.7680    68.2360 0 CHG=0 CFG=0
M  V30 3308 H      19.6066    61.2181    67.9636 0 CHG=0 CFG=0
M  V30 3309 H      17.9186    61.8583    67.5443 0 CHG=0 CFG=0
M  V30 3310 N      17.5500    63.0010    69.7740 0 CHG=0 CFG=0
M  V30 3311 H      17.4727    63.4476    70.7433 0 CHG=0 CFG=0
M  V30 3312 H      16.7413    63.0881    69.0788 0 CHG=0 CFG=0
M  V30 3313 C      23.7760    57.5820    70.3990 0 CHG=0 CFG=0
M  V30 3314 O      24.6400    58.3470    69.9690 0 CHG=0 CFG=0
M  V30 3315 N      24.0280    56.3450    70.8020 0 CHG=0 CFG=0
M  V30 3316 H      23.2196    55.7619    71.1911 0 CHG=0 CFG=0
M  V30 3317 C      25.3330    55.7490    70.7420 0 CHG=0 CFG=1
M  V30 3318 H      26.0186    56.4161    70.2195 0 CHG=0 CFG=0
M  V30 3319 C      25.8530    55.4770    72.1540 0 CHG=0 CFG=0
M  V30 3320 H      26.9423    55.5138    72.1403 0 CHG=0 CFG=0
M  V30 3321 H      25.4713    56.2478    72.8235 0 CHG=0 CFG=0
M  V30 3322 O      25.4430    54.2030    72.6400 0 CHG=0 CFG=0
M  V30 3323 H      24.3942    54.1579    72.6639 0 CHG=0 CFG=0
M  V30 3324 C      25.1920    54.4480    69.9670 0 CHG=0 CFG=0
M  V30 3325 O      24.0840    53.9360    69.8120 0 CHG=0 CFG=0
M  V30 3326 N      26.3180    53.8920    69.4910 0 CHG=0 CFG=0
M  V30 3327 C      27.6900    54.4270    69.5250 0 CHG=0 CFG=0
M  V30 3328 H      28.0829    54.4252    70.5417 0 CHG=0 CFG=0
M  V30 3329 H      27.7222    55.4401    69.1242 0 CHG=0 CFG=0
M  V30 3330 C      26.2630    52.6090    68.8100 0 CHG=0 CFG=1
M  V30 3331 H      25.3405    52.5242    68.2356 0 CHG=0 CFG=0
M  V30 3332 C      27.4700    52.6790    67.8710 0 CHG=0 CFG=0
M  V30 3333 H      27.8520    51.6818    67.6525 0 CHG=0 CFG=0
M  V30 3334 H      27.2100    53.1813    66.9392 0 CHG=0 CFG=0
M  V30 3335 C      28.4670    53.4740    68.6450 0 CHG=0 CFG=0
M  V30 3336 H      29.0774    52.8118    69.2590 0 CHG=0 CFG=0
M  V30 3337 H      29.1088    54.0331    67.9641 0 CHG=0 CFG=0
M  V30 3338 C      26.3960    51.4370    69.7740 0 CHG=0 CFG=0
M  V30 3339 O      26.5250    50.3010    69.3310 0 CHG=0 CFG=0
M  V30 3340 N      26.3600    51.7090    71.0830 0 CHG=0 CFG=0
M  V30 3341 H      26.2069    52.7204    71.3970 0 CHG=0 CFG=0
M  V30 3342 C      26.5220    50.6760    72.0940 0 CHG=0 CFG=1
M  V30 3343 H      27.0233    49.8164    71.6492 0 CHG=0 CFG=0
M  V30 3344 C      27.3650    51.2000    73.2620 0 CHG=0 CFG=0
M  V30 3345 H      26.7508    51.9005    73.8279 0 CHG=0 CFG=0
M  V30 3346 H      27.6234    50.3501    73.8936 0 CHG=0 CFG=0
M  V30 3347 C      28.6600    51.9130    72.8880 0 CHG=0 CFG=0
M  V30 3348 H      28.4156    52.7953    72.2964 0 CHG=0 CFG=0
M  V30 3349 H      29.1686    52.2177    73.8026 0 CHG=0 CFG=0
M  V30 3350 C      29.5930    51.0300    72.0830 0 CHG=0 CFG=0
M  V30 3351 H      29.7073    50.0781    72.6016 0 CHG=0 CFG=0
M  V30 3352 H      29.1516    50.8587    71.1012 0 CHG=0 CFG=0
M  V30 3353 N      30.9190    51.6300    71.9040 0 CHG=1 CFG=0
M  V30 3354 H      31.0762    52.2209    71.0259 0 CHG=0 CFG=0
M  V30 3355 C      31.9430    51.5000    72.7440 0 CHG=0 CFG=0
M  V30 3356 N      31.8260    50.8100    73.8820 0 CHG=0 CFG=0
M  V30 3357 H      30.8945    50.3478    74.1341 0 CHG=0 CFG=0
M  V30 3358 H      32.6638    50.7196    74.5414 0 CHG=0 CFG=0
M  V30 3359 N      33.1000    52.0960    72.4630 0 CHG=0 CFG=0
M  V30 3360 H      33.2007    52.6736    71.5680 0 CHG=0 CFG=0
M  V30 3361 H      33.9290    51.9973    73.1322 0 CHG=0 CFG=0
M  V30 3362 C      25.1720    50.2330    72.6550 0 CHG=0 CFG=0
M  V30 3363 O      24.1870    50.9710    72.5760 0 CHG=0 CFG=0
M  V30 3364 N      25.1550    49.0380    73.2530 0 CHG=0 CFG=0
M  V30 3365 H      25.9897    48.3816    73.1218 0 CHG=0 CFG=0
M  V30 3366 C      24.0420    48.6020    74.0740 0 CHG=0 CFG=1
M  V30 3367 H      23.1110    48.9592    73.6339 0 CHG=0 CFG=0
M  V30 3368 C      23.9660    47.0720    74.2470 0 CHG=0 CFG=0
M  V30 3369 H      24.8702    46.7261    74.7479 0 CHG=0 CFG=0
M  V30 3370 C      22.7520    46.7010    75.0990 0 CHG=0 CFG=0
M  V30 3371 H      22.7066    45.6183    75.2157 0 CHG=0 CFG=0
M  V30 3372 H      21.8432    47.0515    74.6097 0 CHG=0 CFG=0
M  V30 3373 H      22.8394    47.1683    76.0799 0 CHG=0 CFG=0
M  V30 3374 C      23.8580    46.3890    72.8930 0 CHG=0 CFG=0
M  V30 3375 H      23.8053    45.3094    73.0332 0 CHG=0 CFG=0
M  V30 3376 H      24.7329    46.6344    72.2909 0 CHG=0 CFG=0
M  V30 3377 H      22.9583    46.7329    72.3828 0 CHG=0 CFG=0
M  V30 3378 C      24.2490    49.2770    75.4210 0 CHG=0 CFG=0
M  V30 3379 O      25.3370    49.2130    75.9900 0 CHG=0 CFG=0
M  V30 3380 N      23.2110    49.9420    75.9110 0 CHG=0 CFG=0
M  V30 3381 H      22.2483    49.8209    75.4599 0 CHG=0 CFG=0
M  V30 3382 C      23.3600    50.8360    77.0550 0 CHG=0 CFG=1
M  V30 3383 H      24.4274    50.9631    77.2354 0 CHG=0 CFG=0
M  V30 3384 C      22.7660    52.2350    76.7710 0 CHG=0 CFG=0
M  V30 3385 H      21.7827    52.1089    76.3178 0 CHG=0 CFG=0
M  V30 3386 C      22.6120    53.0580    78.0400 0 CHG=0 CFG=0
M  V30 3387 H      22.1914    54.0327    77.7927 0 CHG=0 CFG=0
M  V30 3388 H      23.5876    53.1918    78.5075 0 CHG=0 CFG=0
M  V30 3389 H      21.9464    52.5404    78.7308 0 CHG=0 CFG=0
M  V30 3390 C      23.6520    52.9860    75.7990 0 CHG=0 CFG=0
M  V30 3391 H      23.2262    53.9703    75.6045 0 CHG=0 CFG=0
M  V30 3392 H      23.7205    52.4293    74.8644 0 CHG=0 CFG=0
M  V30 3393 H      24.6478    53.0997    76.2276 0 CHG=0 CFG=0
M  V30 3394 C      22.7540    50.2240    78.3070 0 CHG=0 CFG=0
M  V30 3395 O      21.6030    49.7480    78.3080 0 CHG=0 CFG=0
M  V30 3396 N      23.5550    50.2500    79.3670 0 CHG=0 CFG=0
M  V30 3397 H      24.5552    50.6103    79.2456 0 CHG=0 CFG=0
M  V30 3398 C      23.1310    49.8120    80.6760 0 CHG=0 CFG=1
M  V30 3399 H      22.1941    49.2606    80.5961 0 CHG=0 CFG=0
M  V30 3400 C      24.1970    48.9300    81.3100 0 CHG=0 CFG=0
M  V30 3401 H      24.3089    48.0467    80.6812 0 CHG=0 CFG=0
M  V30 3402 H      25.1297    49.4940    81.3145 0 CHG=0 CFG=0
M  V30 3403 C      23.9420    48.4480    82.7420 0 CHG=0 CFG=0
M  V30 3404 H      23.6633    49.3033    83.3575 0 CHG=0 CFG=0
M  V30 3405 C      22.8170    47.4370    82.7710 0 CHG=0 CFG=0
M  V30 3406 H      22.6510    47.1067    83.7964 0 CHG=0 CFG=0
M  V30 3407 H      23.0822    46.5798    82.1521 0 CHG=0 CFG=0
M  V30 3408 H      21.9061    47.8951    82.3854 0 CHG=0 CFG=0
M  V30 3409 C      25.2150    47.8360    83.2990 0 CHG=0 CFG=0
M  V30 3410 H      25.0377    47.4918    84.3179 0 CHG=0 CFG=0
M  V30 3411 H      26.0076    48.5843    83.3016 0 CHG=0 CFG=0
M  V30 3412 H      25.5149    46.9919    82.6779 0 CHG=0 CFG=0
M  V30 3413 C      22.9270    51.0530    81.5220 0 CHG=0 CFG=0
M  V30 3414 O      23.8970    51.7160    81.8830 0 CHG=0 CFG=0
M  V30 3415 N      21.6610    51.3740    81.8440 0 CHG=0 CFG=0
M  V30 3416 C      20.4010    50.8440    81.3080 0 CHG=0 CFG=0
M  V30 3417 H      20.0148    50.0384    81.9324 0 CHG=0 CFG=0
M  V30 3418 H      20.5272    50.4843    80.2868 0 CHG=0 CFG=0
M  V30 3419 C      21.4200    52.4350    82.7880 0 CHG=0 CFG=1
M  V30 3420 H      22.0625    53.2922    82.5869 0 CHG=0 CFG=0
M  V30 3421 C      19.9410    52.7870    82.5600 0 CHG=0 CFG=0
M  V30 3422 H      19.3455    52.4883    83.4227 0 CHG=0 CFG=0
M  V30 3423 H      19.8301    53.8587    82.3948 0 CHG=0 CFG=0
M  V30 3424 C      19.5100    52.0340    81.3530 0 CHG=0 CFG=0
M  V30 3425 H      18.4673    51.7294    81.4429 0 CHG=0 CFG=0
M  V30 3426 H      19.6356    52.6414    80.4567 0 CHG=0 CFG=0
M  V30 3427 C      21.6390    51.9040    84.2050 0 CHG=0 CFG=0
M  V30 3428 O      21.2930    50.7670    84.5030 0 CHG=0 CFG=0
M  V30 3429 N      22.2100    52.7380    85.0540 0 CHG=0 CFG=0
M  V30 3430 H      22.4595    53.7204    84.7112 0 CHG=0 CFG=0
M  V30 3431 C      22.5160    52.3900    86.4270 0 CHG=0 CFG=1
M  V30 3432 H      22.0484    51.4351    86.6671 0 CHG=0 CFG=0
M  V30 3433 C      24.0480    52.2770    86.6470 0 CHG=0 CFG=0
M  V30 3434 H      24.4961    53.2443    86.4200 0 CHG=0 CFG=0
M  V30 3435 C      24.3670    51.9340    88.1000 0 CHG=0 CFG=0
M  V30 3436 H      25.4469    51.8605    88.2278 0 CHG=0 CFG=0
M  V30 3437 H      23.9054    50.9810    88.3587 0 CHG=0 CFG=0
M  V30 3438 H      23.9768    52.7152    88.7524 0 CHG=0 CFG=0
M  V30 3439 C      24.6510    51.2400    85.7030 0 CHG=0 CFG=0
M  V30 3440 H      25.7258    51.1752    85.8724 0 CHG=0 CFG=0
M  V30 3441 H      24.4636    51.5353    84.6706 0 CHG=0 CFG=0
M  V30 3442 H      24.1948    50.2680    85.8910 0 CHG=0 CFG=0
M  V30 3443 C      21.9530    53.4690    87.3470 0 CHG=0 CFG=0
M  V30 3444 O      22.3440    54.6400    87.2590 0 CHG=0 CFG=0
M  V30 3445 N      21.0430    53.0680    88.2280 0 CHG=0 CFG=0
M  V30 3446 H      20.7139    52.0500    88.2094 0 CHG=0 CFG=0
M  V30 3447 C      20.4830    53.9730    89.2150 0 CHG=0 CFG=1
M  V30 3448 H      20.5498    54.9958    88.8441 0 CHG=0 CFG=0
M  V30 3449 C      19.0270    53.6230    89.4590 0 CHG=0 CFG=0
M  V30 3450 H      18.4684    53.8074    88.5414 0 CHG=0 CFG=0
M  V30 3451 H      18.9639    52.5659    89.7172 0 CHG=0 CFG=0
M  V30 3452 C      18.4040    54.4200    90.5630 0 CHG=0 CFG=0
M  V30 3453 C      17.8230    53.9030    91.7540 0 CHG=0 CFG=0
M  V30 3454 C      17.3610    55.0020    92.5040 0 CHG=0 CFG=0
M  V30 3455 C      17.6430    52.6090    92.2630 0 CHG=0 CFG=0
M  V30 3456 H      17.9869    51.7390    91.7036 0 CHG=0 CFG=0
M  V30 3457 C      18.2790    55.7830    90.6320 0 CHG=0 CFG=0
M  V30 3458 H      18.6301    56.4819    89.8728 0 CHG=0 CFG=0
M  V30 3459 N      17.6470    56.1390    91.7970 0 CHG=0 CFG=0
M  V30 3460 H      17.4163    57.1384    92.1019 0 CHG=0 CFG=0
M  V30 3461 C      16.7410    54.8490    93.7320 0 CHG=0 CFG=0
M  V30 3462 H      16.3818    55.7091    94.2970 0 CHG=0 CFG=0
M  V30 3463 C      17.0280    52.4600    93.4740 0 CHG=0 CFG=0
M  V30 3464 H      16.8702    51.4587    93.8748 0 CHG=0 CFG=0
M  V30 3465 C      16.5970    53.5710    94.2090 0 CHG=0 CFG=0
M  V30 3466 H      16.1356    53.4166    95.1844 0 CHG=0 CFG=0
M  V30 3467 C      21.2850    53.8530    90.5130 0 CHG=0 CFG=0
M  V30 3468 O      21.5300    52.7490    90.9970 0 CHG=0 CFG=0
M  V30 3469 N      21.7100    54.9760    91.0800 0 CHG=0 CFG=0
M  V30 3470 H      21.5461    55.9194    90.6025 0 CHG=0 CFG=0
M  V30 3471 C      22.4020    54.9080    92.3600 0 CHG=0 CFG=1
M  V30 3472 H      22.9098    53.9464    92.4341 0 CHG=0 CFG=0
M  V30 3473 C      23.4300    56.0210    92.5310 0 CHG=0 CFG=0
M  V30 3474 H      22.8918    56.9687    92.5469 0 CHG=0 CFG=0
M  V30 3475 H      23.9264    55.8684    93.4893 0 CHG=0 CFG=0
M  V30 3476 C      24.5120    56.1210    91.4600 0 CHG=0 CFG=0
M  V30 3477 H      24.0495    56.4547    90.5311 0 CHG=0 CFG=0
M  V30 3478 C      25.5230    57.1640    91.8960 0 CHG=0 CFG=0
M  V30 3479 H      26.3054    57.2498    91.1420 0 CHG=0 CFG=0
M  V30 3480 H      25.9661    56.8663    92.8464 0 CHG=0 CFG=0
M  V30 3481 H      25.0251    58.1266    92.0134 0 CHG=0 CFG=0
M  V30 3482 C      25.1770    54.7750    91.2120 0 CHG=0 CFG=0
M  V30 3483 H      25.9423    54.8834    90.4435 0 CHG=0 CFG=0
M  V30 3484 H      24.4288    54.0552    90.8800 0 CHG=0 CFG=0
M  V30 3485 H      25.6369    54.4209    92.1346 0 CHG=0 CFG=0
M  V30 3486 C      21.3520    54.9870    93.4380 0 CHG=0 CFG=0
M  V30 3487 O      20.6650    55.9960    93.5470 0 CHG=0 CFG=0
M  V30 3488 N      21.2310    53.9140    94.2220 0 CHG=0 CFG=0
M  V30 3489 H      21.9407    53.1182    94.1333 0 CHG=0 CFG=0
M  V30 3490 C      20.1470    53.8020    95.2020 0 CHG=0 CFG=1
M  V30 3491 H      19.2627    54.2249    94.7253 0 CHG=0 CFG=0
M  V30 3492 C      19.8100    52.3340    95.5010 0 CHG=0 CFG=0
M  V30 3493 H      18.8180    52.2945    95.9510 0 CHG=0 CFG=0
M  V30 3494 H      19.8046    51.7847    94.5596 0 CHG=0 CFG=0
M  V30 3495 C      20.7900    51.6570    96.4440 0 CHG=0 CFG=0
M  V30 3496 O      21.6770    52.2710    97.0400 0 CHG=0 CFG=0
M  V30 3497 N      20.6140    50.3590    96.5900 0 CHG=0 CFG=0
M  V30 3498 H      19.8259    49.8633    96.0627 0 CHG=0 CFG=0
M  V30 3499 H      21.2592    49.8009    97.2358 0 CHG=0 CFG=0
M  V30 3500 C      20.3920    54.6380    96.4640 0 CHG=0 CFG=0
M  V30 3501 O      21.3520    55.4010    96.5230 0 CHG=0 CFG=0
M  V30 3502 N      19.5070    54.5260    97.4470 0 CHG=0 CFG=0
M  V30 3503 H      18.7541    53.7676    97.3940 0 CHG=0 CFG=0
M  V30 3504 C      19.5450    55.4190    98.5960 0 CHG=0 CFG=1
M  V30 3505 H      19.6432    56.4363    98.2171 0 CHG=0 CFG=0
M  V30 3506 C      18.2330    55.3420    99.3660 0 CHG=0 CFG=0
M  V30 3507 H      18.1404    54.3432    99.7926 0 CHG=0 CFG=0
M  V30 3508 H      18.2591    56.0793   100.1684 0 CHG=0 CFG=0
M  V30 3509 C      17.0280    55.6090    98.5130 0 CHG=0 CFG=0
M  V30 3510 C      16.9780    56.7350    97.6950 0 CHG=0 CFG=0
M  V30 3511 H      17.8182    57.4293    97.6842 0 CHG=0 CFG=0
M  V30 3512 C      15.9550    54.7280    98.5070 0 CHG=0 CFG=0
M  V30 3513 H      15.9850    53.8346    99.1307 0 CHG=0 CFG=0
M  V30 3514 C      15.8780    56.9840    96.8970 0 CHG=0 CFG=0
M  V30 3515 H      15.8480    57.8729    96.2669 0 CHG=0 CFG=0
M  V30 3516 C      14.8520    54.9750    97.7180 0 CHG=0 CFG=0
M  V30 3517 H      14.0056    54.2884    97.7324 0 CHG=0 CFG=0
M  V30 3518 C      14.8210    56.1040    96.9020 0 CHG=0 CFG=0
M  V30 3519 H      13.9561    56.2904    96.2654 0 CHG=0 CFG=0
M  V30 3520 C      20.7320    55.1570    99.5200 0 CHG=0 CFG=0
M  V30 3521 O      21.1030    56.0250   100.3020 0 CHG=0 CFG=0
M  V30 3522 N      21.3290    53.9720    99.4120 0 CHG=0 CFG=0
M  V30 3523 H      20.8810    53.2218    98.7945 0 CHG=0 CFG=0
M  V30 3524 C      22.5730    53.6620   100.1070 0 CHG=0 CFG=1
M  V30 3525 H      22.6551    54.3182   100.9734 0 CHG=0 CFG=0
M  V30 3526 C      22.5260    52.2210   100.5990 0 CHG=0 CFG=0
M  V30 3527 H      22.4155    51.5604    99.7391 0 CHG=0 CFG=0
M  V30 3528 H      23.4602    51.9955   101.1133 0 CHG=0 CFG=0
M  V30 3529 C      21.3740    51.9770   101.5520 0 CHG=0 CFG=0
M  V30 3530 O      20.8520    52.9600   102.1080 0 CHG=0 CFG=0
M  V30 3531 O      20.9910    50.8110   101.7520 0 CHG=-1 CFG=0
M  V30 3532 C      23.8060    53.8570    99.2400 0 CHG=0 CFG=0
M  V30 3533 O      24.8980    53.5160    99.6620 0 CHG=0 CFG=0
M  V30 3534 N      23.6430    54.4020    98.0340 0 CHG=0 CFG=0
M  V30 3535 H      22.6632    54.7069    97.7310 0 CHG=0 CFG=0
M  V30 3536 C      24.7630    54.5960    97.1120 0 CHG=0 CFG=0
M  V30 3537 H      24.5007    55.4050    96.4302 0 CHG=0 CFG=0
M  V30 3538 H      25.6355    54.8832    97.6988 0 CHG=0 CFG=0
M  V30 3539 C      25.1390    53.3810    96.2760 0 CHG=0 CFG=0
M  V30 3540 O      26.0940    53.4420    95.5160 0 CHG=0 CFG=0
M  V30 3541 N      24.3810    52.2870    96.3850 0 CHG=0 CFG=0
M  V30 3542 H      23.5478    52.2954    97.0563 0 CHG=0 CFG=0
M  V30 3543 C      24.6600    51.0760    95.6100 0 CHG=0 CFG=1
M  V30 3544 H      25.7379    50.9140    95.6009 0 CHG=0 CFG=0
M  V30 3545 C      23.9910    49.8410    96.2170 0 CHG=0 CFG=0
M  V30 3546 H      22.9418    50.0831    96.3864 0 CHG=0 CFG=0
M  V30 3547 H      24.0650    49.0335    95.4886 0 CHG=0 CFG=0
M  V30 3548 C      24.5640    49.3320    97.5290 0 CHG=0 CFG=0
M  V30 3549 H      24.6620    50.1774    98.2100 0 CHG=0 CFG=0
M  V30 3550 H      23.8668    48.6064    97.9478 0 CHG=0 CFG=0
M  V30 3551 C      25.9230    48.6660    97.3980 0 CHG=0 CFG=0
M  V30 3552 O      26.3850    48.3930    96.2650 0 CHG=0 CFG=0
M  V30 3553 O      26.5370    48.4060    98.4450 0 CHG=-1 CFG=0
M  V30 3554 C      24.1800    51.2310    94.1570 0 CHG=0 CFG=0
M  V30 3555 O      23.0730    51.7080    93.9030 0 CHG=0 CFG=0
M  V30 3556 N      25.0160    50.8260    93.1970 0 CHG=0 CFG=0
M  V30 3557 C      26.4550    50.5410    93.3050 0 CHG=0 CFG=0
M  V30 3558 H      26.6482    49.7910    94.0720 0 CHG=0 CFG=0
M  V30 3559 H      27.0167    51.4470    93.5324 0 CHG=0 CFG=0
M  V30 3560 C      24.5670    50.8630    91.8110 0 CHG=0 CFG=1
M  V30 3561 H      24.1356    51.8369    91.5794 0 CHG=0 CFG=0
M  V30 3562 C      25.8590    50.6450    91.0010 0 CHG=0 CFG=0
M  V30 3563 H      25.6695    49.9893    90.1511 0 CHG=0 CFG=0
M  V30 3564 H      26.2506    51.5979    90.6451 0 CHG=0 CFG=0
M  V30 3565 C      26.8070    50.0160    91.9340 0 CHG=0 CFG=0
M  V30 3566 H      26.7021    48.9314    91.9059 0 CHG=0 CFG=0
M  V30 3567 H      27.8300    50.2894    91.6754 0 CHG=0 CFG=0
M  V30 3568 C      23.5690    49.7660    91.5220 0 CHG=0 CFG=0
M  V30 3569 O      23.8430    48.6010    91.7770 0 CHG=0 CFG=0
M  V30 3570 N      22.4080    50.1400    91.0020 0 CHG=0 CFG=0
M  V30 3571 H      22.1979    51.1822    90.8809 0 CHG=0 CFG=0
M  V30 3572 C      21.4190    49.1630    90.5950 0 CHG=0 CFG=1
M  V30 3573 H      21.7458    48.1719    90.9097 0 CHG=0 CFG=0
M  V30 3574 C      20.0760    49.4700    91.2340 0 CHG=0 CFG=0
M  V30 3575 H      20.1757    49.3817    92.3158 0 CHG=0 CFG=0
M  V30 3576 H      19.7921    50.4905    90.9768 0 CHG=0 CFG=0
M  V30 3577 C      18.9800    48.5280    90.7680 0 CHG=0 CFG=0
M  V30 3578 H      18.7786    48.7229    89.7146 0 CHG=0 CFG=0
M  V30 3579 H      19.3288    47.5023    90.8881 0 CHG=0 CFG=0
M  V30 3580 C      17.6910    48.6940    91.5450 0 CHG=0 CFG=0
M  V30 3581 O      17.6980    49.0780    92.7150 0 CHG=0 CFG=0
M  V30 3582 N      16.5700    48.3900    90.8960 0 CHG=0 CFG=0
M  V30 3583 H      16.6140    48.0502    89.8823 0 CHG=0 CFG=0
M  V30 3584 H      15.6245    48.4853    91.3877 0 CHG=0 CFG=0
M  V30 3585 C      21.2850    49.1860    89.0710 0 CHG=0 CFG=0
M  V30 3586 O      20.9390    50.2220    88.5050 0 CHG=0 CFG=0
M  V30 3587 N      21.5370    48.0430    88.4160 0 CHG=0 CFG=0
M  V30 3588 C      21.8600    46.7370    89.0190 0 CHG=0 CFG=0
M  V30 3589 H      21.0941    46.4417    89.7362 0 CHG=0 CFG=0
M  V30 3590 H      22.8300    46.7689    89.5151 0 CHG=0 CFG=0
M  V30 3591 C      21.3640    47.9470    86.9780 0 CHG=0 CFG=1
M  V30 3592 H      21.8515    48.7849    86.4796 0 CHG=0 CFG=0
M  V30 3593 C      22.0730    46.6400    86.6380 0 CHG=0 CFG=0
M  V30 3594 H      21.6170    46.1682    85.7676 0 CHG=0 CFG=0
M  V30 3595 H      23.1316    46.8137    86.4448 0 CHG=0 CFG=0
M  V30 3596 C      21.8890    45.7960    87.8540 0 CHG=0 CFG=0
M  V30 3597 H      20.9512    45.2439    87.7916 0 CHG=0 CFG=0
M  V30 3598 H      22.7177    45.0952    87.9557 0 CHG=0 CFG=0
M  V30 3599 C      19.8820    47.8970    86.6100 0 CHG=0 CFG=0
M  V30 3600 O      19.0610    47.4150    87.3880 0 CHG=0 CFG=0
M  V30 3601 N      19.5610    48.4510    85.4480 0 CHG=0 CFG=0
M  V30 3602 H      20.3487    48.8690    84.8567 0 CHG=0 CFG=0
M  V30 3603 C      18.1910    48.5260    84.9230 0 CHG=0 CFG=1
M  V30 3604 H      17.5262    47.9322    85.5502 0 CHG=0 CFG=0
M  V30 3605 C      17.7170    49.9880    84.9090 0 CHG=0 CFG=0
M  V30 3606 H      18.5865    50.6369    84.8041 0 CHG=0 CFG=0
M  V30 3607 H      17.0509    50.1319    84.0583 0 CHG=0 CFG=0
M  V30 3608 C      16.9770    50.3670    86.1760 0 CHG=0 CFG=0
M  V30 3609 C      17.6570    50.5570    87.3690 0 CHG=0 CFG=0
M  V30 3610 H      18.7417    50.4518    87.3912 0 CHG=0 CFG=0
M  V30 3611 C      16.9780    50.8790    88.5350 0 CHG=0 CFG=0
M  V30 3612 H      17.5265    51.0260    89.4654 0 CHG=0 CFG=0
M  V30 3613 C      15.5950    50.5110    86.1800 0 CHG=0 CFG=0
M  V30 3614 H      15.0421    50.3605    85.2528 0 CHG=0 CFG=0
M  V30 3615 C      14.9030    50.8410    87.3330 0 CHG=0 CFG=0
M  V30 3616 H      13.8202    50.9635    87.3091 0 CHG=0 CFG=0
M  V30 3617 C      15.5970    51.0130    88.5110 0 CHG=0 CFG=0
M  V30 3618 O      14.9270    51.3460    89.6580 0 CHG=0 CFG=0
M  V30 3619 H      15.1004    50.6138    90.3903 0 CHG=0 CFG=0
M  V30 3620 C      18.2190    47.9420    83.5070 0 CHG=0 CFG=0
M  V30 3621 O      19.3030    47.7110    82.9740 0 CHG=0 CFG=0
M  V30 3622 N      17.0450    47.6890    82.8950 0 CHG=0 CFG=0
M  V30 3623 C      15.6690    47.8350    83.4190 0 CHG=0 CFG=0
M  V30 3624 H      15.3330    48.8696    83.3499 0 CHG=0 CFG=0
M  V30 3625 H      15.6086    47.5013    84.4549 0 CHG=0 CFG=0
M  V30 3626 C      17.0550    47.0670    81.5630 0 CHG=0 CFG=1
M  V30 3627 H      17.4392    46.0500    81.6414 0 CHG=0 CFG=0
M  V30 3628 C      15.5610    47.0220    81.1920 0 CHG=0 CFG=0
M  V30 3629 H      15.2695    47.9237    80.6534 0 CHG=0 CFG=0
M  V30 3630 H      15.3409    46.1463    80.5814 0 CHG=0 CFG=0
M  V30 3631 C      14.8540    46.9400    82.5140 0 CHG=0 CFG=0
M  V30 3632 H      13.8300    47.3038    82.4291 0 CHG=0 CFG=0
M  V30 3633 H      14.8465    45.9157    82.8866 0 CHG=0 CFG=0
M  V30 3634 C      17.8760    47.8430    80.5260 0 CHG=0 CFG=0
M  V30 3635 O      17.9480    49.0600    80.5840 0 CHG=0 CFG=0
M  V30 3636 N      18.5100    47.1330    79.6050 0 CHG=0 CFG=0
M  V30 3637 H      18.3648    46.0733    79.5754 0 CHG=0 CFG=0
M  V30 3638 C      19.4020    47.7540    78.6280 0 CHG=0 CFG=1
M  V30 3639 H      19.9936    48.5144    79.1379 0 CHG=0 CFG=0
M  V30 3640 C      20.3580    46.7150    78.0380 0 CHG=0 CFG=2
M  V30 3641 H      20.9411    47.1672    77.2357 0 CHG=0 CFG=0
M  V30 3642 O      19.5950    45.6290    77.5220 0 CHG=0 CFG=0
M  V30 3643 H      19.0336    45.1959    78.2965 0 CHG=0 CFG=0
M  V30 3644 C      21.2920    46.1830    79.1110 0 CHG=0 CFG=0
M  V30 3645 H      21.9651    45.4452    78.6743 0 CHG=0 CFG=0
M  V30 3646 H      20.7072    45.7163    79.9037 0 CHG=0 CFG=0
M  V30 3647 H      21.8750    47.0051    79.5262 0 CHG=0 CFG=0
M  V30 3648 C      18.6550    48.4200    77.4720 0 CHG=0 CFG=0
M  V30 3649 O      17.4970    48.1130    77.2360 0 CHG=0 CFG=0
M  V30 3650 N      19.3270    49.3380    76.7710 0 CHG=0 CFG=0
M  V30 3651 H      20.2955    49.6338    77.1167 0 CHG=0 CFG=0
M  V30 3652 C      18.7950    49.9680    75.5350 0 CHG=0 CFG=1
M  V30 3653 H      17.7763    49.6164    75.3715 0 CHG=0 CFG=0
M  V30 3654 C      18.7800    51.4940    75.6360 0 CHG=0 CFG=0
M  V30 3655 H      19.7816    51.8150    75.9219 0 CHG=0 CFG=0
M  V30 3656 H      18.5400    51.8871    74.6481 0 CHG=0 CFG=0
M  V30 3657 C      17.7970    52.1100    76.6290 0 CHG=0 CFG=0
M  V30 3658 H      17.0243    51.3727    76.8469 0 CHG=0 CFG=0
M  V30 3659 C      18.5060    52.4490    77.9200 0 CHG=0 CFG=0
M  V30 3660 H      17.7957    52.8876    78.6208 0 CHG=0 CFG=0
M  V30 3661 H      19.3055    53.1623    77.7196 0 CHG=0 CFG=0
M  V30 3662 H      18.9288    51.5419    78.3519 0 CHG=0 CFG=0
M  V30 3663 C      17.1270    53.3460    76.0530 0 CHG=0 CFG=0
M  V30 3664 H      16.4339    53.7590    76.7858 0 CHG=0 CFG=0
M  V30 3665 H      16.5809    53.0760    75.1491 0 CHG=0 CFG=0
M  V30 3666 H      17.8848    54.0909    75.8103 0 CHG=0 CFG=0
M  V30 3667 C      19.6420    49.5980    74.3260 0 CHG=0 CFG=0
M  V30 3668 O      20.8610    49.8100    74.3400 0 CHG=0 CFG=0
M  V30 3669 N      19.0140    49.0390    73.2760 0 CHG=0 CFG=0
M  V30 3670 C      17.6780    48.4220    73.2010 0 CHG=0 CFG=0
M  V30 3671 H      16.9145    49.1716    72.9932 0 CHG=0 CFG=0
M  V30 3672 H      17.4362    47.9039    74.1290 0 CHG=0 CFG=0
M  V30 3673 C      19.7960    48.8190    72.0610 0 CHG=0 CFG=1
M  V30 3674 H      20.6774    48.2163    72.2802 0 CHG=0 CFG=0
M  V30 3675 C      18.8280    48.0430    71.1360 0 CHG=0 CFG=0
M  V30 3676 H      18.3559    48.7193    70.4234 0 CHG=0 CFG=0
M  V30 3677 H      19.3605    47.2598    70.5965 0 CHG=0 CFG=0
M  V30 3678 C      17.8010    47.4450    72.0540 0 CHG=0 CFG=0
M  V30 3679 H      16.8459    47.3369    71.5401 0 CHG=0 CFG=0
M  V30 3680 H      18.1321    46.4714    72.4152 0 CHG=0 CFG=0
M  V30 3681 C      20.2050    50.1500    71.4140 0 CHG=0 CFG=0
M  V30 3682 O      19.5720    51.1700    71.6650 0 CHG=0 CFG=0
M  V30 3683 N      21.2540    50.1370    70.5800 0 CHG=0 CFG=0
M  V30 3684 C      22.1110    48.9710    70.3000 0 CHG=0 CFG=0
M  V30 3685 H      21.5461    48.1827    69.8024 0 CHG=0 CFG=0
M  V30 3686 H      22.5495    48.5802    71.2182 0 CHG=0 CFG=0
M  V30 3687 C      21.6610    51.3180    69.8080 0 CHG=0 CFG=1
M  V30 3688 H      22.2207    52.0058    70.4419 0 CHG=0 CFG=0
M  V30 3689 C      22.5760    50.7270    68.7380 0 CHG=0 CFG=0
M  V30 3690 H      22.0046    50.4423    67.8545 0 CHG=0 CFG=0
M  V30 3691 H      23.3515    51.4391    68.4559 0 CHG=0 CFG=0
M  V30 3692 C      23.1720    49.5270    69.3920 0 CHG=0 CFG=0
M  V30 3693 H      23.4514    48.7878    68.6412 0 CHG=0 CFG=0
M  V30 3694 H      24.0522    49.8100    69.9692 0 CHG=0 CFG=0
M  V30 3695 C      20.4960    52.0450    69.1460 0 CHG=0 CFG=0
M  V30 3696 O      19.6410    51.4140    68.5290 0 CHG=0 CFG=0
M  V30 3697 N      20.4430    53.3610    69.3100 0 CHG=0 CFG=0
M  V30 3698 H      21.1443    53.8304    69.9679 0 CHG=0 CFG=0
M  V30 3699 C      19.4540    54.1900    68.6180 0 CHG=0 CFG=0
M  V30 3700 H      19.7758    55.2280    68.7022 0 CHG=0 CFG=0
M  V30 3701 H      19.4506    53.8941    67.5690 0 CHG=0 CFG=0
M  V30 3702 C      18.0300    54.1090    69.1220 0 CHG=0 CFG=0
M  V30 3703 O      17.1270    54.6660    68.5030 0 CHG=0 CFG=0
M  V30 3704 N      17.8100    53.4110    70.2310 0 CHG=0 CFG=0
M  V30 3705 H      18.6360    52.9533    70.7341 0 CHG=0 CFG=0
M  V30 3706 C      16.4720    53.2560    70.7750 0 CHG=0 CFG=1
M  V30 3707 H      15.7430    53.4820    69.9968 0 CHG=0 CFG=0
M  V30 3708 C      16.2330    51.8260    71.2870 0 CHG=0 CFG=2
M  V30 3709 H      15.1768    51.7074    71.5288 0 CHG=0 CFG=0
M  V30 3710 O      17.0140    51.5890    72.4710 0 CHG=0 CFG=0
M  V30 3711 H      18.0331    51.7096    72.2486 0 CHG=0 CFG=0
M  V30 3712 C      16.6130    50.8140    70.2160 0 CHG=0 CFG=0
M  V30 3713 H      16.4393    49.8053    70.5906 0 CHG=0 CFG=0
M  V30 3714 H      17.6668    50.9305    69.9628 0 CHG=0 CFG=0
M  V30 3715 H      16.0055    50.9803    69.3264 0 CHG=0 CFG=0
M  V30 3716 C      16.2800    54.2180    71.9260 0 CHG=0 CFG=0
M  V30 3717 O      17.2470    54.7970    72.4370 0 CHG=0 CFG=0
M  V30 3718 N      15.0230    54.3900    72.3200 0 CHG=0 CFG=0
M  V30 3719 H      14.2382    53.9271    71.7590 0 CHG=0 CFG=0
M  V30 3720 C      14.6760    55.1860    73.4880 0 CHG=0 CFG=0
M  V30 3721 H      15.5820    55.3734    74.0642 0 CHG=0 CFG=0
M  V30 3722 H      14.2559    56.1340    73.1519 0 CHG=0 CFG=0
M  V30 3723 C      13.6600    54.4940    74.3880 0 CHG=0 CFG=0
M  V30 3724 O      12.9890    53.5440    73.9820 0 CHG=0 CFG=0
M  V30 3725 N      13.5400    54.9800    75.6210 0 CHG=0 CFG=0
M  V30 3726 H      14.1992    55.7608    75.9383 0 CHG=0 CFG=0
M  V30 3727 C      12.5360    54.4790    76.5520 0 CHG=0 CFG=1
M  V30 3728 H      11.7113    54.0384    75.9917 0 CHG=0 CFG=0
M  V30 3729 C      13.1450    53.4190    77.4790 0 CHG=0 CFG=0
M  V30 3730 H      13.9228    53.9014    78.0709 0 CHG=0 CFG=0
M  V30 3731 H      12.3552    53.0604    78.1391 0 CHG=0 CFG=0
M  V30 3732 C      13.7670    52.2040    76.7920 0 CHG=0 CFG=0
M  V30 3733 H      14.2562    52.5283    75.8735 0 CHG=0 CFG=0
M  V30 3734 H      14.5048    51.7588    77.4595 0 CHG=0 CFG=0
M  V30 3735 C      12.7230    51.1660    76.4520 0 CHG=0 CFG=0
M  V30 3736 H      12.1021    51.0019    77.3327 0 CHG=0 CFG=0
M  V30 3737 H      12.1072    51.5514    75.6394 0 CHG=0 CFG=0
M  V30 3738 N      13.2820    49.8820    76.0370 0 CHG=1 CFG=0
M  V30 3739 H      13.3215    49.1018    76.7682 0 CHG=0 CFG=0
M  V30 3740 C      13.7470    49.6060    74.8180 0 CHG=0 CFG=0
M  V30 3741 N      13.7720    50.5330    73.8690 0 CHG=0 CFG=0
M  V30 3742 H      13.4154    51.5204    74.0761 0 CHG=0 CFG=0
M  V30 3743 H      14.1487    50.2932    72.8966 0 CHG=0 CFG=0
M  V30 3744 N      14.2100    48.3910    74.5470 0 CHG=0 CFG=0
M  V30 3745 H      14.2093    47.6366    75.3058 0 CHG=0 CFG=0
M  V30 3746 H      14.5837    48.1665    73.5698 0 CHG=0 CFG=0
M  V30 3747 C      12.0170    55.6450    77.3810 0 CHG=0 CFG=0
M  V30 3748 O      12.8010    56.4410    77.9080 0 CHG=0 CFG=0
M  V30 3749 N      10.7010    55.7660    77.4910 0 CHG=0 CFG=0
M  V30 3750 H      10.0603    55.1627    76.8824 0 CHG=0 CFG=0
M  V30 3751 C      10.1250    56.7050    78.4250 0 CHG=0 CFG=1
M  V30 3752 H      10.7779    57.5727    78.5191 0 CHG=0 CFG=0
M  V30 3753 C       8.7530    57.1510    77.9740 0 CHG=0 CFG=0
M  V30 3754 H       8.8322    57.5501    76.9628 0 CHG=0 CFG=0
M  V30 3755 H       8.0894    56.2863    77.9729 0 CHG=0 CFG=0
M  V30 3756 C       8.1540    58.2200    78.8710 0 CHG=0 CFG=0
M  V30 3757 H       7.9063    57.7805    79.8372 0 CHG=0 CFG=0
M  V30 3758 H       8.8810    59.0200    79.0108 0 CHG=0 CFG=0
M  V30 3759 C       6.9000    58.7900    78.2470 0 CHG=0 CFG=0
M  V30 3760 H       6.6910    59.7561    78.7065 0 CHG=0 CFG=0
M  V30 3761 H       7.0731    58.9247    77.1793 0 CHG=0 CFG=0
M  V30 3762 N       5.7290    57.9230    78.4260 0 CHG=1 CFG=0
M  V30 3763 H       5.4407    57.3055    77.6010 0 CHG=0 CFG=0
M  V30 3764 C       4.9970    57.8460    79.5380 0 CHG=0 CFG=0
M  V30 3765 N       5.3060    58.5760    80.6010 0 CHG=0 CFG=0
M  V30 3766 H       6.1491    59.2342    80.5713 0 CHG=0 CFG=0
M  V30 3767 H       4.7122    58.5069    81.4884 0 CHG=0 CFG=0
M  V30 3768 N       3.9480    57.0280    79.5890 0 CHG=0 CFG=0
M  V30 3769 H       3.6922    56.4323    78.7378 0 CHG=0 CFG=0
M  V30 3770 H       3.3606    56.9662    80.4812 0 CHG=0 CFG=0
M  V30 3771 C      10.0350    55.9880    79.7640 0 CHG=0 CFG=0
M  V30 3772 O       9.4420    54.9280    79.8490 0 CHG=0 CFG=0
M  V30 3773 N      10.6440    56.5490    80.8020 0 CHG=0 CFG=0
M  V30 3774 H      11.0952    57.5131    80.6930 0 CHG=0 CFG=0
M  V30 3775 C      10.7050    55.8630    82.0940 0 CHG=0 CFG=1
M  V30 3776 H       9.9831    55.0469    82.0638 0 CHG=0 CFG=0
M  V30 3777 C      12.1000    55.2390    82.3840 0 CHG=0 CFG=1
M  V30 3778 H      12.0381    54.6973    83.3279 0 CHG=0 CFG=0
M  V30 3779 C      12.4920    54.2480    81.2960 0 CHG=0 CFG=0
M  V30 3780 H      13.4712    53.8266    81.5233 0 CHG=0 CFG=0
M  V30 3781 H      12.5318    54.7601    80.3346 0 CHG=0 CFG=0
M  V30 3782 H      11.7540    53.4471    81.2503 0 CHG=0 CFG=0
M  V30 3783 C      13.1890    56.3090    82.5210 0 CHG=0 CFG=0
M  V30 3784 H      14.1172    55.9025    82.1193 0 CHG=0 CFG=0
M  V30 3785 H      12.8881    57.1771    81.9345 0 CHG=0 CFG=0
M  V30 3786 C      13.4500    56.7670    83.9440 0 CHG=0 CFG=0
M  V30 3787 H      14.2345    57.5236    83.9446 0 CHG=0 CFG=0
M  V30 3788 H      13.7660    55.9163    84.5479 0 CHG=0 CFG=0
M  V30 3789 H      12.5372    57.1905    84.3631 0 CHG=0 CFG=0
M  V30 3790 C      10.3000    56.7830    83.2240 0 CHG=0 CFG=0
M  V30 3791 O      10.3540    58.0140    83.1050 0 CHG=0 CFG=0
M  V30 3792 N       9.8820    56.1640    84.3230 0 CHG=0 CFG=0
M  V30 3793 H       9.8337    55.0951    84.3290 0 CHG=0 CFG=0
M  V30 3794 C       9.4910    56.8880    85.5090 0 CHG=0 CFG=1
M  V30 3795 H       9.2309    57.9128    85.2441 0 CHG=0 CFG=0
M  V30 3796 C       8.3000    56.2130    86.1760 0 CHG=0 CFG=0
M  V30 3797 H       8.5109    55.1467    86.2577 0 CHG=0 CFG=0
M  V30 3798 H       8.1785    56.6373    87.1727 0 CHG=0 CFG=0
M  V30 3799 C       7.0170    56.3830    85.4330 0 CHG=0 CFG=0
M  V30 3800 C       5.7960    56.7910    85.8480 0 CHG=0 CFG=0
M  V30 3801 H       5.5244    57.0983    86.8579 0 CHG=0 CFG=0
M  V30 3802 N       6.8850    56.0800    84.0950 0 CHG=0 CFG=0
M  V30 3803 H       7.6676    55.7118    83.4650 0 CHG=0 CFG=0
M  V30 3804 C       5.6450    56.3140    83.7110 0 CHG=0 CFG=0
M  V30 3805 H       5.2510    56.1756    82.7042 0 CHG=0 CFG=0
M  V30 3806 N       4.9630    56.7450    84.7570 0 CHG=0 CFG=0
M  V30 3807 C      10.6700    56.8910    86.4640 0 CHG=0 CFG=0
M  V30 3808 O      11.1160    55.8410    86.9240 0 CHG=0 CFG=0
M  V30 3809 N      11.1710    58.0740    86.7620 0 CHG=0 CFG=0
M  V30 3810 H      10.8287    58.9372    86.2303 0 CHG=0 CFG=0
M  V30 3811 C      12.1710    58.2280    87.7900 0 CHG=0 CFG=1
M  V30 3812 H      12.2690    57.2824    88.3232 0 CHG=0 CFG=0
M  V30 3813 C      13.5270    58.5880    87.1850 0 CHG=0 CFG=0
M  V30 3814 H      13.7408    57.9178    86.3524 0 CHG=0 CFG=0
M  V30 3815 H      13.5011    59.6170    86.8263 0 CHG=0 CFG=0
M  V30 3816 O      14.5460    58.4570    88.1700 0 CHG=0 CFG=0
M  V30 3817 H      14.3425    59.1025    88.9728 0 CHG=0 CFG=0
M  V30 3818 C      11.6800    59.2800    88.7610 0 CHG=0 CFG=0
M  V30 3819 O      10.4830    59.5160    88.8600 0 CHG=0 CFG=0
M  V30 3820 N      12.5930    59.8980    89.4960 0 CHG=0 CFG=0
M  V30 3821 H      13.6300    59.7136    89.3072 0 CHG=0 CFG=0
M  V30 3822 C      12.2130    60.8270    90.5600 0 CHG=0 CFG=1
M  V30 3823 H      11.2317    61.2385    90.3238 0 CHG=0 CFG=0
M  V30 3824 C      12.1230    60.1040    91.9030 0 CHG=0 CFG=0
M  V30 3825 H      13.0578    59.5696    92.0720 0 CHG=0 CFG=0
M  V30 3826 H      11.9817    60.8472    92.6877 0 CHG=0 CFG=0
M  V30 3827 C      10.9800    59.1090    91.9700 0 CHG=0 CFG=0
M  V30 3828 C      11.1340    57.8280    91.4730 0 CHG=0 CFG=0
M  V30 3829 H      12.0897    57.5336    91.0394 0 CHG=0 CFG=0
M  V30 3830 C      10.0960    56.9120    91.5160 0 CHG=0 CFG=0
M  V30 3831 H      10.2416    55.9025    91.1315 0 CHG=0 CFG=0
M  V30 3832 C       9.7470    59.4620    92.5120 0 CHG=0 CFG=0
M  V30 3833 H       9.6087    60.4640    92.9182 0 CHG=0 CFG=0
M  V30 3834 C       8.6880    58.5600    92.5450 0 CHG=0 CFG=0
M  V30 3835 H       7.7231    58.8556    92.9569 0 CHG=0 CFG=0
M  V30 3836 C       8.8770    57.2810    92.0470 0 CHG=0 CFG=0
M  V30 3837 O       7.8690    56.3470    92.0760 0 CHG=0 CFG=0
M  V30 3838 H       7.6529    56.0340    91.0973 0 CHG=0 CFG=0
M  V30 3839 C      13.1960    61.9620    90.6470 0 CHG=0 CFG=0
M  V30 3840 O      14.3630    61.8090    90.2960 0 CHG=0 CFG=0
M  V30 3841 N      12.7150    63.1110    91.0980 0 CHG=0 CFG=0
M  V30 3842 H      11.6761    63.1908    91.3415 0 CHG=0 CFG=0
M  V30 3843 C      13.5810    64.2610    91.2650 0 CHG=0 CFG=1
M  V30 3844 H      14.0376    64.4904    90.3022 0 CHG=0 CFG=0
M  V30 3845 C      12.7810    65.4680    91.7150 0 CHG=0 CFG=0
M  V30 3846 H      12.2080    65.1918    92.6001 0 CHG=0 CFG=0
M  V30 3847 H      13.4764    66.2686    91.9669 0 CHG=0 CFG=0
M  V30 3848 C      11.8180    65.9820    90.6600 0 CHG=0 CFG=0
M  V30 3849 H      12.3861    66.3252    89.7954 0 CHG=0 CFG=0
M  V30 3850 H      11.1523    65.1727    90.3600 0 CHG=0 CFG=0
M  V30 3851 C      10.9890    67.1330    91.1980 0 CHG=0 CFG=0
M  V30 3852 H      10.1516    67.3091    90.5228 0 CHG=0 CFG=0
M  V30 3853 H      10.6108    66.8633    92.1841 0 CHG=0 CFG=0
M  V30 3854 N      11.7720    68.3680    91.3130 0 CHG=1 CFG=0
M  V30 3855 H      12.7382    68.3897    90.8538 0 CHG=0 CFG=0
M  V30 3856 C      11.3630    69.4650    91.9500 0 CHG=0 CFG=0
M  V30 3857 N      10.1970    69.4970    92.5730 0 CHG=0 CFG=0
M  V30 3858 H       9.5654    68.6333    92.5709 0 CHG=0 CFG=0
M  V30 3859 H       9.8851    70.3866    93.0792 0 CHG=0 CFG=0
M  V30 3860 N      12.1460    70.5320    91.9980 0 CHG=0 CFG=0
M  V30 3861 H      13.1059    70.5129    91.5257 0 CHG=0 CFG=0
M  V30 3862 H      11.8187    71.4132    92.5091 0 CHG=0 CFG=0
M  V30 3863 C      14.6930    63.9510    92.2640 0 CHG=0 CFG=0
M  V30 3864 O      14.4590    63.3390    93.3020 0 CHG=0 CFG=0
M  V30 3865 N      15.9120    64.3560    91.9290 0 CHG=0 CFG=0
M  V30 3866 H      16.0586    64.8519    90.9922 0 CHG=0 CFG=0
M  V30 3867 C      17.0570    64.1410    92.8080 0 CHG=0 CFG=0
M  V30 3868 H      17.8320    64.8606    92.5439 0 CHG=0 CFG=0
M  V30 3869 H      16.7370    64.3118    93.8359 0 CHG=0 CFG=0
M  V30 3870 C      17.6480    62.7500    92.7180 0 CHG=0 CFG=0
M  V30 3871 O      18.5700    62.4260    93.4630 0 CHG=0 CFG=0
M  V30 3872 N      17.1460    61.9080    91.8200 0 CHG=0 CFG=0
M  V30 3873 H      16.2959    62.1870    91.2331 0 CHG=0 CFG=0
M  V30 3874 C      17.7640    60.6050    91.6440 0 CHG=0 CFG=1
M  V30 3875 H      18.0887    60.2542    92.6236 0 CHG=0 CFG=0
M  V30 3876 C      16.7590    59.6090    91.1040 0 CHG=0 CFG=0
M  V30 3877 H      16.1974    60.0832    90.2991 0 CHG=0 CFG=0
M  V30 3878 H      17.2994    58.7473    90.7121 0 CHG=0 CFG=0
M  V30 3879 C      15.7970    59.1360    92.1410 0 CHG=0 CFG=0
M  V30 3880 C      15.4310    59.6760    93.3310 0 CHG=0 CFG=0
M  V30 3881 H      15.7869    60.6160    93.7528 0 CHG=0 CFG=0
M  V30 3882 N      15.1210    57.9450    92.0350 0 CHG=0 CFG=0
M  V30 3883 H      15.1948    57.2614    91.2151 0 CHG=0 CFG=0
M  V30 3884 C      14.3650    57.7770    93.1060 0 CHG=0 CFG=0
M  V30 3885 H      13.7150    56.9237    93.2993 0 CHG=0 CFG=0
M  V30 3886 N      14.5300    58.8170    93.9020 0 CHG=0 CFG=0
M  V30 3887 C      18.9980    60.7190    90.7560 0 CHG=0 CFG=0
M  V30 3888 O      19.1190    61.6410    89.9540 0 CHG=0 CFG=0
M  V30 3889 N      19.9290    59.7970    90.9300 0 CHG=0 CFG=0
M  V30 3890 H      19.7526    59.0000    91.6218 0 CHG=0 CFG=0
M  V30 3891 C      21.1890    59.8410    90.2020 0 CHG=0 CFG=1
M  V30 3892 H      21.2327    60.7534    89.6072 0 CHG=0 CFG=0
M  V30 3893 C      22.3750    59.8080    91.1740 0 CHG=0 CFG=0
M  V30 3894 H      22.0426    59.3096    92.0846 0 CHG=0 CFG=0
M  V30 3895 H      23.1683    59.2234    90.7081 0 CHG=0 CFG=0
M  V30 3896 C      22.9630    61.1470    91.5710 0 CHG=0 CFG=0
M  V30 3897 H      23.2711    61.6780    90.6703 0 CHG=0 CFG=0
M  V30 3898 C      21.9170    61.9700    92.2910 0 CHG=0 CFG=0
M  V30 3899 H      22.3432    62.9321    92.5750 0 CHG=0 CFG=0
M  V30 3900 H      21.5894    61.4401    93.1854 0 CHG=0 CFG=0
M  V30 3901 H      21.0640    62.1314    91.6319 0 CHG=0 CFG=0
M  V30 3902 C      24.1860    60.9220    92.4540 0 CHG=0 CFG=0
M  V30 3903 H      24.6100    61.8844    92.7404 0 CHG=0 CFG=0
M  V30 3904 H      24.9308    60.3465    91.9042 0 CHG=0 CFG=0
M  V30 3905 H      23.8924    60.3740    93.3494 0 CHG=0 CFG=0
M  V30 3906 C      21.2810    58.6470    89.2940 0 CHG=0 CFG=0
M  V30 3907 O      21.0330    57.5370    89.7370 0 CHG=0 CFG=0
M  V30 3908 N      21.6950    58.8880    88.0480 0 CHG=0 CFG=0
M  V30 3909 H      21.9131    59.8991    87.7742 0 CHG=0 CFG=0
M  V30 3910 C      21.8660    57.8500    87.0410 0 CHG=0 CFG=1
M  V30 3911 H      21.8241    56.8670    87.5100 0 CHG=0 CFG=0
M  V30 3912 C      20.7820    57.9660    85.9860 0 CHG=0 CFG=0
M  V30 3913 H      20.7899    58.9902    85.6131 0 CHG=0 CFG=0
M  V30 3914 H      21.0329    57.2817    85.1755 0 CHG=0 CFG=0
M  V30 3915 C      19.4160    57.6600    86.4220 0 CHG=0 CFG=0
M  V30 3916 C      18.7600    56.3980    86.3350 0 CHG=0 CFG=0
M  V30 3917 C      17.4480    56.5810    86.8040 0 CHG=0 CFG=0
M  V30 3918 C      19.1440    55.1300    85.8740 0 CHG=0 CFG=0
M  V30 3919 H      20.1488    54.9598    85.4874 0 CHG=0 CFG=0
M  V30 3920 C      18.5160    58.5320    86.9290 0 CHG=0 CFG=0
M  V30 3921 H      18.7072    59.5886    87.1165 0 CHG=0 CFG=0
M  V30 3922 N      17.3270    57.8930    87.1730 0 CHG=0 CFG=0
M  V30 3923 H      16.4492    58.3461    87.5843 0 CHG=0 CFG=0
M  V30 3924 C      16.5330    55.5500    86.8650 0 CHG=0 CFG=0
M  V30 3925 H      15.5315    55.7075    87.2654 0 CHG=0 CFG=0
M  V30 3926 C      18.2200    54.0980    85.9200 0 CHG=0 CFG=0
M  V30 3927 H      18.5048    53.1040    85.5750 0 CHG=0 CFG=0
M  V30 3928 C      16.9290    54.3170    86.4030 0 CHG=0 CFG=0
M  V30 3929 H      16.2178    53.4910    86.4142 0 CHG=0 CFG=0
M  V30 3930 C      23.1910    58.0220    86.3160 0 CHG=0 CFG=0
M  V30 3931 O      23.6410    59.1390    86.1210 0 CHG=0 CFG=0
M  V30 3932 N      23.8080    56.9120    85.9290 0 CHG=0 CFG=0
M  V30 3933 H      23.5025    55.9731    86.3414 0 CHG=0 CFG=0
M  V30 3934 C      24.8900    56.9430    84.9570 0 CHG=0 CFG=1
M  V30 3935 H      24.8313    57.8994    84.4373 0 CHG=0 CFG=0
M  V30 3936 C      26.2690    56.8690    85.6200 0 CHG=0 CFG=0
M  V30 3937 H      26.9980    56.7081    84.8258 0 CHG=0 CFG=0
M  V30 3938 H      26.4506    57.8354    86.0903 0 CHG=0 CFG=0
M  V30 3939 C      26.5160    55.8090    86.6720 0 CHG=0 CFG=0
M  V30 3940 H      25.5675    55.5578    87.1467 0 CHG=0 CFG=0
M  V30 3941 C      27.0940    54.5550    86.0400 0 CHG=0 CFG=0
M  V30 3942 H      27.2649    53.8043    86.8115 0 CHG=0 CFG=0
M  V30 3943 H      28.0387    54.7956    85.5523 0 CHG=0 CFG=0
M  V30 3944 H      26.3939    54.1637    85.3018 0 CHG=0 CFG=0
M  V30 3945 C      27.4590    56.3580    87.7250 0 CHG=0 CFG=0
M  V30 3946 H      27.6391    55.5971    88.4844 0 CHG=0 CFG=0
M  V30 3947 H      27.0126    57.2367    88.1906 0 CHG=0 CFG=0
M  V30 3948 H      28.4041    56.6354    87.2580 0 CHG=0 CFG=0
M  V30 3949 C      24.6530    55.8540    83.9260 0 CHG=0 CFG=0
M  V30 3950 O      23.6930    55.0870    84.0420 0 CHG=0 CFG=0
M  V30 3951 N      25.4740    55.8290    82.8800 0 CHG=0 CFG=0
M  V30 3952 H      26.3390    56.4588    82.8714 0 CHG=0 CFG=0
M  V30 3953 C      25.2090    54.9540    81.7460 0 CHG=0 CFG=1
M  V30 3954 H      24.5593    54.1506    82.0931 0 CHG=0 CFG=0
M  V30 3955 C      24.4560    55.7230    80.6620 0 CHG=0 CFG=0
M  V30 3956 H      25.0917    56.5367    80.3127 0 CHG=0 CFG=0
M  V30 3957 H      24.2506    55.0416    79.8364 0 CHG=0 CFG=0
M  V30 3958 C      23.1500    56.3080    81.1320 0 CHG=0 CFG=0
M  V30 3959 C      23.1100    57.5480    81.7420 0 CHG=0 CFG=0
M  V30 3960 H      24.0336    58.1120    81.8721 0 CHG=0 CFG=0
M  V30 3961 C      21.9540    55.6180    80.9590 0 CHG=0 CFG=0
M  V30 3962 H      21.9634    54.6420    80.4738 0 CHG=0 CFG=0
M  V30 3963 C      21.9180    58.0830    82.1890 0 CHG=0 CFG=0
M  V30 3964 H      21.9086    59.0550    82.6821 0 CHG=0 CFG=0
M  V30 3965 C      20.7530    56.1510    81.3930 0 CHG=0 CFG=0
M  V30 3966 H      19.8242    55.5993    81.2480 0 CHG=0 CFG=0
M  V30 3967 C      20.7380    57.3880    82.0120 0 CHG=0 CFG=0
M  V30 3968 H      19.7964    57.8133    82.3594 0 CHG=0 CFG=0
M  V30 3969 C      26.4810    54.3180    81.2060 0 CHG=0 CFG=0
M  V30 3970 O      27.4990    54.9790    81.0360 0 CHG=0 CFG=0
M  V30 3971 N      26.4050    53.0180    80.9530 0 CHG=0 CFG=0
M  V30 3972 H      25.4537    52.5350    81.0344 0 CHG=0 CFG=0
M  V30 3973 C      27.5590    52.2220    80.5700 0 CHG=0 CFG=1
M  V30 3974 H      28.4057    52.8755    80.3602 0 CHG=0 CFG=0
M  V30 3975 C      27.9170    51.2570    81.6920 0 CHG=0 CFG=0
M  V30 3976 H      27.2156    50.4233    81.6607 0 CHG=0 CFG=0
M  V30 3977 H      28.9276    50.8891    81.5150 0 CHG=0 CFG=0
M  V30 3978 C      27.8700    51.8660    83.0870 0 CHG=0 CFG=0
M  V30 3979 H      26.8553    52.2051    83.2957 0 CHG=0 CFG=0
M  V30 3980 H      28.1586    51.1103    83.8176 0 CHG=0 CFG=0
M  V30 3981 C      28.8170    53.0410    83.1870 0 CHG=0 CFG=0
M  V30 3982 H      28.7592    53.6305    82.2720 0 CHG=0 CFG=0
M  V30 3983 H      28.5346    53.6612    84.0378 0 CHG=0 CFG=0
M  V30 3984 N      30.1680    52.5690    83.3670 0 CHG=1 CFG=0
M  V30 3985 H      30.3878    51.5662    83.0655 0 CHG=0 CFG=0
M  V30 3986 C      31.1570    53.2880    83.8790 0 CHG=0 CFG=0
M  V30 3987 N      30.9700    54.5520    84.2370 0 CHG=0 CFG=0
M  V30 3988 H      30.0091    55.0063    84.1141 0 CHG=0 CFG=0
M  V30 3989 H      31.7801    55.1169    84.6486 0 CHG=0 CFG=0
M  V30 3990 N      32.3470    52.7190    84.0300 0 CHG=0 CFG=0
M  V30 3991 H      32.4931    51.6993    83.7405 0 CHG=0 CFG=0
M  V30 3992 H      33.1600    53.2801    84.4412 0 CHG=0 CFG=0
M  V30 3993 C      27.2520    51.3760    79.3570 0 CHG=0 CFG=0
M  V30 3994 O      26.0910    51.0650    79.0880 0 CHG=0 CFG=0
M  V30 3995 N      28.3060    50.9910    78.6450 0 CHG=0 CFG=0
M  V30 3996 H      29.2423    51.4889    78.7875 0 CHG=0 CFG=0
M  V30 3997 C      28.2180    49.9140    77.6810 0 CHG=0 CFG=1
M  V30 3998 H      27.4059    50.1180    76.9832 0 CHG=0 CFG=0
M  V30 3999 C      29.5310    49.7710    76.9060 0 CHG=0 CFG=0
M  V30 4000 H      29.7548    50.7224    76.4234 0 CHG=0 CFG=0
M  V30 4001 H      30.3252    49.5248    77.6108 0 CHG=0 CFG=0
M  V30 4002 C      29.4760    48.6810    75.8330 0 CHG=0 CFG=0
M  V30 4003 O      29.2000    47.5150    76.1600 0 CHG=0 CFG=0
M  V30 4004 O      29.7420    48.9890    74.6560 0 CHG=-1 CFG=0
M  V30 4005 C      27.9050    48.6430    78.4660 0 CHG=0 CFG=0
M  V30 4006 O      28.6840    48.2200    79.3150 0 CHG=0 CFG=0
M  V30 4007 N      26.7650    48.0360    78.1780 0 CHG=0 CFG=0
M  V30 4008 H      26.1598    48.4087    77.3782 0 CHG=0 CFG=0
M  V30 4009 C      26.3170    46.8680    78.9300 0 CHG=0 CFG=1
M  V30 4010 H      26.2402    47.1519    79.9796 0 CHG=0 CFG=0
M  V30 4011 C      24.9410    46.4450    78.4570 0 CHG=0 CFG=0
M  V30 4012 H      24.6139    45.5729    79.0230 0 CHG=0 CFG=0
M  V30 4013 H      24.9816    46.1951    77.3968 0 CHG=0 CFG=0
M  V30 4014 H      24.2363    47.2623    78.6105 0 CHG=0 CFG=0
M  V30 4015 C      27.2820    45.6970    78.8290 0 CHG=0 CFG=0
M  V30 4016 O      27.3380    44.8560    79.7210 0 CHG=0 CFG=0
M  V30 4017 N      28.0270    45.6320    77.7270 0 CHG=0 CFG=0
M  V30 4018 H      27.9763    46.4325    77.0188 0 CHG=0 CFG=0
M  V30 4019 C      28.9060    44.5080    77.4570 0 CHG=0 CFG=0
M  V30 4020 H      28.4404    43.5992    77.8383 0 CHG=0 CFG=0
M  V30 4021 H      29.0438    44.4216    76.3792 0 CHG=0 CFG=0
M  V30 4022 C      30.2580    44.6710    78.1080 0 CHG=0 CFG=0
M  V30 4023 O      30.8010    43.7250    78.6470 0 CHG=0 CFG=0
M  V30 4024 N      30.7970    45.8780    78.0610 0 CHG=0 CFG=0
M  V30 4025 H      30.2057    46.6932    77.6995 0 CHG=0 CFG=0
M  V30 4026 C      32.1710    46.1380    78.4850 0 CHG=0 CFG=1
M  V30 4027 H      32.6508    45.1890    78.7245 0 CHG=0 CFG=0
M  V30 4028 C      32.9360    46.8030    77.3270 0 CHG=0 CFG=2
M  V30 4029 H      33.9775    46.9377    77.6188 0 CHG=0 CFG=0
M  V30 4030 O      32.3590    48.0870    77.0390 0 CHG=0 CFG=0
M  V30 4031 H      31.3523    47.9656    76.7662 0 CHG=0 CFG=0
M  V30 4032 C      32.8770    45.9300    76.0690 0 CHG=0 CFG=0
M  V30 4033 H      33.4236    46.4175    75.2618 0 CHG=0 CFG=0
M  V30 4034 H      31.8377    45.7909    75.7711 0 CHG=0 CFG=0
M  V30 4035 H      33.3276    44.9597    76.2780 0 CHG=0 CFG=0
M  V30 4036 C      32.2790    47.0630    79.6930 0 CHG=0 CFG=0
M  V30 4037 O      33.3550    47.2250    80.2480 0 CHG=0 CFG=0
M  V30 4038 N      31.1700    47.6880    80.0700 0 CHG=0 CFG=0
M  V30 4039 H      30.2510    47.4194    79.5922 0 CHG=0 CFG=0
M  V30 4040 C      31.1350    48.7290    81.1080 0 CHG=0 CFG=1
M  V30 4041 H      30.0892    49.0238    81.1951 0 CHG=0 CFG=0
M  V30 4042 C      31.5220    48.1570    82.4820 0 CHG=0 CFG=0
M  V30 4043 H      32.5165    47.7170    82.4077 0 CHG=0 CFG=0
M  V30 4044 H      31.5378    48.9719    83.2058 0 CHG=0 CFG=0
M  V30 4045 C      30.5720    47.1090    82.9650 0 CHG=0 CFG=0
M  V30 4046 C      29.2370    47.1560    83.1840 0 CHG=0 CFG=0
M  V30 4047 H      28.5911    48.0247    83.0562 0 CHG=0 CFG=0
M  V30 4048 N      30.9590    45.8140    83.2350 0 CHG=0 CFG=0
M  V30 4049 H      31.9550    45.4338    83.1435 0 CHG=0 CFG=0
M  V30 4050 C      29.9060    45.1150    83.6250 0 CHG=0 CFG=0
M  V30 4051 H      29.9103    44.0655    83.9193 0 CHG=0 CFG=0
M  V30 4052 N      28.8480    45.9060    83.5970 0 CHG=0 CFG=0
M  V30 4053 C      31.9020    50.0130    80.7980 0 CHG=0 CFG=0
M  V30 4054 O      32.1510    50.8100    81.7010 0 CHG=0 CFG=0
M  V30 4055 N      32.2170    50.2430    79.5240 0 CHG=0 CFG=0
M  V30 4056 H      32.0422    49.4773    78.7973 0 CHG=0 CFG=0
M  V30 4057 C      32.7950    51.5140    79.0940 0 CHG=0 CFG=1
M  V30 4058 H      33.7684    51.6418    79.5675 0 CHG=0 CFG=0
M  V30 4059 C      32.9660    51.5790    77.5600 0 CHG=0 CFG=0
M  V30 4060 H      31.9992    51.3825    77.0965 0 CHG=0 CFG=0
M  V30 4061 H      33.3008    52.5812    77.2924 0 CHG=0 CFG=0
M  V30 4062 C      33.9800    50.5670    77.0150 0 CHG=0 CFG=0
M  V30 4063 O      34.9800    50.2790    77.6920 0 CHG=0 CFG=0
M  V30 4064 O      33.7720    50.0640    75.8810 0 CHG=-1 CFG=0
M  V30 4065 C      31.8790    52.6610    79.5160 0 CHG=0 CFG=0
M  V30 4066 O      30.6440    52.5580    79.4200 0 CHG=0 CFG=0
M  V30 4067 N      32.4840    53.7610    79.9480 0 CHG=0 CFG=0
M  V30 4068 H      33.5516    53.7744    80.0185 0 CHG=0 CFG=0
M  V30 4069 C      31.7370    54.9450    80.3270 0 CHG=0 CFG=0
M  V30 4070 H      30.9452    54.6499    81.0155 0 CHG=0 CFG=0
M  V30 4071 H      32.4145    55.6373    80.8269 0 CHG=0 CFG=0
M  V30 4072 C      31.1080    55.6550    79.1440 0 CHG=0 CFG=0
M  V30 4073 O      31.7500    55.8350    78.1060 0 CHG=0 CFG=0
M  V30 4074 N      29.8390    56.0370    79.3000 0 CHG=0 CFG=0
M  V30 4075 H      29.3117    55.7162    80.1740 0 CHG=0 CFG=0
M  V30 4076 C      29.1420    56.8700    78.3340 0 CHG=0 CFG=1
M  V30 4077 H      29.8088    57.0521    77.4912 0 CHG=0 CFG=0
M  V30 4078 C      27.9060    56.1470    77.8220 0 CHG=0 CFG=0
M  V30 4079 H      27.2468    55.9561    78.6688 0 CHG=0 CFG=0
M  V30 4080 H      27.4014    56.7974    77.1075 0 CHG=0 CFG=0
M  V30 4081 C      28.2000    54.8070    77.1290 0 CHG=0 CFG=0
M  V30 4082 H      28.8670    54.2317    77.7711 0 CHG=0 CFG=0
M  V30 4083 C      26.9280    54.0040    76.9280 0 CHG=0 CFG=0
M  V30 4084 H      27.1668    53.0613    76.4357 0 CHG=0 CFG=0
M  V30 4085 H      26.2337    54.5713    76.3081 0 CHG=0 CFG=0
M  V30 4086 H      26.4686    53.8018    77.8956 0 CHG=0 CFG=0
M  V30 4087 C      28.9110    55.0520    75.8040 0 CHG=0 CFG=0
M  V30 4088 H      29.1158    54.0976    75.3191 0 CHG=0 CFG=0
M  V30 4089 H      29.8497    55.5753    75.9861 0 CHG=0 CFG=0
M  V30 4090 H      28.2768    55.6587    75.1575 0 CHG=0 CFG=0
M  V30 4091 C      28.7570    58.2190    78.9470 0 CHG=0 CFG=0
M  V30 4092 O      28.7560    58.3840    80.1670 0 CHG=0 CFG=0
M  V30 4093 N      28.4510    59.1890    78.0910 0 CHG=0 CFG=0
M  V30 4094 H      28.5299    58.9977    77.0412 0 CHG=0 CFG=0
M  V30 4095 C      28.0120    60.5030    78.5370 0 CHG=0 CFG=1
M  V30 4096 H      28.3017    60.6337    79.5796 0 CHG=0 CFG=0
M  V30 4097 C      28.6590    61.6150    77.7030 0 CHG=0 CFG=0
M  V30 4098 H      28.4274    61.4173    76.6564 0 CHG=0 CFG=0
M  V30 4099 H      28.2038    62.5584    78.0044 0 CHG=0 CFG=0
M  V30 4100 C      30.1720    61.7780    77.8160 0 CHG=0 CFG=0
M  V30 4101 H      30.6435    60.8598    77.4658 0 CHG=0 CFG=0
M  V30 4102 C      30.6580    62.9280    76.9470 0 CHG=0 CFG=0
M  V30 4103 H      31.7393    63.0253    77.0436 0 CHG=0 CFG=0
M  V30 4104 H      30.1803    63.8537    77.2680 0 CHG=0 CFG=0
M  V30 4105 H      30.4031    62.7302    75.9058 0 CHG=0 CFG=0
M  V30 4106 C      30.5840    62.0070    79.2600 0 CHG=0 CFG=0
M  V30 4107 H      31.6666    62.1204    79.3159 0 CHG=0 CFG=0
M  V30 4108 H      30.2768    61.1544    79.8656 0 CHG=0 CFG=0
M  V30 4109 H      30.1047    62.9108    79.6362 0 CHG=0 CFG=0
M  V30 4110 C      26.5020    60.6140    78.4330 0 CHG=0 CFG=0
M  V30 4111 O      25.8730    59.9730    77.5860 0 CHG=0 CFG=0
M  V30 4112 N      25.9320    61.4330    79.3140 0 CHG=0 CFG=0
M  V30 4113 H      26.5394    61.8732    80.0770 0 CHG=0 CFG=0
M  V30 4114 C      24.5180    61.7500    79.2770 0 CHG=0 CFG=1
M  V30 4115 H      24.1271    61.4627    78.3009 0 CHG=0 CFG=0
M  V30 4116 C      23.7240    60.9870    80.3640 0 CHG=0 CFG=0
M  V30 4117 H      23.7593    59.9279    80.1087 0 CHG=0 CFG=0
M  V30 4118 C      24.3540    61.1430    81.7450 0 CHG=0 CFG=0
M  V30 4119 H      23.7650    60.5917    82.4780 0 CHG=0 CFG=0
M  V30 4120 H      24.3768    62.1982    82.0174 0 CHG=0 CFG=0
M  V30 4121 H      25.3708    60.7507    81.7275 0 CHG=0 CFG=0
M  V30 4122 C      22.2570    61.4110    80.3450 0 CHG=0 CFG=0
M  V30 4123 H      21.7108    60.8661    81.1149 0 CHG=0 CFG=0
M  V30 4124 H      21.8266    61.1885    79.3686 0 CHG=0 CFG=0
M  V30 4125 H      22.1851    62.4814    80.5380 0 CHG=0 CFG=0
M  V30 4126 C      24.3890    63.2640    79.4200 0 CHG=0 CFG=0
M  V30 4127 O      24.9510    63.8650    80.3530 0 CHG=0 CFG=0
M  V30 4128 N      23.6750    63.8720    78.4760 0 CHG=0 CFG=0
M  V30 4129 H      23.0682    63.2691    77.8332 0 CHG=0 CFG=0
M  V30 4130 C      23.6750    65.3250    78.2690 0 CHG=0 CFG=1
M  V30 4131 H      23.4093    65.4971    77.2260 0 CHG=0 CFG=0
M  V30 4132 C      22.5940    66.0010    79.1230 0 CHG=0 CFG=0
M  V30 4133 H      22.8089    65.8109    80.1745 0 CHG=0 CFG=0
M  V30 4134 H      22.6195    67.0743    78.9347 0 CHG=0 CFG=0
M  V30 4135 C      21.1940    65.4810    78.8070 0 CHG=0 CFG=0
M  V30 4136 O      20.9430    64.9630    77.7230 0 CHG=0 CFG=0
M  V30 4137 N      20.2830    65.6040    79.7610 0 CHG=0 CFG=0
M  V30 4138 H      20.5457    66.0505    80.6972 0 CHG=0 CFG=0
M  V30 4139 H      19.2845    65.2569    79.5953 0 CHG=0 CFG=0
M  V30 4140 C      25.0510    65.9490    78.4860 0 CHG=0 CFG=0
M  V30 4141 O      25.1820    66.9950    79.1120 0 CHG=0 CFG=0
M  V30 4142 N      26.0690    65.2850    77.9410 0 CHG=0 CFG=0
M  V30 4143 H      25.8623    64.3381    77.4877 0 CHG=0 CFG=0
M  V30 4144 C      27.4610    65.7680    77.9210 0 CHG=0 CFG=1
M  V30 4145 H      27.9984    65.1557    77.1968 0 CHG=0 CFG=0
M  V30 4146 C      27.5710    67.2390    77.4380 0 CHG=0 CFG=0
M  V30 4147 H      27.1989    67.8782    78.2386 0 CHG=0 CFG=0
M  V30 4148 H      28.6258    67.4513    77.2634 0 CHG=0 CFG=0
M  V30 4149 C      26.8110    67.6000    76.1680 0 CHG=0 CFG=0
M  V30 4150 H      25.7698    67.3019    76.2909 0 CHG=0 CFG=0
M  V30 4151 H      26.8662    68.6794    76.0264 0 CHG=0 CFG=0
M  V30 4152 C      27.3610    66.9250    74.9330 0 CHG=0 CFG=0
M  V30 4153 O      28.3760    66.2300    74.9890 0 CHG=0 CFG=0
M  V30 4154 N      26.6950    67.1310    73.8010 0 CHG=0 CFG=0
M  V30 4155 H      25.8202    67.7472    73.7995 0 CHG=0 CFG=0
M  V30 4156 H      27.0337    66.6806    72.8914 0 CHG=0 CFG=0
M  V30 4157 C      28.2060    65.6460    79.2430 0 CHG=0 CFG=0
M  V30 4158 O      29.2790    66.2180    79.3670 0 CHG=0 CFG=0
M  V30 4159 N      27.6540    64.9260    80.2200 0 CHG=0 CFG=0
M  V30 4160 H      26.6892    64.4898    80.0658 0 CHG=0 CFG=0
M  V30 4161 C      28.3350    64.7180    81.4970 0 CHG=0 CFG=1
M  V30 4162 H      29.4003    64.8982    81.3533 0 CHG=0 CFG=0
M  V30 4163 C      27.8220    65.6730    82.5930 0 CHG=0 CFG=2
M  V30 4164 H      28.3762    65.4934    83.5142 0 CHG=0 CFG=0
M  V30 4165 O      26.4290    65.4390    82.8270 0 CHG=0 CFG=0
M  V30 4166 H      25.8916    65.6074    81.9408 0 CHG=0 CFG=0
M  V30 4167 C      27.9990    67.0970    82.1820 0 CHG=0 CFG=0
M  V30 4168 H      27.6299    67.7520    82.9711 0 CHG=0 CFG=0
M  V30 4169 H      27.4400    67.2832    81.2649 0 CHG=0 CFG=0
M  V30 4170 H      29.0565    67.2971    82.0094 0 CHG=0 CFG=0
M  V30 4171 C      28.1480    63.2800    81.9670 0 CHG=0 CFG=0
M  V30 4172 O      27.4490    62.4930    81.3220 0 CHG=0 CFG=0
M  V30 4173 N      28.7620    62.9450    83.0980 0 CHG=0 CFG=0
M  V30 4174 H      29.2790    63.6966    83.6572 0 CHG=0 CFG=0
M  V30 4175 C      28.7440    61.5710    83.5910 0 CHG=0 CFG=1
M  V30 4176 H      28.8341    60.9061    82.7320 0 CHG=0 CFG=0
M  V30 4177 C      29.9270    61.3110    84.5080 0 CHG=0 CFG=0
M  V30 4178 H      29.8143    61.9268    85.4003 0 CHG=0 CFG=0
M  V30 4179 H      29.9210    60.2580    84.7895 0 CHG=0 CFG=0
M  V30 4180 C      31.2680    61.6310    83.8680 0 CHG=0 CFG=0
M  V30 4181 H      31.2656    61.2568    82.8443 0 CHG=0 CFG=0
M  V30 4182 H      31.4028    62.7126    83.8597 0 CHG=0 CFG=0
M  V30 4183 C      32.4250    61.0030    84.6120 0 CHG=0 CFG=0
M  V30 4184 O      32.3540    59.7920    84.9300 0 CHG=0 CFG=0
M  V30 4185 O      33.4060    61.7240    84.8870 0 CHG=-1 CFG=0
M  V30 4186 C      27.4560    61.2210    84.3190 0 CHG=0 CFG=0
M  V30 4187 O      26.9610    60.1180    84.1570 0 CHG=0 CFG=0
M  V30 4188 N      26.9290    62.1540    85.1160 0 CHG=0 CFG=0
M  V30 4189 H      27.3854    63.1214    85.1442 0 CHG=0 CFG=0
M  V30 4190 C      25.7540    61.9090    85.9520 0 CHG=0 CFG=1
M  V30 4191 H      25.5544    60.8376    85.9714 0 CHG=0 CFG=0
M  V30 4192 C      26.0010    62.3910    87.3860 0 CHG=0 CFG=0
M  V30 4193 H      26.3795    63.4112    87.3235 0 CHG=0 CFG=0
M  V30 4194 H      25.0385    62.3907    87.8976 0 CHG=0 CFG=0
M  V30 4195 C      26.9800    61.5950    88.2580 0 CHG=0 CFG=0
M  V30 4196 H      27.9252    61.5117    87.7216 0 CHG=0 CFG=0
M  V30 4197 C      27.2330    62.3460    89.5550 0 CHG=0 CFG=0
M  V30 4198 H      27.9288    61.7794    90.1737 0 CHG=0 CFG=0
M  V30 4199 H      26.2924    62.4739    90.0908 0 CHG=0 CFG=0
M  V30 4200 H      27.6595    63.3240    89.3319 0 CHG=0 CFG=0
M  V30 4201 C      26.4710    60.1920    88.5470 0 CHG=0 CFG=0
M  V30 4202 H      27.1945    59.6630    89.1672 0 CHG=0 CFG=0
M  V30 4203 H      26.3352    59.6538    87.6089 0 CHG=0 CFG=0
M  V30 4204 H      25.5178    60.2518    89.0724 0 CHG=0 CFG=0
M  V30 4205 C      24.5290    62.6250    85.4090 0 CHG=0 CFG=0
M  V30 4206 O      24.6140    63.7580    84.9410 0 CHG=0 CFG=0
M  V30 4207 N      23.3860    61.9610    85.5020 0 CHG=0 CFG=0
M  V30 4208 H      23.4046    60.9563    85.8696 0 CHG=0 CFG=0
M  V30 4209 C      22.1080    62.5420    85.1250 0 CHG=0 CFG=1
M  V30 4210 H      22.2662    63.5739    84.8114 0 CHG=0 CFG=0
M  V30 4211 C      21.4960    61.7560    83.9620 0 CHG=0 CFG=0
M  V30 4212 H      22.0926    61.9396    83.0685 0 CHG=0 CFG=0
M  V30 4213 H      21.5263    60.6945    84.2080 0 CHG=0 CFG=0
M  V30 4214 C      20.0750    62.1370    83.6720 0 CHG=0 CFG=0
M  V30 4215 C      19.7920    63.3130    83.0130 0 CHG=0 CFG=0
M  V30 4216 H      20.6093    63.9541    82.6826 0 CHG=0 CFG=0
M  V30 4217 C      19.0290    61.3440    84.1030 0 CHG=0 CFG=0
M  V30 4218 H      19.2371    60.4179    84.6388 0 CHG=0 CFG=0
M  V30 4219 C      18.4970    63.6880    82.7670 0 CHG=0 CFG=0
M  V30 4220 H      18.2894    64.6134    82.2298 0 CHG=0 CFG=0
M  V30 4221 C      17.7230    61.7160    83.8600 0 CHG=0 CFG=0
M  V30 4222 H      16.9023    61.0790    84.1900 0 CHG=0 CFG=0
M  V30 4223 C      17.4600    62.8950    83.1990 0 CHG=0 CFG=0
M  V30 4224 H      16.4292    63.1998    83.0181 0 CHG=0 CFG=0
M  V30 4225 C      21.1590    62.5260    86.3160 0 CHG=0 CFG=0
M  V30 4226 O      20.9390    61.4770    86.9130 0 CHG=0 CFG=0
M  V30 4227 N      20.5970    63.6900    86.6400 0 CHG=0 CFG=0
M  V30 4228 H      20.8362    64.5540    86.0560 0 CHG=0 CFG=0
M  V30 4229 C      19.6710    63.8370    87.7550 0 CHG=0 CFG=1
M  V30 4230 H      19.5222    62.8670    88.2293 0 CHG=0 CFG=0
M  V30 4231 C      20.2050    64.8410    88.8030 0 CHG=0 CFG=0
M  V30 4232 H      20.3047    65.8135    88.3209 0 CHG=0 CFG=0
M  V30 4233 C      19.2140    64.9820    89.9570 0 CHG=0 CFG=0
M  V30 4234 H      19.6037    65.6919    90.6865 0 CHG=0 CFG=0
M  V30 4235 H      19.0713    64.0126    90.4345 0 CHG=0 CFG=0
M  V30 4236 H      18.2590    65.3423    89.5745 0 CHG=0 CFG=0
M  V30 4237 C      21.5770    64.4210    89.3100 0 CHG=0 CFG=0
M  V30 4238 H      21.9299    65.1436    90.0457 0 CHG=0 CFG=0
M  V30 4239 H      22.2770    64.3817    88.4753 0 CHG=0 CFG=0
M  V30 4240 H      21.5082    63.4364    89.7726 0 CHG=0 CFG=0
M  V30 4241 C      18.3330    64.3480    87.2210 0 CHG=0 CFG=0
M  V30 4242 O      18.2640    65.4750    86.7440 0 CHG=0 CFG=0
M  V30 4243 N      17.2600    63.5290    87.2950 0 CHG=0 CFG=0
M  V30 4244 C      17.1480    62.1110    87.6640 0 CHG=0 CFG=0
M  V30 4245 H      17.1397    61.9892    88.7471 0 CHG=0 CFG=0
M  V30 4246 H      17.9674    61.5313    87.2389 0 CHG=0 CFG=0
M  V30 4247 C      15.9820    64.0740    86.8300 0 CHG=0 CFG=1
M  V30 4248 H      16.0397    64.3031    85.7659 0 CHG=0 CFG=0
M  V30 4249 C      14.9940    62.9280    87.0660 0 CHG=0 CFG=0
M  V30 4250 H      14.4885    63.0481    88.0242 0 CHG=0 CFG=0
M  V30 4251 H      14.2540    62.8883    86.2667 0 CHG=0 CFG=0
M  V30 4252 C      15.8310    61.7000    87.0660 0 CHG=0 CFG=0
M  V30 4253 H      15.3649    60.9216    87.6701 0 CHG=0 CFG=0
M  V30 4254 H      15.9721    61.3354    86.0485 0 CHG=0 CFG=0
M  V30 4255 C      15.5760    65.3210    87.6110 0 CHG=0 CFG=0
M  V30 4256 O      15.7400    65.3730    88.8390 0 CHG=0 CFG=0
M  V30 4257 N      15.0820    66.3170    86.8870 0 CHG=0 CFG=0
M  V30 4258 H      15.0271    66.1963    85.8252 0 CHG=0 CFG=0
M  V30 4259 C      14.6100    67.5690    87.4690 0 CHG=0 CFG=1
M  V30 4260 H      14.8908    67.5956    88.5219 0 CHG=0 CFG=0
M  V30 4261 C      15.2900    68.7300    86.7480 0 CHG=0 CFG=0
M  V30 4262 H      14.7906    69.6624    87.0112 0 CHG=0 CFG=0
M  V30 4263 H      16.3365    68.7803    87.0488 0 CHG=0 CFG=0
M  V30 4264 O      15.2120    68.5340    85.3560 0 CHG=0 CFG=0
M  V30 4265 H      15.6931    67.6362    85.1010 0 CHG=0 CFG=0
M  V30 4266 C      13.0720    67.6730    87.3600 0 CHG=0 CFG=0
M  V30 4267 O      12.3970    66.7140    86.9900 0 CHG=0 CFG=0
M  V30 4268 N      12.5210    68.8290    87.7090 0 CHG=0 CFG=0
M  V30 4269 H      13.1455    69.6198    88.0689 0 CHG=0 CFG=0
M  V30 4270 C      11.0830    69.0430    87.6120 0 CHG=0 CFG=1
M  V30 4271 H      10.5707    68.2382    88.1392 0 CHG=0 CFG=0
M  V30 4272 C      10.7040    70.3760    88.2570 0 CHG=0 CFG=0
M  V30 4273 H      11.0310    70.3421    89.2962 0 CHG=0 CFG=0
M  V30 4274 H      11.2465    71.1611    87.7303 0 CHG=0 CFG=0
M  V30 4275 C       9.2190    70.7590    88.2530 0 CHG=0 CFG=0
M  V30 4276 H       8.8500    70.6835    87.2301 0 CHG=0 CFG=0
M  V30 4277 C       8.4080    69.8070    89.1240 0 CHG=0 CFG=0
M  V30 4278 H       7.3585    70.1004    89.1041 0 CHG=0 CFG=0
M  V30 4279 H       8.7768    69.8481    90.1489 0 CHG=0 CFG=0
M  V30 4280 H       8.5079    68.7907    88.7428 0 CHG=0 CFG=0
M  V30 4281 C       9.0510    72.2000    88.7150 0 CHG=0 CFG=0
M  V30 4282 H       7.9933    72.4631    88.7089 0 CHG=0 CFG=0
M  V30 4283 H       9.5937    72.8636    88.0417 0 CHG=0 CFG=0
M  V30 4284 H       9.4455    72.3064    89.7255 0 CHG=0 CFG=0
M  V30 4285 C      10.6440    69.0340    86.1540 0 CHG=0 CFG=0
M  V30 4286 O      11.2740    69.6740    85.3190 0 CHG=0 CFG=0
M  V30 4287 N       9.5770    68.2960    85.8560 0 CHG=0 CFG=0
M  V30 4288 H       9.1660    67.6500    86.6035 0 CHG=0 CFG=0
M  V30 4289 C       8.9480    68.3440    84.5290 0 CHG=0 CFG=1
M  V30 4290 H       9.7335    68.3404    83.7733 0 CHG=0 CFG=0
M  V30 4291 C       8.0440    67.1260    84.2980 0 CHG=0 CFG=0
M  V30 4292 H       7.3166    67.0766    85.1083 0 CHG=0 CFG=0
M  V30 4293 H       7.5235    67.2567    83.3493 0 CHG=0 CFG=0
M  V30 4294 C       8.8060    65.8110    84.2530 0 CHG=0 CFG=0
M  V30 4295 O       8.4320    64.8510    84.9180 0 CHG=0 CFG=0
M  V30 4296 N       9.8500    65.7480    83.4530 0 CHG=0 CFG=0
M  V30 4297 H      10.1293    66.6005    82.8698 0 CHG=0 CFG=0
M  V30 4298 H      10.4190    64.8443    83.3861 0 CHG=0 CFG=0
M  V30 4299 C       8.1150    69.6240    84.3610 0 CHG=0 CFG=0
M  V30 4300 O       7.1170    69.8130    85.0580 0 CHG=0 CFG=0
M  V30 4301 N       8.5290    70.4930    83.4410 0 CHG=0 CFG=0
M  V30 4302 H       9.4006    70.2581    82.8665 0 CHG=0 CFG=0
M  V30 4303 C       7.8380    71.7560    83.1860 0 CHG=0 CFG=1
M  V30 4304 H       7.3562    72.0829    84.1074 0 CHG=0 CFG=0
M  V30 4305 C       8.8230    72.8490    82.7290 0 CHG=0 CFG=0
M  V30 4306 C       6.7660    71.5690    82.1120 0 CHG=0 CFG=0
M  V30 4307 O       7.0510    71.0810    81.0160 0 CHG=0 CFG=0
M  V30 4308 H       8.2792    73.7760    82.5473 0 CHG=0 CFG=0
M  V30 4309 H       9.3173    72.5324    81.8105 0 CHG=0 CFG=0
M  V30 4310 H       9.5703    73.0130    83.5054 0 CHG=0 CFG=0
M  V30 4311 N       5.5310    71.9420    82.4420 0 CHG=0 CFG=0
M  V30 4312 H       5.3532    72.3166    83.4284 0 CHG=0 CFG=0
M  V30 4313 C       4.4030    71.8590    81.5040 0 CHG=0 CFG=1
M  V30 4314 H       3.5138    72.2317    82.0125 0 CHG=0 CFG=0
M  V30 4315 C       4.6530    72.7450    80.2740 0 CHG=0 CFG=0
M  V30 4316 H       3.8058    72.6688    79.5925 0 CHG=0 CFG=0
M  V30 4317 H       5.5586    72.4143    79.7654 0 CHG=0 CFG=0
M  V30 4318 C       4.1320    70.4160    81.0740 0 CHG=0 CFG=0
M  V30 4319 O       3.7670    70.1580    79.9220 0 CHG=0 CFG=0
M  V30 4320 H       4.7722    73.7813    80.5902 0 CHG=0 CFG=0
M  V30 4321 N       4.3300    69.4830    82.0050 0 CHG=0 CFG=0
M  V30 4322 H       4.6382    69.7869    82.9835 0 CHG=0 CFG=0
M  V30 4323 C       4.1410    68.0620    81.7360 0 CHG=0 CFG=0
M  V30 4324 H       4.1193    67.5406    82.6930 0 CHG=0 CFG=0
M  V30 4325 H       3.1809    67.9416    81.2342 0 CHG=0 CFG=0
M  V30 4326 C       5.2060    67.4040    80.8700 0 CHG=0 CFG=0
M  V30 4327 O       5.2200    66.1860    80.7570 0 CHG=0 CFG=0
M  V30 4328 N       6.1030    68.1810    80.2670 0 CHG=0 CFG=0
M  V30 4329 H       6.1155    69.2297    80.4792 0 CHG=0 CFG=0
M  V30 4330 C       7.0730    67.6290    79.3190 0 CHG=0 CFG=1
M  V30 4331 H       6.5390    67.0019    78.6051 0 CHG=0 CFG=0
M  V30 4332 C       7.7720    68.7590    78.5460 0 CHG=0 CFG=0
M  V30 4333 H       8.4895    68.3312    77.8459 0 CHG=0 CFG=0
M  V30 4334 H       8.2935    69.4109    79.2469 0 CHG=0 CFG=0
M  V30 4335 C       8.1090    66.7580    80.0530 0 CHG=0 CFG=0
M  V30 4336 O       8.5470    67.1080    81.1520 0 CHG=0 CFG=0
M  V30 4337 H       7.0293    69.3373    77.9963 0 CHG=0 CFG=0
M  V30 4338 N       8.4920    65.6130    79.4600 0 CHG=0 CFG=0
M  V30 4339 C       7.9840    65.0190    78.2070 0 CHG=0 CFG=0
M  V30 4340 H       8.0519    65.7309    77.3844 0 CHG=0 CFG=0
M  V30 4341 H       6.9499    64.6943    78.3227 0 CHG=0 CFG=0
M  V30 4342 C       9.5350    64.7800    80.0870 0 CHG=0 CFG=1
M  V30 4343 H       9.3010    64.6141    81.1386 0 CHG=0 CFG=0
M  V30 4344 C       9.4470    63.4600    79.3120 0 CHG=0 CFG=0
M  V30 4345 H      10.4342    63.0108    79.2039 0 CHG=0 CFG=0
M  V30 4346 H       8.7823    62.7601    79.8184 0 CHG=0 CFG=0
M  V30 4347 C       8.8910    63.8440    77.9740 0 CHG=0 CFG=0
M  V30 4348 H       9.6988    64.1212    77.2967 0 CHG=0 CFG=0
M  V30 4349 H       8.3282    63.0133    77.5483 0 CHG=0 CFG=0
M  V30 4350 C      10.9370    65.3800    79.9470 0 CHG=0 CFG=0
M  V30 4351 O      11.1700    66.2050    79.0630 0 CHG=0 CFG=0
M  V30 4352 N      11.8550    64.9670    80.8170 0 CHG=0 CFG=0
M  V30 4353 H      11.5651    64.3088    81.6092 0 CHG=0 CFG=0
M  V30 4354 C      13.2400    65.3880    80.7170 0 CHG=0 CFG=1
M  V30 4355 H      13.2837    66.4170    80.3601 0 CHG=0 CFG=0
M  V30 4356 C      14.0030    65.2720    82.0560 0 CHG=0 CFG=1
M  V30 4357 H      14.1500    64.2129    82.2679 0 CHG=0 CFG=0
M  V30 4358 C      15.3740    65.9200    81.9340 0 CHG=0 CFG=0
M  V30 4359 H      15.9034    65.8328    82.8828 0 CHG=0 CFG=0
M  V30 4360 H      15.2572    66.9734    81.6792 0 CHG=0 CFG=0
M  V30 4361 H      15.9451    65.4187    81.1525 0 CHG=0 CFG=0
M  V30 4362 C      13.2160    65.8870    83.2320 0 CHG=0 CFG=0
M  V30 4363 H      12.3038    65.3058    83.3671 0 CHG=0 CFG=0
M  V30 4364 H      13.8330    65.8092    84.1272 0 CHG=0 CFG=0
M  V30 4365 C      12.8240    67.3390    83.0590 0 CHG=0 CFG=0
M  V30 4366 H      12.2759    67.6752    83.9391 0 CHG=0 CFG=0
M  V30 4367 H      12.1924    67.4427    82.1767 0 CHG=0 CFG=0
M  V30 4368 H      13.7211    67.9460    82.9365 0 CHG=0 CFG=0
M  V30 4369 C      13.9280    64.4730    79.7170 0 CHG=0 CFG=0
M  V30 4370 O      13.7510    63.2570    79.7800 0 CHG=0 CFG=0
M  V30 4371 N      14.7250    65.0420    78.8150 0 CHG=0 CFG=0
M  V30 4372 H      14.8166    66.1079    78.7939 0 CHG=0 CFG=0
M  V30 4373 C      15.4780    64.2380    77.8520 0 CHG=0 CFG=1
M  V30 4374 H      14.9367    63.3056    77.6915 0 CHG=0 CFG=0
M  V30 4375 C      15.5990    64.9590    76.5020 0 CHG=0 CFG=0
M  V30 4376 H      14.8376    65.7376    76.4557 0 CHG=0 CFG=0
M  V30 4377 H      16.5880    65.4130    76.4392 0 CHG=0 CFG=0
M  V30 4378 C      15.4190    64.0480    75.3300 0 CHG=0 CFG=0
M  V30 4379 C      14.1740    63.5050    75.0630 0 CHG=0 CFG=0
M  V30 4380 H      13.3297    63.7590    75.7039 0 CHG=0 CFG=0
M  V30 4381 C      16.4810    63.7190    74.5050 0 CHG=0 CFG=0
M  V30 4382 H      17.4698    64.1322    74.7042 0 CHG=0 CFG=0
M  V30 4383 C      13.9840    62.6460    73.9970 0 CHG=0 CFG=0
M  V30 4384 H      12.9976    62.2245    73.8034 0 CHG=0 CFG=0
M  V30 4385 C      16.2940    62.8640    73.4230 0 CHG=0 CFG=0
M  V30 4386 H      17.1313    62.6209    72.7688 0 CHG=0 CFG=0
M  V30 4387 C      15.0470    62.3240    73.1790 0 CHG=0 CFG=0
M  V30 4388 H      14.9025    61.6433    72.3400 0 CHG=0 CFG=0
M  V30 4389 C      16.8680    63.8960    78.3700 0 CHG=0 CFG=0
M  V30 4390 O      17.6070    64.7820    78.7840 0 CHG=0 CFG=0
M  V30 4391 N      17.2090    62.6080    78.3510 0 CHG=0 CFG=0
M  V30 4392 H      16.4743    61.8846    78.0651 0 CHG=0 CFG=0
M  V30 4393 C      18.5410    62.1500    78.7040 0 CHG=0 CFG=1
M  V30 4394 H      19.1178    63.0024    79.0630 0 CHG=0 CFG=0
M  V30 4395 C      18.4870    61.1060    79.8020 0 CHG=0 CFG=0
M  V30 4396 H      19.4986    60.7815    80.0456 0 CHG=0 CFG=0
M  V30 4397 H      17.9035    60.2503    79.4621 0 CHG=0 CFG=0
M  V30 4398 H      18.0200    61.5345    80.6888 0 CHG=0 CFG=0
M  V30 4399 C      19.2240    61.5900    77.4580 0 CHG=0 CFG=0
M  V30 4400 O      19.0900    60.4100    77.0990 0 CHG=0 CFG=0
M  V30 4401 N      19.9750    62.4640    76.8150 0 CHG=0 CFG=0
M  V30 4402 H      20.0442    63.4632    77.1915 0 CHG=0 CFG=0
M  V30 4403 C      20.7100    62.1140    75.6140 0 CHG=0 CFG=1
M  V30 4404 H      20.0811    61.4644    75.0053 0 CHG=0 CFG=0
M  V30 4405 C      21.0000    63.3750    74.8210 0 CHG=0 CFG=0
M  V30 4406 H      20.6697    64.2385    75.3983 0 CHG=0 CFG=0
M  V30 4407 H      22.0738    63.4430    74.6468 0 CHG=0 CFG=0
M  V30 4408 C      20.3010    63.3760    73.5140 0 CHG=0 CFG=0
M  V30 4409 O      19.1260    63.0340    73.4330 0 CHG=0 CFG=0
M  V30 4410 N      21.0190    63.7420    72.4710 0 CHG=0 CFG=0
M  V30 4411 H      22.0454    64.0163    72.5978 0 CHG=0 CFG=0
M  V30 4412 H      20.5754    63.7648    71.4975 0 CHG=0 CFG=0
M  V30 4413 C      22.0110    61.3950    75.8860 0 CHG=0 CFG=0
M  V30 4414 O      22.9620    62.0030    76.3480 0 CHG=0 CFG=0
M  V30 4415 N      22.0390    60.1020    75.5820 0 CHG=0 CFG=0
M  V30 4416 H      21.1903    59.6694    75.0946 0 CHG=0 CFG=0
M  V30 4417 C      23.1700    59.2590    75.8840 0 CHG=0 CFG=1
M  V30 4418 H      23.7683    59.7277    76.6653 0 CHG=0 CFG=0
M  V30 4419 C      22.7050    57.8790    76.3640 0 CHG=0 CFG=1
M  V30 4420 H      22.1148    57.4207    75.5705 0 CHG=0 CFG=0
M  V30 4421 C      23.8920    56.9740    76.6620 0 CHG=0 CFG=0
M  V30 4422 H      23.5327    56.0022    77.0004 0 CHG=0 CFG=0
M  V30 4423 H      24.5067    57.4249    77.4411 0 CHG=0 CFG=0
M  V30 4424 H      24.4878    56.8459    75.7582 0 CHG=0 CFG=0
M  V30 4425 C      21.8210    58.0100    77.6080 0 CHG=0 CFG=0
M  V30 4426 H      22.4560    57.9685    78.4929 0 CHG=0 CFG=0
M  V30 4427 H      21.3091    58.9717    77.5723 0 CHG=0 CFG=0
M  V30 4428 C      20.7810    56.9100    77.7050 0 CHG=0 CFG=0
M  V30 4429 H      20.1833    57.0528    78.6052 0 CHG=0 CFG=0
M  V30 4430 H      21.2790    55.9414    77.7500 0 CHG=0 CFG=0
M  V30 4431 H      20.1324    56.9443    76.8296 0 CHG=0 CFG=0
M  V30 4432 C      24.0150    59.1130    74.6250 0 CHG=0 CFG=0
M  V30 4433 O      23.5170    58.6840    73.5860 0 CHG=0 CFG=0
M  V30 4434 N      25.2920    59.4810    74.7320 0 CHG=0 CFG=0
M  V30 4435 H      25.6590    59.7869    75.6894 0 CHG=0 CFG=0
M  V30 4436 C      26.2130    59.4840    73.5940 0 CHG=0 CFG=1
M  V30 4437 H      25.7780    58.9097    72.7760 0 CHG=0 CFG=0
M  V30 4438 C      26.4860    60.9200    73.1190 0 CHG=0 CFG=2
M  V30 4439 H      27.1336    60.8869    72.2429 0 CHG=0 CFG=0
M  V30 4440 O      27.1520    61.6370    74.1640 0 CHG=0 CFG=0
M  V30 4441 H      26.5428    61.6566    75.0190 0 CHG=0 CFG=0
M  V30 4442 C      25.1800    61.6420    72.7490 0 CHG=0 CFG=0
M  V30 4443 H      25.4059    62.6552    72.4169 0 CHG=0 CFG=0
M  V30 4444 H      24.5273    61.6831    73.6211 0 CHG=0 CFG=0
M  V30 4445 H      24.6795    61.1002    71.9464 0 CHG=0 CFG=0
M  V30 4446 C      27.5580    58.8890    73.9660 0 CHG=0 CFG=0
M  V30 4447 O      27.8620    58.6860    75.1520 0 CHG=0 CFG=0
M  V30 4448 N      28.3540    58.5970    72.9420 0 CHG=0 CFG=0
M  V30 4449 H      27.9555    58.6245    71.9494 0 CHG=0 CFG=0
M  V30 4450 C      29.7520    58.2410    73.1330 0 CHG=0 CFG=1
M  V30 4451 H      29.8326    57.4616    73.8907 0 CHG=0 CFG=0
M  V30 4452 C      30.3960    57.7640    71.8330 0 CHG=0 CFG=0
M  V30 4453 H      30.0630    58.4485    71.0528 0 CHG=0 CFG=0
M  V30 4454 H      31.4733    57.8614    71.9669 0 CHG=0 CFG=0
M  V30 4455 C      30.1510    56.3580    71.3080 0 CHG=0 CFG=0
M  V30 4456 H      29.0883    56.2503    71.0909 0 CHG=0 CFG=0
M  V30 4457 C      30.9280    56.2210    70.0020 0 CHG=0 CFG=0
M  V30 4458 H      30.7775    55.2223    69.5922 0 CHG=0 CFG=0
M  V30 4459 H      31.9897    56.3790    70.1920 0 CHG=0 CFG=0
M  V30 4460 H      30.5727    56.9636    69.2876 0 CHG=0 CFG=0
M  V30 4461 C      30.5560    55.2680    72.2870 0 CHG=0 CFG=0
M  V30 4462 H      30.3539    54.2911    71.8479 0 CHG=0 CFG=0
M  V30 4463 H      29.9848    55.3765    73.2090 0 CHG=0 CFG=0
M  V30 4464 H      31.6201    55.3537    72.5071 0 CHG=0 CFG=0
M  V30 4465 C      30.5140    59.4670    73.5800 0 CHG=0 CFG=0
M  V30 4466 O      30.2980    60.5590    73.0510 0 CHG=0 CFG=0
M  V30 4467 N      31.4290    59.2970    74.5450 0 CHG=0 CFG=0
M  V30 4468 C      31.6800    58.1660    75.4500 0 CHG=0 CFG=0
M  V30 4469 H      31.7617    57.2319    74.8941 0 CHG=0 CFG=0
M  V30 4470 H      30.8885    58.0785    76.1943 0 CHG=0 CFG=0
M  V30 4471 C      32.4230    60.3550    74.6800 0 CHG=0 CFG=1
M  V30 4472 H      31.9470    61.3326    74.7564 0 CHG=0 CFG=0
M  V30 4473 C      33.1440    59.9950    75.9710 0 CHG=0 CFG=0
M  V30 4474 H      34.1991    60.2617    75.9098 0 CHG=0 CFG=0
M  V30 4475 H      32.6888    60.5037    76.8208 0 CHG=0 CFG=0
M  V30 4476 C      32.9810    58.5220    76.0920 0 CHG=0 CFG=0
M  V30 4477 H      33.7997    58.0130    75.5833 0 CHG=0 CFG=0
M  V30 4478 H      32.9699    58.2330    77.1429 0 CHG=0 CFG=0
M  V30 4479 C      33.4070    60.3120    73.5080 0 CHG=0 CFG=0
M  V30 4480 O      33.4540    59.3210    72.7710 0 CHG=0 CFG=0
M  V30 4481 N      34.1680    61.3870    73.3320 0 CHG=0 CFG=0
M  V30 4482 H      33.8800    62.3184    73.7729 0 CHG=0 CFG=0
M  V30 4483 C      35.3880    61.3090    72.5460 0 CHG=0 CFG=1
M  V30 4484 H      35.2096    60.7052    71.6562 0 CHG=0 CFG=0
M  V30 4485 C      35.8950    62.7120    72.1260 0 CHG=0 CFG=0
M  V30 4486 H      36.0615    63.2970    73.0306 0 CHG=0 CFG=0
M  V30 4487 C      37.2160    62.6140    71.3760 0 CHG=0 CFG=0
M  V30 4488 H      37.5488    63.6126    71.0932 0 CHG=0 CFG=0
M  V30 4489 H      37.0813    62.0090    70.4793 0 CHG=0 CFG=0
M  V30 4490 H      37.9652    62.1501    72.0177 0 CHG=0 CFG=0
M  V30 4491 C      34.8410    63.4280    71.2850 0 CHG=0 CFG=0
M  V30 4492 H      35.2116    64.4119    70.9977 0 CHG=0 CFG=0
M  V30 4493 H      33.9262    63.5406    71.8669 0 CHG=0 CFG=0
M  V30 4494 H      34.6316    62.8434    70.3892 0 CHG=0 CFG=0
M  V30 4495 C      36.4140    60.6130    73.4370 0 CHG=0 CFG=0
M  V30 4496 O      37.0220    61.2520    74.2890 0 CHG=0 CFG=0
M  V30 4497 N      36.5990    59.3090    73.2650 0 CHG=0 CFG=0
M  V30 4498 H      35.9819    58.7736    72.5740 0 CHG=0 CFG=0
M  V30 4499 C      37.6400    58.5950    74.0120 0 CHG=0 CFG=1
M  V30 4500 H      37.5300    58.8180    75.0733 0 CHG=0 CFG=0
M  V30 4501 C      37.5310    57.0800    73.8080 0 CHG=0 CFG=0
M  V30 4502 H      37.6017    56.8724    72.7403 0 CHG=0 CFG=0
M  V30 4503 H      38.3629    56.6040    74.3271 0 CHG=0 CFG=0
M  V30 4504 C      36.2510    56.4830    74.3210 0 CHG=0 CFG=0
M  V30 4505 C      35.9910    56.4100    75.6910 0 CHG=0 CFG=0
M  V30 4506 H      36.7233    56.7986    76.3987 0 CHG=0 CFG=0
M  V30 4507 C      34.8120    55.8490    76.1640 0 CHG=0 CFG=0
M  V30 4508 H      34.6141    55.8060    77.2350 0 CHG=0 CFG=0
M  V30 4509 C      35.3140    55.9530    73.4440 0 CHG=0 CFG=0
M  V30 4510 H      35.5094    55.9824    72.3721 0 CHG=0 CFG=0
M  V30 4511 C      34.1430    55.3910    73.9010 0 CHG=0 CFG=0
M  V30 4512 H      33.4196    54.9849    73.1940 0 CHG=0 CFG=0
M  V30 4513 C      33.8870    55.3430    75.2590 0 CHG=0 CFG=0
M  V30 4514 O      32.6980    54.7920    75.6920 0 CHG=0 CFG=0
M  V30 4515 H      32.8986    53.9739    76.3190 0 CHG=0 CFG=0
M  V30 4516 C      39.0070    59.0530    73.5530 0 CHG=0 CFG=0
M  V30 4517 O      39.1550    59.4810    72.4150 0 CHG=0 CFG=0
M  V30 4518 N      40.0000    58.9780    74.4390 0 CHG=0 CFG=0
M  V30 4519 H      39.7657    58.7894    75.4659 0 CHG=0 CFG=0
M  V30 4520 C      41.3950    59.1450    74.0520 0 CHG=0 CFG=1
M  V30 4521 H      41.5311    60.0892    73.5248 0 CHG=0 CFG=0
M  V30 4522 C      42.3700    59.0540    75.2530 0 CHG=0 CFG=2
M  V30 4523 H      43.3886    59.1554    74.8786 0 CHG=0 CFG=0
M  V30 4524 O      42.2410    57.7680    75.8740 0 CHG=0 CFG=0
M  V30 4525 H      41.2553    57.6394    76.2121 0 CHG=0 CFG=0
M  V30 4526 C      42.1140    60.1790    76.2890 0 CHG=0 CFG=0
M  V30 4527 H      42.8180    60.0799    77.1152 0 CHG=0 CFG=0
M  V30 4528 H      41.0954    60.0990    76.6687 0 CHG=0 CFG=0
M  V30 4529 H      42.2484    61.1500    75.8123 0 CHG=0 CFG=0
M  V30 4530 C      41.7380    57.9800    73.1430 0 CHG=0 CFG=0
M  V30 4531 O      41.1860    56.8950    73.2810 0 CHG=0 CFG=0
M  V30 4532 N      42.6640    58.1840    72.2250 0 CHG=0 CFG=0
M  V30 4533 H      43.1059    59.1529    72.1205 0 CHG=0 CFG=0
M  V30 4534 C      43.0850    57.1020    71.3580 0 CHG=0 CFG=1
M  V30 4535 H      42.2187    56.7858    70.7769 0 CHG=0 CFG=0
M  V30 4536 C      44.1430    57.6030    70.3800 0 CHG=0 CFG=0
M  V30 4537 H      43.7261    58.4540    69.8413 0 CHG=0 CFG=0
M  V30 4538 H      45.0083    57.9269    70.9583 0 CHG=0 CFG=0
M  V30 4539 C      44.6220    56.5810    69.3480 0 CHG=0 CFG=0
M  V30 4540 H      45.0745    55.7509    69.8905 0 CHG=0 CFG=0
M  V30 4541 C      43.4510    56.0280    68.5530 0 CHG=0 CFG=0
M  V30 4542 H      43.8153    55.3031    67.8251 0 CHG=0 CFG=0
M  V30 4543 H      42.9473    56.8427    68.0328 0 CHG=0 CFG=0
M  V30 4544 H      42.7492    55.5409    69.2301 0 CHG=0 CFG=0
M  V30 4545 C      45.7030    57.1880    68.4390 0 CHG=0 CFG=0
M  V30 4546 H      46.0284    56.4429    67.7131 0 CHG=0 CFG=0
M  V30 4547 H      46.5539    57.5006    69.0443 0 CHG=0 CFG=0
M  V30 4548 H      45.2942    58.0515    67.9141 0 CHG=0 CFG=0
M  V30 4549 C      43.5820    55.8860    72.1580 0 CHG=0 CFG=0
M  V30 4550 O      43.3190    54.7450    71.7880 0 CHG=0 CFG=0
M  V30 4551 N      44.2870    56.1180    73.2590 0 CHG=0 CFG=0
M  V30 4552 H      44.5416    57.1240    73.5199 0 CHG=0 CFG=0
M  V30 4553 C      44.7220    55.0150    74.1230 0 CHG=0 CFG=1
M  V30 4554 H      45.3405    54.3394    73.5321 0 CHG=0 CFG=0
M  V30 4555 C      45.5620    55.5350    75.3010 0 CHG=0 CFG=0
M  V30 4556 H      46.3777    56.1373    74.9012 0 CHG=0 CFG=0
M  V30 4557 H      44.9242    56.1571    75.9289 0 CHG=0 CFG=0
M  V30 4558 C      46.1600    54.4320    76.1680 0 CHG=0 CFG=0
M  V30 4559 H      45.3486    53.8405    76.5922 0 CHG=0 CFG=0
M  V30 4560 H      46.7862    53.7953    75.5431 0 CHG=0 CFG=0
M  V30 4561 C      47.0050    54.9870    77.3020 0 CHG=0 CFG=0
M  V30 4562 H      47.8993    55.4517    76.8867 0 CHG=0 CFG=0
M  V30 4563 H      46.4264    55.7333    77.8464 0 CHG=0 CFG=0
M  V30 4564 C      47.4180    53.8790    78.2610 0 CHG=0 CFG=0
M  V30 4565 H      46.5189    53.4158    78.6674 0 CHG=0 CFG=0
M  V30 4566 H      47.9926    53.1354    77.7088 0 CHG=0 CFG=0
M  V30 4567 N      48.2500    54.3820    79.3930 0 CHG=1 CFG=0
M  V30 4568 H      48.5117    53.5662    80.0339 0 CHG=0 CFG=0
M  V30 4569 H      47.6947    55.1081    79.9493 0 CHG=0 CFG=0
M  V30 4570 H      49.1410    54.8329    79.0086 0 CHG=0 CFG=0
M  V30 4571 C      43.5170    54.2340    74.6420 0 CHG=0 CFG=0
M  V30 4572 O      43.4740    53.0090    74.5560 0 CHG=0 CFG=0
M  V30 4573 N      42.5250    54.9340    75.1790 0 CHG=0 CFG=0
M  V30 4574 H      42.5586    56.0033    75.1974 0 CHG=0 CFG=0
M  V30 4575 C      41.3930    54.2180    75.7410 0 CHG=0 CFG=1
M  V30 4576 H      41.7839    53.4896    76.4514 0 CHG=0 CFG=0
M  V30 4577 C      40.4430    55.1410    76.5020 0 CHG=0 CFG=0
M  V30 4578 H      41.0221    55.7249    77.2174 0 CHG=0 CFG=0
M  V30 4579 H      39.9623    55.8114    75.7895 0 CHG=0 CFG=0
M  V30 4580 C      39.3620    54.3750    77.2580 0 CHG=0 CFG=0
M  V30 4581 H      38.8756    55.0584    77.9540 0 CHG=0 CFG=0
M  V30 4582 H      38.6307    54.0070    76.5384 0 CHG=0 CFG=0
M  V30 4583 C      39.9090    53.1840    78.0480 0 CHG=0 CFG=0
M  V30 4584 O      40.9060    53.3810    78.7840 0 CHG=0 CFG=0
M  V30 4585 O      39.3510    52.0570    77.9340 0 CHG=-1 CFG=0
M  V30 4586 C      40.6450    53.4520    74.6630 0 CHG=0 CFG=0
M  V30 4587 O      40.2220    52.3290    74.8780 0 CHG=0 CFG=0
M  V30 4588 N      40.4960    54.0490    73.4930 0 CHG=0 CFG=0
M  V30 4589 H      40.8757    55.0382    73.3439 0 CHG=0 CFG=0
M  V30 4590 C      39.8170    53.3610    72.4120 0 CHG=0 CFG=1
M  V30 4591 H      38.8349    53.0529    72.7705 0 CHG=0 CFG=0
M  V30 4592 C      39.6160    54.3030    71.2310 0 CHG=0 CFG=0
M  V30 4593 H      39.0257    55.1551    71.5680 0 CHG=0 CFG=0
M  V30 4594 H      40.5944    54.6477    70.8963 0 CHG=0 CFG=0
M  V30 4595 C      38.9060    53.6660    70.0540 0 CHG=0 CFG=0
M  V30 4596 H      38.9898    54.3289    69.1928 0 CHG=0 CFG=0
M  V30 4597 H      39.3857    52.7136    69.8282 0 CHG=0 CFG=0
M  V30 4598 C      37.4440    53.4190    70.3370 0 CHG=0 CFG=0
M  V30 4599 H      37.3446    52.8639    71.2698 0 CHG=0 CFG=0
M  V30 4600 H      36.9260    54.3740    70.4249 0 CHG=0 CFG=0
M  V30 4601 N      36.8550    52.6470    69.2490 0 CHG=1 CFG=0
M  V30 4602 H      36.8526    53.0900    68.2750 0 CHG=0 CFG=0
M  V30 4603 C      36.3230    51.4410    69.3720 0 CHG=0 CFG=0
M  V30 4604 N      36.2400    50.8480    70.5590 0 CHG=0 CFG=0
M  V30 4605 H      36.6061    51.3458    71.4325 0 CHG=0 CFG=0
M  V30 4606 H      35.8071    49.8729    70.6408 0 CHG=0 CFG=0
M  V30 4607 N      35.8290    50.8340    68.2970 0 CHG=0 CFG=0
M  V30 4608 H      35.8639    51.3204    67.3446 0 CHG=0 CFG=0
M  V30 4609 H      35.3966    49.8592    68.3844 0 CHG=0 CFG=0
M  V30 4610 C      40.5910    52.1040    72.0050 0 CHG=0 CFG=0
M  V30 4611 O      39.9910    51.0490    71.8010 0 CHG=0 CFG=0
M  V30 4612 N      41.9190    52.2120    71.9150 0 CHG=0 CFG=0
M  V30 4613 H      42.3808    53.1605    72.0939 0 CHG=0 CFG=0
M  V30 4614 C      42.7550    51.0610    71.5770 0 CHG=0 CFG=1
M  V30 4615 H      42.4297    50.6778    70.6098 0 CHG=0 CFG=0
M  V30 4616 C      44.2250    51.4710    71.4570 0 CHG=0 CFG=0
M  V30 4617 H      44.4647    52.1051    72.3105 0 CHG=0 CFG=0
M  V30 4618 H      44.8281    50.5639    71.4969 0 CHG=0 CFG=0
M  V30 4619 S      44.6820    52.3770    69.9450 0 CHG=0 CFG=0
M  V30 4620 H      44.4200    51.6179    68.8723 0 CHG=0 CFG=0
M  V30 4621 C      42.6140    49.9390    72.6050 0 CHG=0 CFG=0
M  V30 4622 O      42.5620    48.7690    72.2480 0 CHG=0 CFG=0
M  V30 4623 N      42.5690    50.3010    73.8860 0 CHG=0 CFG=0
M  V30 4624 H      42.6753    51.3344    74.1423 0 CHG=0 CFG=0
M  V30 4625 C      42.3780    49.3190    74.9460 0 CHG=0 CFG=1
M  V30 4626 H      43.1781    48.5816    74.8812 0 CHG=0 CFG=0
M  V30 4627 C      42.4520    49.9960    76.3210 0 CHG=0 CFG=0
M  V30 4628 H      41.7785    50.8530    76.3149 0 CHG=0 CFG=0
M  V30 4629 H      42.1210    49.2784    77.0718 0 CHG=0 CFG=0
M  V30 4630 C      43.8450    50.4870    76.7120 0 CHG=0 CFG=0
M  V30 4631 H      44.2718    51.0127    75.8578 0 CHG=0 CFG=0
M  V30 4632 C      43.7840    51.4590    77.8860 0 CHG=0 CFG=0
M  V30 4633 H      44.7918    51.7886    78.1382 0 CHG=0 CFG=0
M  V30 4634 H      43.3388    50.9614    78.7476 0 CHG=0 CFG=0
M  V30 4635 H      43.1777    52.3225    77.6123 0 CHG=0 CFG=0
M  V30 4636 C      44.7360    49.3030    77.0310 0 CHG=0 CFG=0
M  V30 4637 H      45.7280    49.6587    77.3092 0 CHG=0 CFG=0
M  V30 4638 H      44.8138    48.6596    76.1545 0 CHG=0 CFG=0
M  V30 4639 H      44.3078    48.7380    77.8590 0 CHG=0 CFG=0
M  V30 4640 C      41.0430    48.5980    74.7860 0 CHG=0 CFG=0
M  V30 4641 O      40.9770    47.3680    74.9280 0 CHG=0 CFG=0
M  V30 4642 N      39.9880    49.3530    74.4770 0 CHG=0 CFG=0
M  V30 4643 H      40.1039    50.4151    74.4193 0 CHG=0 CFG=0
M  V30 4644 C      38.6700    48.7590    74.2140 0 CHG=0 CFG=1
M  V30 4645 H      38.3131    48.2828    75.1272 0 CHG=0 CFG=0
M  V30 4646 C      37.6580    49.8130    73.7860 0 CHG=0 CFG=0
M  V30 4647 H      38.1221    50.4412    73.0257 0 CHG=0 CFG=0
M  V30 4648 H      36.7950    49.3023    73.3588 0 CHG=0 CFG=0
M  V30 4649 C      37.1720    50.7060    74.9030 0 CHG=0 CFG=0
M  V30 4650 H      36.5476    50.1152    75.5733 0 CHG=0 CFG=0
M  V30 4651 H      38.0375    51.0818    75.4488 0 CHG=0 CFG=0
M  V30 4652 C      36.3630    51.8890    74.4060 0 CHG=0 CFG=0
M  V30 4653 O      35.9450    51.9480    73.2370 0 CHG=0 CFG=0
M  V30 4654 N      36.1410    52.8470    75.2930 0 CHG=0 CFG=0
M  V30 4655 H      36.5251    52.7548    76.2874 0 CHG=0 CFG=0
M  V30 4656 H      35.5776    53.7132    75.0152 0 CHG=0 CFG=0
M  V30 4657 C      38.7470    47.7140    73.1200 0 CHG=0 CFG=0
M  V30 4658 O      38.2050    46.6330    73.2590 0 CHG=0 CFG=0
M  V30 4659 N      39.4230    48.0360    72.0200 0 CHG=0 CFG=0
M  V30 4660 H      39.9535    48.9639    71.9706 0 CHG=0 CFG=0
M  V30 4661 C      39.4410    47.1240    70.8810 0 CHG=0 CFG=1
M  V30 4662 H      38.4175    46.7918    70.7073 0 CHG=0 CFG=0
M  V30 4663 C      39.9320    47.8200    69.5940 0 CHG=0 CFG=0
M  V30 4664 H      40.8890    48.2987    69.8017 0 CHG=0 CFG=0
M  V30 4665 C      40.1260    46.8180    68.4620 0 CHG=0 CFG=0
M  V30 4666 H      40.4722    47.3396    67.5697 0 CHG=0 CFG=0
M  V30 4667 H      39.1788    46.3227    68.2482 0 CHG=0 CFG=0
M  V30 4668 H      40.8660    46.0741    68.7574 0 CHG=0 CFG=0
M  V30 4669 C      38.9350    48.8900    69.1810 0 CHG=0 CFG=0
M  V30 4670 H      39.2833    49.3804    68.2721 0 CHG=0 CFG=0
M  V30 4671 H      38.8417    49.6275    69.9782 0 CHG=0 CFG=0
M  V30 4672 H      37.9640    48.4306    68.9961 0 CHG=0 CFG=0
M  V30 4673 C      40.2780    45.8900    71.2190 0 CHG=0 CFG=0
M  V30 4674 O      39.8770    44.7660    70.9120 0 CHG=0 CFG=0
M  V30 4675 N      41.4200    46.0880    71.8730 0 CHG=0 CFG=0
M  V30 4676 H      41.7389    47.0851    72.0945 0 CHG=0 CFG=0
M  V30 4677 C      42.2400    44.9570    72.2900 0 CHG=0 CFG=1
M  V30 4678 H      42.4407    44.3437    71.4116 0 CHG=0 CFG=0
M  V30 4679 C      43.5890    45.4080    72.8740 0 CHG=0 CFG=0
M  V30 4680 H      43.3987    46.1510    73.6485 0 CHG=0 CFG=0
M  V30 4681 C      44.3310    44.2380    73.5010 0 CHG=0 CFG=0
M  V30 4682 H      45.2815    44.5850    73.9062 0 CHG=0 CFG=0
M  V30 4683 H      44.5160    43.4764    72.7434 0 CHG=0 CFG=0
M  V30 4684 H      43.7281    43.8128    74.3034 0 CHG=0 CFG=0
M  V30 4685 C      44.4430    46.0480    71.7930 0 CHG=0 CFG=0
M  V30 4686 H      45.3951    46.3626    72.2202 0 CHG=0 CFG=0
M  V30 4687 H      43.9240    46.9155    71.3853 0 CHG=0 CFG=0
M  V30 4688 H      44.6236    45.3258    70.9968 0 CHG=0 CFG=0
M  V30 4689 C      41.4650    44.1000    73.3010 0 CHG=0 CFG=0
M  V30 4690 O      41.4140    42.8820    73.1630 0 CHG=0 CFG=0
M  V30 4691 N      40.8390    44.7280    74.2920 0 CHG=0 CFG=0
M  V30 4692 H      40.9395    45.7884    74.3942 0 CHG=0 CFG=0
M  V30 4693 C      40.0090    43.9790    75.2500 0 CHG=0 CFG=1
M  V30 4694 H      40.6596    43.2975    75.7980 0 CHG=0 CFG=0
M  V30 4695 C      39.3510    44.9170    76.2600 0 CHG=0 CFG=0
M  V30 4696 H      38.9297    45.7619    75.7153 0 CHG=0 CFG=0
M  V30 4697 H      38.5510    44.3712    76.7602 0 CHG=0 CFG=0
M  V30 4698 C      40.2910    45.4590    77.3220 0 CHG=0 CFG=0
M  V30 4699 H      40.8167    44.6273    77.7910 0 CHG=0 CFG=0
M  V30 4700 H      41.0128    46.1271    76.8521 0 CHG=0 CFG=0
M  V30 4701 C      39.5200    46.2290    78.3910 0 CHG=0 CFG=0
M  V30 4702 H      38.7406    46.8169    77.9062 0 CHG=0 CFG=0
M  V30 4703 H      39.0638    45.5152    79.0769 0 CHG=0 CFG=0
M  V30 4704 N      40.3810    47.1280    79.1530 0 CHG=1 CFG=0
M  V30 4705 H      41.1200    46.6759    79.7811 0 CHG=0 CFG=0
M  V30 4706 C      40.3320    48.4640    79.1390 0 CHG=0 CFG=0
M  V30 4707 N      39.4360    49.1240    78.4070 0 CHG=0 CFG=0
M  V30 4708 H      38.7310    48.5843    77.8098 0 CHG=0 CFG=0
M  V30 4709 H      39.4212    50.1939    78.4162 0 CHG=0 CFG=0
M  V30 4710 N      41.1850    49.1560    79.8940 0 CHG=0 CFG=0
M  V30 4711 H      41.8992    48.6419    80.5028 0 CHG=0 CFG=0
M  V30 4712 H      41.1556    50.2256    79.8913 0 CHG=0 CFG=0
M  V30 4713 C      38.9260    43.1460    74.5600 0 CHG=0 CFG=0
M  V30 4714 O      38.6040    42.0390    75.0100 0 CHG=0 CFG=0
M  V30 4715 N      38.3610    43.6780    73.4800 0 CHG=0 CFG=0
M  V30 4716 H      38.6821    44.6440    73.1506 0 CHG=0 CFG=0
M  V30 4717 C      37.3110    42.9830    72.7250 0 CHG=0 CFG=1
M  V30 4718 H      36.5618    42.6276    73.4324 0 CHG=0 CFG=0
M  V30 4719 C      36.6260    43.9360    71.7420 0 CHG=0 CFG=0
M  V30 4720 H      35.6595    43.5211    71.4558 0 CHG=0 CFG=0
M  V30 4721 H      36.4787    44.9024    72.2242 0 CHG=0 CFG=0
M  V30 4722 O      37.4220    44.1120    70.5770 0 CHG=0 CFG=0
M  V30 4723 H      38.3537    44.5144    70.8466 0 CHG=0 CFG=0
M  V30 4724 C      37.8200    41.7840    71.9270 0 CHG=0 CFG=0
M  V30 4725 O      37.0270    40.9370    71.5230 0 CHG=0 CFG=0
M  V30 4726 N      39.1270    41.7240    71.6850 0 CHG=0 CFG=0
M  V30 4727 H      39.7639    42.4797    72.0952 0 CHG=0 CFG=0
M  V30 4728 C      39.7220    40.6610    70.8780 0 CHG=0 CFG=1
M  V30 4729 H      38.9191    40.1599    70.3373 0 CHG=0 CFG=0
M  V30 4730 C      40.6730    41.2780    69.8470 0 CHG=0 CFG=0
M  V30 4731 H      41.4329    41.8460    70.3837 0 CHG=0 CFG=0
M  V30 4732 H      41.1474    40.4667    69.2949 0 CHG=0 CFG=0
M  V30 4733 C      40.0040    42.2130    68.8380 0 CHG=0 CFG=0
M  V30 4734 H      39.3600    42.8977    69.3899 0 CHG=0 CFG=0
M  V30 4735 C      41.0450    43.0450    68.0900 0 CHG=0 CFG=0
M  V30 4736 H      40.5436    43.7013    67.3788 0 CHG=0 CFG=0
M  V30 4737 H      41.7246    42.3818    67.5548 0 CHG=0 CFG=0
M  V30 4738 H      41.6104    43.6461    68.8021 0 CHG=0 CFG=0
M  V30 4739 C      39.1340    41.4260    67.8750 0 CHG=0 CFG=0
M  V30 4740 H      38.6670    42.1089    67.1654 0 CHG=0 CFG=0
M  V30 4741 H      38.3607    40.8972    68.4323 0 CHG=0 CFG=0
M  V30 4742 H      39.7486    40.7059    67.3348 0 CHG=0 CFG=0
M  V30 4743 C      40.4830    39.6040    71.6780 0 CHG=0 CFG=0
M  V30 4744 O      40.6670    38.5010    71.1910 0 CHG=0 CFG=0
M  V30 4745 N      40.9480    39.9390    72.8780 0 CHG=0 CFG=0
M  V30 4746 H      40.6662    40.8814    73.2992 0 CHG=0 CFG=0
M  V30 4747 C      41.8350    39.0560    73.6410 0 CHG=0 CFG=1
M  V30 4748 H      41.9929    38.1357    73.0788 0 CHG=0 CFG=0
M  V30 4749 C      43.2010    39.7240    73.9130 0 CHG=0 CFG=0
M  V30 4750 H      43.0327    40.6173    74.5145 0 CHG=0 CFG=0
M  V30 4751 C      44.1230    38.7910    74.6870 0 CHG=0 CFG=0
M  V30 4752 H      45.0771    39.2871    74.8644 0 CHG=0 CFG=0
M  V30 4753 H      44.2888    37.8816    74.1093 0 CHG=0 CFG=0
M  V30 4754 H      43.6638    38.5356    75.6420 0 CHG=0 CFG=0
M  V30 4755 C      43.8680    40.1410    72.6130 0 CHG=0 CFG=0
M  V30 4756 H      44.8281    40.6089    72.8304 0 CHG=0 CFG=0
M  V30 4757 H      43.2291    40.8510    72.0877 0 CHG=0 CFG=0
M  V30 4758 H      44.0259    39.2627    71.9870 0 CHG=0 CFG=0
M  V30 4759 C      41.1930    38.7210    74.9720 0 CHG=0 CFG=0
M  V30 4760 O      40.7810    39.6200    75.7030 0 CHG=0 CFG=0
M  V30 4761 N      41.1000    37.4340    75.2860 0 CHG=0 CFG=0
M  V30 4762 H      41.4657    36.6971    74.6018 0 CHG=0 CFG=0
M  V30 4763 C      40.5090    37.0110    76.5450 0 CHG=0 CFG=1
M  V30 4764 H      39.5441    37.5031    76.6672 0 CHG=0 CFG=0
M  V30 4765 C      40.3010    35.4980    76.5600 0 CHG=0 CFG=0
M  V30 4766 H      41.2449    35.0176    76.3024 0 CHG=0 CFG=0
M  V30 4767 H      40.0039    35.2007    77.5657 0 CHG=0 CFG=0
M  V30 4768 C      39.2340    35.0210    75.5810 0 CHG=0 CFG=0
M  V30 4769 H      38.3654    35.6745    75.6625 0 CHG=0 CFG=0
M  V30 4770 H      39.6363    35.0750    74.5694 0 CHG=0 CFG=0
M  V30 4771 C      38.7980    33.5880    75.8600 0 CHG=0 CFG=0
M  V30 4772 H      38.5921    33.4861    76.9255 0 CHG=0 CFG=0
M  V30 4773 H      37.8904    33.3817    75.2927 0 CHG=0 CFG=0
M  V30 4774 C      39.8590    32.5730    75.4690 0 CHG=0 CFG=0
M  V30 4775 H      40.7817    32.8086    75.9993 0 CHG=0 CFG=0
M  V30 4776 H      39.5168    31.5793    75.7580 0 CHG=0 CFG=0
M  V30 4777 N      40.1330    32.5780    74.0070 0 CHG=1 CFG=0
M  V30 4778 H      40.8838    31.8497    73.7818 0 CHG=0 CFG=0
M  V30 4779 H      40.4770    33.5472    73.7114 0 CHG=0 CFG=0
M  V30 4780 H      39.2356    32.3408    73.4746 0 CHG=0 CFG=0
M  V30 4781 C      41.4300    37.4390    77.6770 0 CHG=0 CFG=0
M  V30 4782 O      42.6450    37.4380    77.5030 0 CHG=0 CFG=0
M  V30 4783 N      40.8690    37.8140    78.8400 0 CHG=0 CFG=0
M  V30 4784 C      39.4430    37.8920    79.2180 0 CHG=0 CFG=0
M  V30 4785 H      39.0501    36.9052    79.4628 0 CHG=0 CFG=0
M  V30 4786 H      38.8504    38.3307    78.4152 0 CHG=0 CFG=0
M  V30 4787 C      41.7390    38.3190    79.9090 0 CHG=0 CFG=1
M  V30 4788 H      42.1589    39.2785    79.6072 0 CHG=0 CFG=0
M  V30 4789 C      40.7730    38.5360    81.0770 0 CHG=0 CFG=0
M  V30 4790 H      40.7313    37.6508    81.7116 0 CHG=0 CFG=0
M  V30 4791 H      41.0765    39.3968    81.6728 0 CHG=0 CFG=0
M  V30 4792 C      39.4510    38.7830    80.4290 0 CHG=0 CFG=0
M  V30 4793 H      38.6373    38.5193    81.1047 0 CHG=0 CFG=0
M  V30 4794 H      39.3566    39.8288    80.1365 0 CHG=0 CFG=0
M  V30 4795 C      42.8750    37.3670    80.2820 0 CHG=0 CFG=0
M  V30 4796 O      43.9460    37.8200    80.6770 0 CHG=0 CFG=0
M  V30 4797 N      42.6470    36.0660    80.1040 0 CHG=0 CFG=0
M  V30 4798 H      41.6806    35.7569    79.7642 0 CHG=0 CFG=0
M  V30 4799 C      43.6640    35.0410    80.3540 0 CHG=0 CFG=1
M  V30 4800 H      43.9093    35.0442    81.4160 0 CHG=0 CFG=0
M  V30 4801 C      43.1320    33.6470    79.9750 0 CHG=0 CFG=0
M  V30 4802 H      42.8238    33.6790    78.9300 0 CHG=0 CFG=0
M  V30 4803 H      43.9481    32.9340    80.0920 0 CHG=0 CFG=0
M  V30 4804 C      41.9480    33.1440    80.7980 0 CHG=0 CFG=0
M  V30 4805 H      41.4904    33.9951    81.3023 0 CHG=0 CFG=0
M  V30 4806 H      41.2242    32.6897    80.1214 0 CHG=0 CFG=0
M  V30 4807 C      42.3410    32.1150    81.8470 0 CHG=0 CFG=0
M  V30 4808 O      41.5790    31.1450    82.0550 0 CHG=0 CFG=0
M  V30 4809 O      43.4170    32.2690    82.4600 0 CHG=-1 CFG=0
M  V30 4810 C      44.9380    35.3240    79.5560 0 CHG=0 CFG=0
M  V30 4811 O      46.0320    34.9540    79.9730 0 CHG=0 CFG=0
M  V30 4812 N      44.7830    35.9710    78.3980 0 CHG=0 CFG=0
M  V30 4813 H      43.8111    36.3377    78.1414 0 CHG=0 CFG=0
M  V30 4814 C      45.8920    36.2000    77.4620 0 CHG=0 CFG=1
M  V30 4815 H      46.6975    35.5241    77.7493 0 CHG=0 CFG=0
M  V30 4816 C      45.4540    35.8020    76.0460 0 CHG=0 CFG=0
M  V30 4817 H      44.6016    36.4178    75.7589 0 CHG=0 CFG=0
M  V30 4818 H      46.2819    35.9846    75.3609 0 CHG=0 CFG=0
M  V30 4819 C      45.0550    34.3470    75.9450 0 CHG=0 CFG=0
M  V30 4820 O      44.2750    33.9710    75.0740 0 CHG=0 CFG=0
M  V30 4821 N      45.5830    33.5240    76.8380 0 CHG=0 CFG=0
M  V30 4822 H      46.2548    33.9003    77.5809 0 CHG=0 CFG=0
M  V30 4823 H      45.3378    32.4827    76.8166 0 CHG=0 CFG=0
M  V30 4824 C      46.4890    37.6070    77.3960 0 CHG=0 CFG=0
M  V30 4825 O      47.4470    37.8120    76.6510 0 CHG=0 CFG=0
M  V30 4826 N      45.9530    38.5640    78.1550 0 CHG=0 CFG=0
M  V30 4827 H      45.0907    38.3466    78.7500 0 CHG=0 CFG=0
M  V30 4828 C      46.5340    39.9140    78.1830 0 CHG=0 CFG=1
M  V30 4829 H      46.3724    40.3779    77.2100 0 CHG=0 CFG=0
M  V30 4830 C      45.8840    40.7960    79.2520 0 CHG=0 CFG=0
M  V30 4831 H      45.9648    40.2693    80.2029 0 CHG=0 CFG=0
M  V30 4832 H      46.4541    41.7237    79.3004 0 CHG=0 CFG=0
M  V30 4833 C      44.4280    41.1680    79.0620 0 CHG=0 CFG=0
M  V30 4834 C      43.7720    41.0400    77.8330 0 CHG=0 CFG=0
M  V30 4835 H      44.3149    40.6570    76.9689 0 CHG=0 CFG=0
M  V30 4836 C      42.4360    41.3960    77.7030 0 CHG=0 CFG=0
M  V30 4837 H      41.9267    41.2696    76.7476 0 CHG=0 CFG=0
M  V30 4838 C      43.7140    41.6930    80.1230 0 CHG=0 CFG=0
M  V30 4839 H      44.2108    41.8226    81.0845 0 CHG=0 CFG=0
M  V30 4840 C      42.3900    42.0570    79.9970 0 CHG=0 CFG=0
M  V30 4841 H      41.8489    42.4595    80.8533 0 CHG=0 CFG=0
M  V30 4842 C      41.7560    41.9100    78.7870 0 CHG=0 CFG=0
M  V30 4843 O      40.4350    42.2780    78.6970 0 CHG=0 CFG=0
M  V30 4844 H      40.3290    43.0288    77.9706 0 CHG=0 CFG=0
M  V30 4845 C      48.0400    39.8850    78.4600 0 CHG=0 CFG=0
M  V30 4846 O      48.7920    40.6890    77.9100 0 CHG=0 CFG=0
M  V30 4847 N      48.4630    38.9670    79.3250 0 CHG=0 CFG=0
M  V30 4848 H      47.7430    38.3215    79.7831 0 CHG=0 CFG=0
M  V30 4849 C      49.8740    38.8060    79.6740 0 CHG=0 CFG=1
M  V30 4850 H      50.2850    39.7933    79.8846 0 CHG=0 CFG=0
M  V30 4851 C      50.0220    37.9520    80.9340 0 CHG=0 CFG=0
M  V30 4852 H      49.5112    37.0028    80.7720 0 CHG=0 CFG=0
M  V30 4853 H      51.0826    37.7695    81.1070 0 CHG=0 CFG=0
M  V30 4854 C      49.4360    38.6120    82.1720 0 CHG=0 CFG=0
M  V30 4855 H      48.4715    39.0504    81.9157 0 CHG=0 CFG=0
M  V30 4856 H      49.2980    37.8551    82.9441 0 CHG=0 CFG=0
M  V30 4857 C      50.3490    39.7070    82.7110 0 CHG=0 CFG=0
M  V30 4858 H      51.0106    39.2718    83.4600 0 CHG=0 CFG=0
M  V30 4859 H      50.9428    40.1027    81.8870 0 CHG=0 CFG=0
M  V30 4860 N      49.6080    40.8090    83.3250 0 CHG=1 CFG=0
M  V30 4861 H      48.5391    40.7642    83.3047 0 CHG=0 CFG=0
M  V30 4862 C      50.1750    41.8650    83.9080 0 CHG=0 CFG=0
M  V30 4863 N      51.5020    41.9780    83.9770 0 CHG=0 CFG=0
M  V30 4864 H      52.1263    41.2149    83.5611 0 CHG=0 CFG=0
M  V30 4865 H      51.9425    42.8317    84.4482 0 CHG=0 CFG=0
M  V30 4866 N      49.4090    42.8150    84.4320 0 CHG=0 CFG=0
M  V30 4867 H      48.3434    42.7299    84.3846 0 CHG=0 CFG=0
M  V30 4868 H      49.8574    43.6655    84.9015 0 CHG=0 CFG=0
M  V30 4869 C      50.6830    38.1900    78.5490 0 CHG=0 CFG=0
M  V30 4870 O      51.8850    38.4190    78.4580 0 CHG=0 CFG=0
M  V30 4871 N      50.0410    37.4110    77.6880 0 CHG=0 CFG=0
M  V30 4872 H      49.0010    37.2039    77.8308 0 CHG=0 CFG=0
M  V30 4873 C      50.7460    36.8350    76.5470 0 CHG=0 CFG=1
M  V30 4874 H      51.6765    36.4041    76.9166 0 CHG=0 CFG=0
M  V30 4875 C      49.9280    35.7030    75.9160 0 CHG=0 CFG=0
M  V30 4876 H      50.4733    35.2891    75.0678 0 CHG=0 CFG=0
M  V30 4877 H      48.9690    36.0934    75.5752 0 CHG=0 CFG=0
M  V30 4878 C      51.1080    37.8900    75.4940 0 CHG=0 CFG=0
M  V30 4879 O      51.9460    37.6300    74.6310 0 CHG=0 CFG=0
M  V30 4880 H      49.7591    34.9203    76.6555 0 CHG=0 CFG=0
M  V30 4881 N      50.4910    39.0750    75.5610 0 CHG=0 CFG=0
M  V30 4882 H      49.8038    39.2596    76.3602 0 CHG=0 CFG=0
M  V30 4883 C      50.7310    40.1290    74.5680 0 CHG=0 CFG=1
M  V30 4884 H      50.6651    39.6816    73.5762 0 CHG=0 CFG=0
M  V30 4885 C      49.6710    41.2260    74.6660 0 CHG=0 CFG=0
M  V30 4886 H      49.6939    41.6145    75.6842 0 CHG=0 CFG=0
M  V30 4887 H      49.9507    42.0158    73.9688 0 CHG=0 CFG=0
M  V30 4888 C      48.2220    40.8280    74.3560 0 CHG=0 CFG=0
M  V30 4889 H      47.9812    39.9400    74.9405 0 CHG=0 CFG=0
M  V30 4890 C      47.2900    41.9500    74.7920 0 CHG=0 CFG=0
M  V30 4891 H      46.2589    41.6720    74.5738 0 CHG=0 CFG=0
M  V30 4892 H      47.5417    42.8627    74.2518 0 CHG=0 CFG=0
M  V30 4893 H      47.4011    42.1198    75.8630 0 CHG=0 CFG=0
M  V30 4894 C      48.0280    40.4920    72.8770 0 CHG=0 CFG=0
M  V30 4895 H      46.9887    40.2154    72.7000 0 CHG=0 CFG=0
M  V30 4896 H      48.6764    39.6591    72.6050 0 CHG=0 CFG=0
M  V30 4897 H      48.2804    41.3616    72.2702 0 CHG=0 CFG=0
M  V30 4898 C      52.1130    40.7570    74.7140 0 CHG=0 CFG=0
M  V30 4899 O      52.6110    40.9450    75.8340 0 CHG=0 CFG=0
M  V30 4900 N      52.7100    41.1030    73.5780 0 CHG=0 CFG=0
M  V30 4901 H      52.1846    40.9831    72.6536 0 CHG=0 CFG=0
M  V30 4902 C      54.0590    41.6400    73.5630 0 CHG=0 CFG=1
M  V30 4903 H      54.6022    41.1976    74.3981 0 CHG=0 CFG=0
M  V30 4904 C      54.7680    41.2290    72.2770 0 CHG=0 CFG=0
M  V30 4905 H      54.5737    40.1725    72.0922 0 CHG=0 CFG=0
M  V30 4906 H      54.3703    41.8216    71.4531 0 CHG=0 CFG=0
M  V30 4907 C      56.2550    41.4410    72.3510 0 CHG=0 CFG=0
M  V30 4908 O      56.7900    41.4980    73.4800 0 CHG=0 CFG=0
M  V30 4909 O      56.8880    41.5560    71.2810 0 CHG=-1 CFG=0
M  V30 4910 C      54.0750    43.1660    73.7490 0 CHG=0 CFG=0
M  V30 4911 O      54.2540    43.9270    72.8060 0 CHG=0 CFG=0
M  V30 4912 N      53.8990    43.5850    74.9970 0 CHG=0 CFG=0
M  V30 4913 H      53.8729    42.8535    75.7774 0 CHG=0 CFG=0
M  V30 4914 C      53.7390    44.9910    75.3620 0 CHG=0 CFG=1
M  V30 4915 H      54.2935    45.6155    74.6615 0 CHG=0 CFG=0
M  V30 4916 C      52.2440    45.3860    75.3370 0 CHG=0 CFG=1
M  V30 4917 H      52.1539    46.4181    75.6756 0 CHG=0 CFG=0
M  V30 4918 C      51.6920    45.2930    73.9210 0 CHG=0 CFG=0
M  V30 4919 H      50.6390    45.5743    73.9218 0 CHG=0 CFG=0
M  V30 4920 H      51.7941    44.2706    73.5571 0 CHG=0 CFG=0
M  V30 4921 H      52.2472    45.9674    73.2690 0 CHG=0 CFG=0
M  V30 4922 C      51.4360    44.4860    76.2930 0 CHG=0 CFG=0
M  V30 4923 H      51.5999    43.4484    76.0021 0 CHG=0 CFG=0
M  V30 4924 H      51.8098    44.6436    77.3047 0 CHG=0 CFG=0
M  V30 4925 C      49.9430    44.7450    76.2960 0 CHG=0 CFG=0
M  V30 4926 H      49.4574    44.0662    76.9970 0 CHG=0 CFG=0
M  V30 4927 H      49.5431    44.5802    75.2954 0 CHG=0 CFG=0
M  V30 4928 H      49.7530    45.7751    76.5977 0 CHG=0 CFG=0
M  V30 4929 C      54.2740    45.2120    76.7820 0 CHG=0 CFG=0
M  V30 4930 O      54.3930    44.2690    77.5530 0 CHG=0 CFG=0
M  V30 4931 N      54.5540    46.4600    77.1330 0 CHG=0 CFG=0
M  V30 4932 H      54.3984    47.2481    76.4262 0 CHG=0 CFG=0
M  V30 4933 C      55.0720    46.7870    78.4670 0 CHG=0 CFG=1
M  V30 4934 H      55.9504    46.1626    78.6302 0 CHG=0 CFG=0
M  V30 4935 C      55.5400    48.2690    78.5720 0 CHG=0 CFG=0
M  V30 4936 H      55.9112    48.4322    79.5838 0 CHG=0 CFG=0
M  V30 4937 C      56.6850    48.5460    77.6020 0 CHG=0 CFG=0
M  V30 4938 H      56.9952    49.5869    77.6930 0 CHG=0 CFG=0
M  V30 4939 H      56.3520    48.3546    76.5819 0 CHG=0 CFG=0
M  V30 4940 H      57.5268    47.8947    77.8372 0 CHG=0 CFG=0
M  V30 4941 C      54.3970    49.2500    78.3280 0 CHG=0 CFG=0
M  V30 4942 H      54.7697    50.2709    78.4112 0 CHG=0 CFG=0
M  V30 4943 H      53.6141    49.0881    79.0690 0 CHG=0 CFG=0
M  V30 4944 H      53.9895    49.0928    77.3293 0 CHG=0 CFG=0
M  V30 4945 C      54.0750    46.4640    79.5910 0 CHG=0 CFG=0
M  V30 4946 O      52.8640    46.6940    79.4650 0 CHG=0 CFG=0
M  V30 4947 N      54.6010    45.9370    80.6970 0 CHG=0 CFG=0
M  V30 4948 H      55.6575    45.7721    80.7370 0 CHG=0 CFG=0
M  V30 4949 C      53.7900    45.5770    81.8540 0 CHG=0 CFG=1
M  V30 4950 H      53.3547    44.5946    81.6706 0 CHG=0 CFG=0
M  V30 4951 C      54.6510    45.4880    83.1130 0 CHG=0 CFG=0
M  V30 4952 H      54.0251    45.2182    83.9635 0 CHG=0 CFG=0
M  V30 4953 H      55.1219    46.4530    83.3007 0 CHG=0 CFG=0
M  V30 4954 C      52.6520    46.5630    82.0930 0 CHG=0 CFG=0
M  V30 4955 O      51.5280    46.1470    82.3580 0 CHG=0 CFG=0
M  V30 4956 H      55.4212    44.7292    82.9742 0 CHG=0 CFG=0
M  V30 4957 N      52.9400    47.8640    81.9890 0 CHG=0 CFG=0
M  V30 4958 H      53.9184    48.1584    81.6712 0 CHG=0 CFG=0
M  V30 4959 C      51.9440    48.9010    82.3010 0 CHG=0 CFG=1
M  V30 4960 H      51.5782    48.7039    83.3087 0 CHG=0 CFG=0
M  V30 4961 C      52.5840    50.2970    82.3150 0 CHG=0 CFG=0
M  V30 4962 H      51.8254    51.0320    82.5840 0 CHG=0 CFG=0
M  V30 4963 H      53.3843    50.3126    83.0549 0 CHG=0 CFG=0
M  V30 4964 O      53.1210    50.6320    81.0490 0 CHG=0 CFG=0
M  V30 4965 H      53.8567    49.9313    80.7838 0 CHG=0 CFG=0
M  V30 4966 C      50.7260    48.8810    81.3630 0 CHG=0 CFG=0
M  V30 4967 O      49.6310    49.2830    81.7640 0 CHG=0 CFG=0
M  V30 4968 N      50.9230    48.4090    80.1320 0 CHG=0 CFG=0
M  V30 4969 H      51.9143    48.1421    79.8304 0 CHG=0 CFG=0
M  V30 4970 C      49.8200    48.2450    79.1790 0 CHG=0 CFG=1
M  V30 4971 H      49.1671    49.1141    79.2596 0 CHG=0 CFG=0
M  V30 4972 C      50.3190    48.1520    77.7330 0 CHG=0 CFG=0
M  V30 4973 H      51.2141    47.5300    77.7264 0 CHG=0 CFG=0
M  V30 4974 H      49.5396    47.6743    77.1393 0 CHG=0 CFG=0
M  V30 4975 C      50.6660    49.4810    77.0700 0 CHG=0 CFG=0
M  V30 4976 H      51.3848    50.0032    77.7014 0 CHG=0 CFG=0
M  V30 4977 C      51.3070    49.2370    75.7140 0 CHG=0 CFG=0
M  V30 4978 H      51.5507    50.1925    75.2495 0 CHG=0 CFG=0
M  V30 4979 H      50.6123    48.6903    75.0763 0 CHG=0 CFG=0
M  V30 4980 H      52.2184    48.6530    75.8422 0 CHG=0 CFG=0
M  V30 4981 C      49.4290    50.3520    76.9300 0 CHG=0 CFG=0
M  V30 4982 H      49.6997    51.2948    76.4547 0 CHG=0 CFG=0
M  V30 4983 H      49.0100    50.5502    77.9166 0 CHG=0 CFG=0
M  V30 4984 H      48.6886    49.8367    76.3181 0 CHG=0 CFG=0
M  V30 4985 C      49.0100    47.0080    79.5240 0 CHG=0 CFG=0
M  V30 4986 O      47.7890    47.0120    79.3610 0 CHG=0 CFG=0
M  V30 4987 N      49.6920    45.9600    79.9920 0 CHG=0 CFG=0
M  V30 4988 H      50.7612    45.9782    79.9543 0 CHG=0 CFG=0
M  V30 4989 C      49.0230    44.7890    80.5540 0 CHG=0 CFG=1
M  V30 4990 H      48.3999    44.3314    79.7856 0 CHG=0 CFG=0
M  V30 4991 C      50.0370    43.7570    81.0570 0 CHG=0 CFG=0
M  V30 4992 H      49.5078    42.8979    81.4691 0 CHG=0 CFG=0
M  V30 4993 H      50.6590    44.2057    81.8315 0 CHG=0 CFG=0
M  V30 4994 C      48.1430    45.2360    81.7050 0 CHG=0 CFG=0
M  V30 4995 O      46.9880    44.8330    81.8040 0 CHG=0 CFG=0
M  V30 4996 H      50.6667    43.4320    80.2288 0 CHG=0 CFG=0
M  V30 4997 N      48.6820    46.0890    82.5680 0 CHG=0 CFG=0
M  V30 4998 H      49.6930    46.4116    82.4309 0 CHG=0 CFG=0
M  V30 4999 C      47.9090    46.5940    83.7060 0 CHG=0 CFG=1
M  V30 5000 H      47.4697    45.7320    84.2081 0 CHG=0 CFG=0
M  V30 5001 C      48.8140    47.2990    84.7190 0 CHG=0 CFG=0
M  V30 5002 H      49.4549    48.0022    84.1872 0 CHG=0 CFG=0
M  V30 5003 H      48.1899    47.8411    85.4295 0 CHG=0 CFG=0
M  V30 5004 C      49.6910    46.3200    85.4850 0 CHG=0 CFG=0
M  V30 5005 H      49.0636    45.7757    86.1909 0 CHG=0 CFG=0
M  V30 5006 H      50.1288    45.6205    84.7729 0 CHG=0 CFG=0
M  V30 5007 C      50.8140    46.9830    86.2560 0 CHG=0 CFG=0
M  V30 5008 O      51.7060    47.5760    85.6200 0 CHG=0 CFG=0
M  V30 5009 O      50.8210    46.8900    87.5000 0 CHG=-1 CFG=0
M  V30 5010 C      46.7550    47.4970    83.2560 0 CHG=0 CFG=0
M  V30 5011 O      45.6800    47.4620    83.8520 0 CHG=0 CFG=0
M  V30 5012 N      46.9620    48.2860    82.2000 0 CHG=0 CFG=0
M  V30 5013 H      47.9305    48.3191    81.7463 0 CHG=0 CFG=0
M  V30 5014 C      45.8790    49.1070    81.6550 0 CHG=0 CFG=1
M  V30 5015 H      45.4602    49.6954    82.4714 0 CHG=0 CFG=0
M  V30 5016 C      46.3820    50.0760    80.5860 0 CHG=0 CFG=0
M  V30 5017 H      46.9022    49.5061    79.8161 0 CHG=0 CFG=0
M  V30 5018 H      45.5245    50.5845    80.1453 0 CHG=0 CFG=0
M  V30 5019 C      47.3310    51.1190    81.1410 0 CHG=0 CFG=0
M  V30 5020 O      47.1430    51.5560    82.2960 0 CHG=0 CFG=0
M  V30 5021 O      48.2720    51.4990    80.4170 0 CHG=-1 CFG=0
M  V30 5022 C      44.7680    48.2340    81.0880 0 CHG=0 CFG=0
M  V30 5023 O      43.6030    48.5110    81.3270 0 CHG=0 CFG=0
M  V30 5024 N      45.1220    47.1760    80.3610 0 CHG=0 CFG=0
M  V30 5025 H      46.1566    47.0145    80.1411 0 CHG=0 CFG=0
M  V30 5026 C      44.1240    46.2270    79.8550 0 CHG=0 CFG=1
M  V30 5027 H      43.4253    46.7750    79.2229 0 CHG=0 CFG=0
M  V30 5028 C      44.7880    45.1510    79.0050 0 CHG=0 CFG=0
M  V30 5029 H      45.6272    44.7509    79.5740 0 CHG=0 CFG=0
M  V30 5030 H      44.0541    44.3629    78.8363 0 CHG=0 CFG=0
M  V30 5031 C      45.3210    45.5910    77.6370 0 CHG=0 CFG=0
M  V30 5032 H      45.8934    46.5097    77.7653 0 CHG=0 CFG=0
M  V30 5033 C      46.2430    44.5180    77.0950 0 CHG=0 CFG=0
M  V30 5034 H      46.6258    44.8248    76.1217 0 CHG=0 CFG=0
M  V30 5035 H      45.6916    43.5836    76.9899 0 CHG=0 CFG=0
M  V30 5036 H      47.0759    44.3725    77.7829 0 CHG=0 CFG=0
M  V30 5037 C      44.1880    45.8570    76.6570 0 CHG=0 CFG=0
M  V30 5038 H      44.6020    46.1669    75.6976 0 CHG=0 CFG=0
M  V30 5039 H      43.5470    46.6473    77.0478 0 CHG=0 CFG=0
M  V30 5040 H      43.6022    44.9477    76.5226 0 CHG=0 CFG=0
M  V30 5041 C      43.3230    45.5580    80.9850 0 CHG=0 CFG=0
M  V30 5042 O      42.0780    45.4710    80.9320 0 CHG=0 CFG=0
M  V30 5043 N      44.0380    45.0910    82.0050 0 CHG=0 CFG=0
M  V30 5044 H      45.1012    45.2112    81.9993 0 CHG=0 CFG=0
M  V30 5045 C      43.3990    44.4170    83.1330 0 CHG=0 CFG=1
M  V30 5046 H      42.7332    43.6562    82.7255 0 CHG=0 CFG=0
M  V30 5047 C      44.4350    43.7020    84.0070 0 CHG=0 CFG=0
M  V30 5048 H      45.2251    44.4055    84.2698 0 CHG=0 CFG=0
M  V30 5049 H      43.9489    43.3450    84.9149 0 CHG=0 CFG=0
M  V30 5050 C      45.0490    42.5160    83.2720 0 CHG=0 CFG=0
M  V30 5051 H      44.2419    41.9466    82.8111 0 CHG=0 CFG=0
M  V30 5052 H      45.7109    42.9019    82.4967 0 CHG=0 CFG=0
M  V30 5053 C      45.8460    41.5790    84.1490 0 CHG=0 CFG=0
M  V30 5054 O      45.3050    41.1740    85.2000 0 CHG=0 CFG=0
M  V30 5055 O      46.9880    41.2190    83.7690 0 CHG=-1 CFG=0
M  V30 5056 C      42.5520    45.3710    83.9560 0 CHG=0 CFG=0
M  V30 5057 O      41.5510    44.9650    84.5290 0 CHG=0 CFG=0
M  V30 5058 N      42.9280    46.6410    83.9870 0 CHG=0 CFG=0
M  V30 5059 H      43.8168    46.9371    83.4700 0 CHG=0 CFG=0
M  V30 5060 C      42.1590    47.6390    84.7080 0 CHG=0 CFG=1
M  V30 5061 H      41.8598    47.2148    85.6665 0 CHG=0 CFG=0
M  V30 5062 C      43.0380    48.8670    84.9770 0 CHG=0 CFG=0
M  V30 5063 H      43.9949    48.5295    85.3752 0 CHG=0 CFG=0
M  V30 5064 H      43.2004    49.3917    84.0355 0 CHG=0 CFG=0
M  V30 5065 C      42.4160    49.8290    85.9650 0 CHG=0 CFG=0
M  V30 5066 O      41.5190    49.4130    86.7270 0 CHG=0 CFG=0
M  V30 5067 O      42.8280    51.0080    85.9790 0 CHG=-1 CFG=0
M  V30 5068 C      40.8850    48.0130    83.9240 0 CHG=0 CFG=0
M  V30 5069 O      40.7510    49.1240    83.4290 0 CHG=0 CFG=0
M  V30 5070 N      39.9510    47.0670    83.8410 0 CHG=0 CFG=0
M  V30 5071 H      40.1168    46.1433    84.3550 0 CHG=0 CFG=0
M  V30 5072 C      38.7070    47.2270    83.0810 0 CHG=0 CFG=1
M  V30 5073 H      38.9575    47.3724    82.0302 0 CHG=0 CFG=0
M  V30 5074 C      37.8400    45.9600    83.2090 0 CHG=0 CFG=0
M  V30 5075 H      37.7445    45.7145    84.2667 0 CHG=0 CFG=0
M  V30 5076 H      36.8548    46.1746    82.7949 0 CHG=0 CFG=0
M  V30 5077 C      38.4020    44.7690    82.4970 0 CHG=0 CFG=0
M  V30 5078 C      38.2360    44.3280    81.2270 0 CHG=0 CFG=0
M  V30 5079 H      37.6168    44.7902    80.4582 0 CHG=0 CFG=0
M  V30 5080 N      39.2620    43.8760    83.1000 0 CHG=0 CFG=0
M  V30 5081 H      39.6035    43.9340    84.1124 0 CHG=0 CFG=0
M  V30 5082 C      39.5990    42.9370    82.2330 0 CHG=0 CFG=0
M  V30 5083 H      40.2644    42.0964    82.4301 0 CHG=0 CFG=0
M  V30 5084 N      38.9930    43.1900    81.0880 0 CHG=0 CFG=0
M  V30 5085 C      37.8880    48.4290    83.5590 0 CHG=0 CFG=0
M  V30 5086 O      37.8520    48.7200    84.7520 0 CHG=0 CFG=0
M  V30 5087 N      37.2040    49.1260    82.6340 0 CHG=0 CFG=0
M  V30 5088 C      37.1830    49.0010    81.1690 0 CHG=0 CFG=0
M  V30 5089 H      36.7993    48.0266    80.8667 0 CHG=0 CFG=0
M  V30 5090 H      38.1795    49.1452    80.7514 0 CHG=0 CFG=0
M  V30 5091 C      36.2600    50.1250    83.1140 0 CHG=0 CFG=1
M  V30 5092 H      36.7763    51.0349    83.4200 0 CHG=0 CFG=0
M  V30 5093 C      35.3760    50.3810    81.8990 0 CHG=0 CFG=0
M  V30 5094 H      34.5143    49.7135    81.9010 0 CHG=0 CFG=0
M  V30 5095 H      35.0345    51.4160    81.8812 0 CHG=0 CFG=0
M  V30 5096 C      36.2580    50.0980    80.7380 0 CHG=0 CFG=0
M  V30 5097 H      35.6639    49.7761    79.8827 0 CHG=0 CFG=0
M  V30 5098 H      36.8274    50.9883    80.4711 0 CHG=0 CFG=0
M  V30 5099 C      35.4400    49.5450    84.2690 0 CHG=0 CFG=0
M  V30 5100 O      34.9280    48.4320    84.1570 0 CHG=0 CFG=0
M  V30 5101 N      35.3320    50.2920    85.3610 0 CHG=0 CFG=0
M  V30 5102 H      35.6605    51.3097    85.3262 0 CHG=0 CFG=0
M  V30 5103 C      34.7780    49.7690    86.6120 0 CHG=0 CFG=1
M  V30 5104 H      34.1777    48.8869    86.3891 0 CHG=0 CFG=0
M  V30 5105 C      35.9340    49.3610    87.5250 0 CHG=0 CFG=0
M  V30 5106 H      36.4450    48.5071    87.0802 0 CHG=0 CFG=0
M  V30 5107 H      36.6272    50.1984    87.6054 0 CHG=0 CFG=0
M  V30 5108 C      35.4750    48.9810    88.9080 0 CHG=0 CFG=0
M  V30 5109 O      35.8820    49.5930    89.8930 0 CHG=0 CFG=0
M  V30 5110 N      34.6050    47.9800    88.9910 0 CHG=0 CFG=0
M  V30 5111 H      34.2673    47.4896    88.1020 0 CHG=0 CFG=0
M  V30 5112 H      34.2422    47.6644    89.9468 0 CHG=0 CFG=0
M  V30 5113 C      33.8920    50.8070    87.3050 0 CHG=0 CFG=0
M  V30 5114 O      34.3550    51.9020    87.6320 0 CHG=0 CFG=0
M  V30 5115 N      32.6260    50.4600    87.5280 0 CHG=0 CFG=0
M  V30 5116 H      32.3078    49.4658    87.2928 0 CHG=0 CFG=0
M  V30 5117 C      31.6560    51.4090    88.0890 0 CHG=0 CFG=1
M  V30 5118 H      31.6458    52.2868    87.4429 0 CHG=0 CFG=0
M  V30 5119 C      30.2230    50.8320    88.1100 0 CHG=0 CFG=0
M  V30 5120 H      30.2335    49.8935    88.6642 0 CHG=0 CFG=0
M  V30 5121 C      29.2580    51.7910    88.7950 0 CHG=0 CFG=0
M  V30 5122 H      28.2567    51.3605    88.7961 0 CHG=0 CFG=0
M  V30 5123 H      29.2446    52.7393    88.2576 0 CHG=0 CFG=0
M  V30 5124 H      29.5812    51.9604    89.8221 0 CHG=0 CFG=0
M  V30 5125 C      29.7520    50.5520    86.6860 0 CHG=0 CFG=0
M  V30 5126 H      28.7410    50.1455    86.7105 0 CHG=0 CFG=0
M  V30 5127 H      30.4215    49.8313    86.2164 0 CHG=0 CFG=0
M  V30 5128 H      29.7566    51.4789    86.1124 0 CHG=0 CFG=0
M  V30 5129 C      32.0660    51.8720    89.4850 0 CHG=0 CFG=0
M  V30 5130 O      31.9480    53.0480    89.8050 0 CHG=0 CFG=0
M  V30 5131 N      32.5710    50.9510    90.2960 0 CHG=0 CFG=0
M  V30 5132 H      32.6090    49.9346    89.9636 0 CHG=0 CFG=0
M  V30 5133 C      33.0780    51.2780    91.6300 0 CHG=0 CFG=1
M  V30 5134 H      32.2468    51.6677    92.2176 0 CHG=0 CFG=0
M  V30 5135 C      33.5950    50.0180    92.3260 0 CHG=0 CFG=0
M  V30 5136 H      32.8664    49.2213    92.1757 0 CHG=0 CFG=0
M  V30 5137 H      34.5418    49.7370    91.8647 0 CHG=0 CFG=0
M  V30 5138 C      33.8230    50.1800    93.8230 0 CHG=0 CFG=0
M  V30 5139 H      34.5600    49.4450    94.1464 0 CHG=0 CFG=0
M  V30 5140 H      34.2029    51.1839    94.0126 0 CHG=0 CFG=0
M  V30 5141 C      32.5540    49.9810    94.6240 0 CHG=0 CFG=0
M  V30 5142 O      31.5680    50.6880    94.4320 0 CHG=0 CFG=0
M  V30 5143 N      32.5730    49.0100    95.5240 0 CHG=0 CFG=0
M  V30 5144 H      33.4542    48.4169    95.6526 0 CHG=0 CFG=0
M  V30 5145 H      31.7071    48.8185    96.1227 0 CHG=0 CFG=0
M  V30 5146 C      34.1820    52.3420    91.6130 0 CHG=0 CFG=0
M  V30 5147 O      34.1030    53.3310    92.3380 0 CHG=0 CFG=0
M  V30 5148 N      35.2050    52.1380    90.7880 0 CHG=0 CFG=0
M  V30 5149 H      35.2241    51.2515    90.1892 0 CHG=0 CFG=0
M  V30 5150 C      36.3100    53.1010    90.6790 0 CHG=0 CFG=1
M  V30 5151 H      36.8142    53.1625    91.6434 0 CHG=0 CFG=0
M  V30 5152 C      37.3280    52.6550    89.6220 0 CHG=0 CFG=0
M  V30 5153 H      37.4803    51.5806    89.7250 0 CHG=0 CFG=0
M  V30 5154 H      36.9155    52.8711    88.6365 0 CHG=0 CFG=0
M  V30 5155 C      38.6870    53.3460    89.7360 0 CHG=0 CFG=0
M  V30 5156 H      38.5755    54.2417    90.3471 0 CHG=0 CFG=0
M  V30 5157 H      39.3890    52.6636    90.2153 0 CHG=0 CFG=0
M  V30 5158 C      39.2440    53.7470    88.3720 0 CHG=0 CFG=0
M  V30 5159 H      38.5026    54.3588    87.8580 0 CHG=0 CFG=0
M  V30 5160 H      40.1537    54.3281    88.5232 0 CHG=0 CFG=0
M  V30 5161 C      39.5730    52.5440    87.5000 0 CHG=0 CFG=0
M  V30 5162 H      40.6557    52.4305    87.4459 0 CHG=0 CFG=0
M  V30 5163 H      39.1354    51.6514    87.9471 0 CHG=0 CFG=0
M  V30 5164 N      39.0340    52.7100    86.1230 0 CHG=1 CFG=0
M  V30 5165 H      39.2814    51.8500    85.5365 0 CHG=0 CFG=0
M  V30 5166 H      39.4622    53.5820    85.6745 0 CHG=0 CFG=0
M  V30 5167 H      37.9703    52.8175    86.1664 0 CHG=0 CFG=0
M  V30 5168 C      35.7880    54.4900    90.3120 0 CHG=0 CFG=0
M  V30 5169 O      36.1790    55.5020    90.9120 0 CHG=0 CFG=0
M  V30 5170 N      34.9000    54.5180    89.3220 0 CHG=0 CFG=0
M  V30 5171 H      34.6230    53.5994    88.8484 0 CHG=0 CFG=0
M  V30 5172 C      34.2950    55.7550    88.8640 0 CHG=0 CFG=1
M  V30 5173 H      35.0921    56.4376    88.5695 0 CHG=0 CFG=0
M  V30 5174 C      33.4090    55.4920    87.6400 0 CHG=0 CFG=0
M  V30 5175 H      32.7131    54.6885    87.8813 0 CHG=0 CFG=0
M  V30 5176 H      32.8513    56.4007    87.4134 0 CHG=0 CFG=0
M  V30 5177 C      34.2090    55.0880    86.3980 0 CHG=0 CFG=0
M  V30 5178 O      35.4560    55.1230    86.4260 0 CHG=0 CFG=0
M  V30 5179 O      33.5800    54.7340    85.3850 0 CHG=-1 CFG=0
M  V30 5180 C      33.4770    56.4210    89.9750 0 CHG=0 CFG=0
M  V30 5181 O      33.5100    57.6480    90.1300 0 CHG=0 CFG=0
M  V30 5182 N      32.7450    55.6210    90.7440 0 CHG=0 CFG=0
M  V30 5183 H      32.7470    54.5663    90.5636 0 CHG=0 CFG=0
M  V30 5184 C      31.9370    56.1670    91.8340 0 CHG=0 CFG=1
M  V30 5185 H      31.2858    56.9363    91.4190 0 CHG=0 CFG=0
M  V30 5186 C      31.0560    55.0920    92.4660 0 CHG=0 CFG=0
M  V30 5187 H      31.6632    54.1971    92.6024 0 CHG=0 CFG=0
M  V30 5188 H      30.7239    55.4579    93.4375 0 CHG=0 CFG=0
M  V30 5189 C      29.8150    54.7020    91.6590 0 CHG=0 CFG=0
M  V30 5190 H      30.1431    54.2512    90.7224 0 CHG=0 CFG=0
M  V30 5191 C      29.0020    53.6740    92.4240 0 CHG=0 CFG=0
M  V30 5192 H      28.1208    53.4017    91.8433 0 CHG=0 CFG=0
M  V30 5193 H      28.6906    54.0947    93.3801 0 CHG=0 CFG=0
M  V30 5194 H      29.6099    52.7863    92.5988 0 CHG=0 CFG=0
M  V30 5195 C      28.9630    55.9200    91.3310 0 CHG=0 CFG=0
M  V30 5196 H      28.0897    55.6094    90.7576 0 CHG=0 CFG=0
M  V30 5197 H      29.5496    56.6270    90.7443 0 CHG=0 CFG=0
M  V30 5198 H      28.6388    56.3970    92.2559 0 CHG=0 CFG=0
M  V30 5199 C      32.8100    56.8120    92.8940 0 CHG=0 CFG=0
M  V30 5200 O      32.4660    57.8730    93.4170 0 CHG=0 CFG=0
M  V30 5201 N      33.9360    56.1750    93.2020 0 CHG=0 CFG=0
M  V30 5202 H      34.1468    55.2344    92.7374 0 CHG=0 CFG=0
M  V30 5203 C      34.8930    56.7270    94.1590 0 CHG=0 CFG=1
M  V30 5204 H      34.3635    56.9639    95.0818 0 CHG=0 CFG=0
M  V30 5205 C      36.0020    55.7120    94.4780 0 CHG=0 CFG=0
M  V30 5206 H      36.4451    55.3824    93.5383 0 CHG=0 CFG=0
M  V30 5207 H      36.7596    56.2112    95.0821 0 CHG=0 CFG=0
M  V30 5208 C      35.5180    54.4800    95.2380 0 CHG=0 CFG=0
M  V30 5209 H      35.2921    54.7737    96.2631 0 CHG=0 CFG=0
M  V30 5210 H      34.6119    54.1117    94.7569 0 CHG=0 CFG=0
M  V30 5211 C      36.5370    53.3510    95.2740 0 CHG=0 CFG=0
M  V30 5212 O      37.7430    53.6410    95.4250 0 CHG=0 CFG=0
M  V30 5213 O      36.1350    52.1710    95.1590 0 CHG=-1 CFG=0
M  V30 5214 C      35.4790    58.0170    93.5900 0 CHG=0 CFG=0
M  V30 5215 O      35.4890    59.0520    94.2630 0 CHG=0 CFG=0
M  V30 5216 N      35.9360    57.9540    92.3400 0 CHG=0 CFG=0
M  V30 5217 H      35.9222    57.0174    91.8227 0 CHG=0 CFG=0
M  V30 5218 C      36.4550    59.1380    91.6630 0 CHG=0 CFG=1
M  V30 5219 H      37.3672    59.4480    92.1728 0 CHG=0 CFG=0
M  V30 5220 C      36.8020    58.8470    90.1980 0 CHG=0 CFG=0
M  V30 5221 H      37.6048    58.1101    90.1714 0 CHG=0 CFG=0
M  V30 5222 H      35.9183    58.4402    89.7064 0 CHG=0 CFG=0
M  V30 5223 C      37.2570    60.0910    89.4310 0 CHG=0 CFG=0
M  V30 5224 H      36.4368    60.8088    89.4204 0 CHG=0 CFG=0
M  V30 5225 H      38.1120    60.5232    89.9509 0 CHG=0 CFG=0
M  V30 5226 C      37.6630    59.8030    87.9940 0 CHG=0 CFG=0
M  V30 5227 H      37.7883    60.7524    87.4735 0 CHG=0 CFG=0
M  V30 5228 H      38.6113    59.2656    88.0040 0 CHG=0 CFG=0
M  V30 5229 N      36.6840    59.0010    87.2650 0 CHG=1 CFG=0
M  V30 5230 H      36.9193    57.9702    87.1008 0 CHG=0 CFG=0
M  V30 5231 C      35.5190    59.4470    86.7860 0 CHG=0 CFG=0
M  V30 5232 N      35.1320    60.7100    86.9520 0 CHG=0 CFG=0
M  V30 5233 H      35.7596    61.3968    87.4804 0 CHG=0 CFG=0
M  V30 5234 H      34.1933    61.0382    86.5570 0 CHG=0 CFG=0
M  V30 5235 N      34.7240    58.6080    86.1370 0 CHG=0 CFG=0
M  V30 5236 H      35.0182    57.5881    86.0024 0 CHG=0 CFG=0
M  V30 5237 H      33.7881    58.9507    85.7478 0 CHG=0 CFG=0
M  V30 5238 C      35.4440    60.2800    91.7600 0 CHG=0 CFG=0
M  V30 5239 O      35.7450    61.3260    92.3240 0 CHG=0 CFG=0
M  V30 5240 N      34.2380    60.0620    91.2440 0 CHG=0 CFG=0
M  V30 5241 H      34.0226    59.1082    90.8096 0 CHG=0 CFG=0
M  V30 5242 C      33.1950    61.0930    91.2540 0 CHG=0 CFG=1
M  V30 5243 H      33.5368    61.9145    90.6244 0 CHG=0 CFG=0
M  V30 5244 C      31.8830    60.5580    90.6510 0 CHG=0 CFG=0
M  V30 5245 H      31.6556    59.6146    91.1474 0 CHG=0 CFG=0
M  V30 5246 H      31.1009    61.2839    90.8733 0 CHG=0 CFG=0
M  V30 5247 C      31.8560    60.3000    89.1340 0 CHG=0 CFG=0
M  V30 5248 H      32.7795    59.7864    88.8666 0 CHG=0 CFG=0
M  V30 5249 C      30.6900    59.3970    88.7440 0 CHG=0 CFG=0
M  V30 5250 H      30.7001    59.2348    87.6662 0 CHG=0 CFG=0
M  V30 5251 H      29.7511    59.8708    89.0308 0 CHG=0 CFG=0
M  V30 5252 H      30.7845    58.4393    89.2559 0 CHG=0 CFG=0
M  V30 5253 C      31.8050    61.6080    88.3490 0 CHG=0 CFG=0
M  V30 5254 H      31.7869    61.3909    87.2810 0 CHG=0 CFG=0
M  V30 5255 H      32.6852    62.2071    88.5826 0 CHG=0 CFG=0
M  V30 5256 H      30.9064    62.1614    88.6220 0 CHG=0 CFG=0
M  V30 5257 C      32.9480    61.6560    92.6580 0 CHG=0 CFG=0
M  V30 5258 O      32.5400    62.8070    92.7990 0 CHG=0 CFG=0
M  V30 5259 N      33.1910    60.8420    93.6830 0 CHG=0 CFG=0
M  V30 5260 H      33.3956    59.8112    93.4818 0 CHG=0 CFG=0
M  V30 5261 C      33.1900    61.2980    95.0730 0 CHG=0 CFG=1
M  V30 5262 H      32.5197    62.1529    95.1623 0 CHG=0 CFG=0
M  V30 5263 C      32.6940    60.1790    96.0040 0 CHG=0 CFG=2
M  V30 5264 H      33.3605    59.3214    95.9128 0 CHG=0 CFG=0
M  V30 5265 O      31.3710    59.7850    95.6100 0 CHG=0 CFG=0
M  V30 5266 H      30.7249    60.6100    95.6775 0 CHG=0 CFG=0
M  V30 5267 C      32.6810    60.6430    97.4540 0 CHG=0 CFG=0
M  V30 5268 H      32.3264    59.8335    98.0919 0 CHG=0 CFG=0
M  V30 5269 H      32.0175    61.5019    97.5552 0 CHG=0 CFG=0
M  V30 5270 H      33.6898    60.9263    97.7544 0 CHG=0 CFG=0
M  V30 5271 C      34.5940    61.7260    95.4960 0 CHG=0 CFG=0
M  V30 5272 O      35.0830    62.7800    95.0920 0 CHG=0 CFG=0
M  V30 5273 H      35.1710    61.0882    96.1656 0 CHG=0 CFG=0
M  V30 5274 O      33.1850    59.7950    45.5390 0 CHG=0 CFG=0
M  V30 5275 H      32.9003    60.7442    45.8862 0 CHG=0 CFG=0
M  V30 5276 H      33.9326    59.4039    46.1640 0 CHG=0 CFG=0
M  V30 5277 O      36.4670    59.2400    39.7000 0 CHG=0 CFG=0
M  V30 5278 H      36.0801    58.6369    40.4675 0 CHG=0 CFG=0
M  V30 5279 H      35.9737    60.1669    39.7014 0 CHG=0 CFG=0
M  V30 5280 O      26.3450    66.1680    49.6100 0 CHG=0 CFG=0
M  V30 5281 H      27.2346    65.7544    49.9842 0 CHG=0 CFG=0
M  V30 5282 H      26.0320    66.9498    50.2372 0 CHG=0 CFG=0
M  V30 5283 O      33.8990    77.1760    39.6450 0 CHG=0 CFG=0
M  V30 5284 H      34.6460    77.8977    39.4907 0 CHG=0 CFG=0
M  V30 5285 H      33.9573    76.8175    40.6302 0 CHG=0 CFG=0
M  V30 5286 O      37.9580    78.1800    48.5900 0 CHG=0 CFG=0
M  V30 5287 H      38.1369    78.5256    47.6148 0 CHG=0 CFG=0
M  V30 5288 H      38.5328    77.3192    48.7667 0 CHG=0 CFG=0
M  V30 5289 O      42.4860    77.0700    36.1400 0 CHG=0 CFG=0
M  V30 5290 H      43.2592    77.4018    35.5118 0 CHG=0 CFG=0
M  V30 5291 H      41.5774    77.0850    35.6139 0 CHG=0 CFG=0
M  V30 5292 O      35.0310    79.6050    43.6250 0 CHG=0 CFG=0
M  V30 5293 H      33.9949    79.4369    43.5974 0 CHG=0 CFG=0
M  V30 5294 H      35.5366    78.7007    43.4541 0 CHG=0 CFG=0
M  V30 5295 O      33.5440    77.3890    48.9900 0 CHG=0 CFG=0
M  V30 5296 H      32.8130    76.7645    49.4121 0 CHG=0 CFG=0
M  V30 5297 H      33.1754    78.3706    48.9343 0 CHG=0 CFG=0
M  V30 5298 O      38.7270    59.5340    46.9030 0 CHG=0 CFG=0
M  V30 5299 H      38.5457    59.6677    45.8774 0 CHG=0 CFG=0
M  V30 5300 H      38.8918    60.4680    47.3536 0 CHG=0 CFG=0
M  V30 5301 O      39.1160    80.2310    42.8240 0 CHG=0 CFG=0
M  V30 5302 H      39.7520    80.9520    42.4018 0 CHG=0 CFG=0
M  V30 5303 H      38.1171    80.5294    42.6983 0 CHG=0 CFG=0
M  V30 5304 O      38.4460    78.1670    41.2690 0 CHG=0 CFG=0
M  V30 5305 H      39.1297    78.8714    41.6418 0 CHG=0 CFG=0
M  V30 5306 H      37.6190    78.6663    40.8575 0 CHG=0 CFG=0
M  V30 5307 O      40.9390    61.3950    33.8060 0 CHG=0 CFG=0
M  V30 5308 H      40.3766    60.7835    33.1639 0 CHG=0 CFG=0
M  V30 5309 H      41.4400    62.1260    33.2428 0 CHG=0 CFG=0
M  V30 5310 O      27.2080    63.8550    52.1500 0 CHG=0 CFG=0
M  V30 5311 H      26.4240    64.5517    52.2011 0 CHG=0 CFG=0
M  V30 5312 H      28.0869    64.2895    52.5260 0 CHG=0 CFG=0
M  V30 5313 O      30.4240    73.5950    51.3520 0 CHG=0 CFG=0
M  V30 5314 H      30.5388    73.5751    52.3955 0 CHG=0 CFG=0
M  V30 5315 H      30.9851    74.3881    50.9536 0 CHG=0 CFG=0
M  V30 5316 O      31.0550    73.3030    58.7540 0 CHG=0 CFG=0
M  V30 5317 H      30.9616    72.3360    59.1525 0 CHG=0 CFG=0
M  V30 5318 H      30.1484    73.8193    58.8729 0 CHG=0 CFG=0
M  V30 5319 O      35.2040    53.5520    59.3180 0 CHG=0 CFG=0
M  V30 5320 H      36.1803    53.2042    59.1493 0 CHG=0 CFG=0
M  V30 5321 H      34.5154    52.8112    59.0360 0 CHG=0 CFG=0
M  V30 5322 O      35.8610    77.3880    50.4690 0 CHG=0 CFG=0
M  V30 5323 H      35.2411    78.1222    50.8923 0 CHG=0 CFG=0
M  V30 5324 H      35.5640    76.4405    50.8104 0 CHG=0 CFG=0
M  V30 5325 O      33.1080    78.2090    41.9230 0 CHG=0 CFG=0
M  V30 5326 H      33.7137    78.9752    41.5376 0 CHG=0 CFG=0
M  V30 5327 H      32.1266    78.3276    41.5689 0 CHG=0 CFG=0
M  V30 5328 O      44.0280    68.5830    38.0310 0 CHG=0 CFG=0
M  V30 5329 H      43.8226    69.5516    37.6814 0 CHG=0 CFG=0
M  V30 5330 H      43.9490    68.5651    39.0779 0 CHG=0 CFG=0
M  V30 5331 O      41.6150    64.8830    56.8550 0 CHG=0 CFG=0
M  V30 5332 H      42.3988    65.1929    56.2287 0 CHG=0 CFG=0
M  V30 5333 H      41.5978    63.8341    56.9006 0 CHG=0 CFG=0
M  V30 5334 O      45.6520    68.4630    59.3870 0 CHG=0 CFG=0
M  V30 5335 H      45.5577    68.3896    58.3438 0 CHG=0 CFG=0
M  V30 5336 H      46.6253    68.1889    59.6702 0 CHG=0 CFG=0
M  V30 5337 O      39.5210    55.2960    59.4300 0 CHG=0 CFG=0
M  V30 5338 H      40.0612    54.4697    59.7878 0 CHG=0 CFG=0
M  V30 5339 H      38.5285    55.2376    59.7677 0 CHG=0 CFG=0
M  V30 5340 O      41.0550    57.5880    51.6660 0 CHG=0 CFG=0
M  V30 5341 H      41.3156    58.4912    52.1339 0 CHG=0 CFG=0
M  V30 5342 H      40.3820    57.0602    52.2752 0 CHG=0 CFG=0
M  V30 5343 O      39.2660    73.3900    47.7770 0 CHG=0 CFG=0
M  V30 5344 H      38.5945    73.7939    47.0781 0 CHG=0 CFG=0
M  V30 5345 H      39.8823    74.1533    48.1513 0 CHG=0 CFG=0
M  V30 5346 O      37.4100    75.3300    51.4840 0 CHG=0 CFG=0
M  V30 5347 H      37.2735    74.7111    50.6468 0 CHG=0 CFG=0
M  V30 5348 H      36.4738    75.6146    51.8648 0 CHG=0 CFG=0
M  V30 5349 O      52.4370    59.6800    53.1580 0 CHG=0 CFG=0
M  V30 5350 H      52.7855    60.6677    53.0838 0 CHG=0 CFG=0
M  V30 5351 H      51.6092    59.5528    52.5247 0 CHG=0 CFG=0
M  V30 5352 O      51.4960    59.2650    49.8910 0 CHG=0 CFG=0
M  V30 5353 H      51.6244    60.1841    49.3998 0 CHG=0 CFG=0
M  V30 5354 H      50.5796    58.8403    49.6041 0 CHG=0 CFG=0
M  V30 5355 O      44.8180    56.7540    50.5730 0 CHG=0 CFG=0
M  V30 5356 H      45.5143    56.0045    50.8097 0 CHG=0 CFG=0
M  V30 5357 H      43.8700    56.4752    50.9281 0 CHG=0 CFG=0
M  V30 5358 O      47.8290    49.1970    55.4390 0 CHG=0 CFG=0
M  V30 5359 H      48.1942    48.6242    54.6383 0 CHG=0 CFG=0
M  V30 5360 H      47.4605    50.1107    55.0757 0 CHG=0 CFG=0
M  V30 5361 O      48.1920    52.6220    51.6090 0 CHG=0 CFG=0
M  V30 5362 H      48.9731    51.9812    51.8950 0 CHG=0 CFG=0
M  V30 5363 H      47.4606    52.0730    51.0930 0 CHG=0 CFG=0
M  V30 5364 O      48.7110    53.3830    46.6030 0 CHG=0 CFG=0
M  V30 5365 H      47.7600    53.0048    46.8378 0 CHG=0 CFG=0
M  V30 5366 H      49.4473    52.7553    47.0108 0 CHG=0 CFG=0
M  V30 5367 O      44.2330    59.2050    42.9960 0 CHG=0 CFG=0
M  V30 5368 H      44.5990    59.8017    43.7787 0 CHG=0 CFG=0
M  V30 5369 H      43.1995    59.3590    42.8929 0 CHG=0 CFG=0
M  V30 5370 O      42.0310    59.2230    44.9480 0 CHG=0 CFG=0
M  V30 5371 H      42.4945    58.2914    45.0890 0 CHG=0 CFG=0
M  V30 5372 H      42.6561    59.8412    44.3738 0 CHG=0 CFG=0
M  V30 5373 O      42.1120    56.7400    45.6480 0 CHG=0 CFG=0
M  V30 5374 H      42.9299    56.1732    45.9831 0 CHG=0 CFG=0
M  V30 5375 H      41.2448    56.4371    46.1567 0 CHG=0 CFG=0
M  V30 5376 O      49.1830    59.6110    35.9010 0 CHG=0 CFG=0
M  V30 5377 H      48.6291    58.7902    35.5517 0 CHG=0 CFG=0
M  V30 5378 H      50.1703    59.5413    35.5503 0 CHG=0 CFG=0
M  V30 5379 O      46.9250    68.7120    33.4830 0 CHG=0 CFG=0
M  V30 5380 H      46.0857    68.1521    33.7741 0 CHG=0 CFG=0
M  V30 5381 H      46.9921    69.5757    34.0764 0 CHG=0 CFG=0
M  V30 5382 O      52.2120    61.3350    41.6560 0 CHG=0 CFG=0
M  V30 5383 H      51.2011    61.0998    41.8151 0 CHG=0 CFG=0
M  V30 5384 H      52.8163    60.6136    42.1218 0 CHG=0 CFG=0
M  V30 5385 O      40.2170    77.5290    49.7800 0 CHG=0 CFG=0
M  V30 5386 H      41.1883    77.1916    49.5672 0 CHG=0 CFG=0
M  V30 5387 H      39.5661    77.2266    49.0135 0 CHG=0 CFG=0
M  V30 5388 O      42.6180    77.8880    48.6480 0 CHG=0 CFG=0
M  V30 5389 H      43.3095    77.1968    48.2650 0 CHG=0 CFG=0
M  V30 5390 H      42.8676    78.8526    48.3165 0 CHG=0 CFG=0
M  V30 5391 O      46.6630    56.4220    37.6470 0 CHG=0 CFG=0
M  V30 5392 H      46.9615    56.0203    38.5701 0 CHG=0 CFG=0
M  V30 5393 H      47.4575    56.9670    37.2295 0 CHG=0 CFG=0
M  V30 5394 O      41.2340    53.9720    35.3310 0 CHG=0 CFG=0
M  V30 5395 H      42.1256    53.6293    34.8950 0 CHG=0 CFG=0
M  V30 5396 H      40.8601    53.2397    35.9840 0 CHG=0 CFG=0
M  V30 5397 O      51.1310    80.8970    41.9960 0 CHG=0 CFG=0
M  V30 5398 H      50.5785    81.6641    41.5390 0 CHG=0 CFG=0
M  V30 5399 H      51.9724    80.6746    41.4086 0 CHG=0 CFG=0
M  V30 5400 O      54.1510    78.4110    44.3660 0 CHG=0 CFG=0
M  V30 5401 H      54.2751    77.4222    44.6968 0 CHG=0 CFG=0
M  V30 5402 H      53.2635    78.8046    44.7660 0 CHG=0 CFG=0
M  V30 5403 O      50.1760    63.3490    35.6500 0 CHG=0 CFG=0
M  V30 5404 H      50.0511    62.6525    36.4258 0 CHG=0 CFG=0
M  V30 5405 H      50.4968    64.2650    36.0509 0 CHG=0 CFG=0
M  V30 5406 O      58.3960    61.4400    39.3050 0 CHG=0 CFG=0
M  V30 5407 H      58.1355    60.4859    39.6577 0 CHG=0 CFG=0
M  V30 5408 H      57.6843    62.1397    39.6313 0 CHG=0 CFG=0
M  V30 5409 O      36.6160    73.4200    55.6540 0 CHG=0 CFG=0
M  V30 5410 H      36.8052    72.4470    55.3075 0 CHG=0 CFG=0
M  V30 5411 H      37.0603    73.5479    56.5968 0 CHG=0 CFG=0
M  V30 5412 O      37.8150    75.5360    54.3210 0 CHG=0 CFG=0
M  V30 5413 H      37.8907    74.5589    53.9440 0 CHG=0 CFG=0
M  V30 5414 H      38.6168    76.1119    53.9632 0 CHG=0 CFG=0
M  V30 5415 O      57.0970    67.4890    47.9740 0 CHG=0 CFG=0
M  V30 5416 H      57.2829    68.0900    48.8147 0 CHG=0 CFG=0
M  V30 5417 H      56.9246    68.1008    47.1382 0 CHG=0 CFG=0
M  V30 5418 O      56.3670    59.4060    35.9240 0 CHG=0 CFG=0
M  V30 5419 H      55.5736    59.8362    36.4607 0 CHG=0 CFG=0
M  V30 5420 H      57.0474    60.1555    35.6450 0 CHG=0 CFG=0
M  V30 5421 O      28.1070    72.2840    50.1990 0 CHG=0 CFG=0
M  V30 5422 H      28.3672    71.3961    49.7026 0 CHG=0 CFG=0
M  V30 5423 H      28.6371    73.0874    49.7793 0 CHG=0 CFG=0
M  V30 5424 O      33.9280    55.6450    60.5680 0 CHG=0 CFG=0
M  V30 5425 H      33.9970    56.6173    60.9585 0 CHG=0 CFG=0
M  V30 5426 H      33.8810    54.9539    61.3571 0 CHG=0 CFG=0
M  V30 5427 O      55.3820    60.0010    39.8420 0 CHG=0 CFG=0
M  V30 5428 H      55.1402    59.0272    39.5323 0 CHG=0 CFG=0
M  V30 5429 H      56.3085    60.2781    39.4328 0 CHG=0 CFG=0
M  V30 5430 O      27.7260    68.7110    46.5150 0 CHG=0 CFG=0
M  V30 5431 H      26.8656    69.1788    46.1362 0 CHG=0 CFG=0
M  V30 5432 H      27.6597    67.6752    46.3557 0 CHG=0 CFG=0
M  V30 5433 O      57.3780    70.0350    46.8020 0 CHG=0 CFG=0
M  V30 5434 H      57.0453    70.8989    47.2974 0 CHG=0 CFG=0
M  V30 5435 H      58.3137    69.7511    47.1846 0 CHG=0 CFG=0
M  V30 5436 O      46.8950    72.8880    37.1760 0 CHG=0 CFG=0
M  V30 5437 H      46.7099    73.7889    37.6827 0 CHG=0 CFG=0
M  V30 5438 H      46.0586    72.2592    37.2640 0 CHG=0 CFG=0
M  V30 5439 O      49.3400    78.2560    38.7880 0 CHG=0 CFG=0
M  V30 5440 H      49.0235    78.8066    39.6242 0 CHG=0 CFG=0
M  V30 5441 H      49.4815    77.2526    39.0632 0 CHG=0 CFG=0
M  V30 5442 O      48.0060    75.9170    52.4010 0 CHG=0 CFG=0
M  V30 5443 H      47.0742    75.9651    52.8826 0 CHG=0 CFG=0
M  V30 5444 H      47.9254    75.3174    51.5428 0 CHG=0 CFG=0
M  V30 5445 O      40.9800    73.7750    52.4310 0 CHG=0 CFG=0
M  V30 5446 H      41.4253    72.8877    52.7729 0 CHG=0 CFG=0
M  V30 5447 H      40.0061    73.8485    52.8167 0 CHG=0 CFG=0
M  V30 5448 O      39.6840    74.8630    50.1720 0 CHG=0 CFG=0
M  V30 5449 H      39.6918    75.3646    51.0944 0 CHG=0 CFG=0
M  V30 5450 H      40.6679    74.7664    49.8182 0 CHG=0 CFG=0
M  V30 5451 O      57.6590    61.5590    49.0030 0 CHG=0 CFG=0
M  V30 5452 H      57.8794    60.5961    49.3590 0 CHG=0 CFG=0
M  V30 5453 H      56.6419    61.6131    48.7477 0 CHG=0 CFG=0
M  V30 5454 O      59.5250    60.8900    45.4150 0 CHG=0 CFG=0
M  V30 5455 H      58.8964    61.3455    46.1221 0 CHG=0 CFG=0
M  V30 5456 H      59.1198    59.9634    45.1325 0 CHG=0 CFG=0
M  V30 5457 O      50.1810    69.3990    73.9890 0 CHG=0 CFG=0
M  V30 5458 H      51.1722    69.1549    73.7429 0 CHG=0 CFG=0
M  V30 5459 H      50.1514    70.3623    74.4059 0 CHG=0 CFG=0
M  V30 5460 O      46.2550    58.6250    76.2310 0 CHG=0 CFG=0
M  V30 5461 H      46.4329    59.5277    76.7371 0 CHG=0 CFG=0
M  V30 5462 H      47.0988    58.0055    76.3139 0 CHG=0 CFG=0
M  V30 5463 O      49.2540    64.5050    75.2030 0 CHG=0 CFG=0
M  V30 5464 H      48.8290    65.4453    75.3974 0 CHG=0 CFG=0
M  V30 5465 H      48.5012    63.8355    74.9069 0 CHG=0 CFG=0
M  V30 5466 O      59.0490    56.1860    66.8910 0 CHG=0 CFG=0
M  V30 5467 H      58.4939    57.0141    67.2207 0 CHG=0 CFG=0
M  V30 5468 H      59.1553    56.2296    65.8473 0 CHG=0 CFG=0
M  V30 5469 O      64.9510    60.1160    64.8640 0 CHG=0 CFG=0
M  V30 5470 H      63.9506    60.2253    64.5643 0 CHG=0 CFG=0
M  V30 5471 H      65.4409    59.4543    64.2123 0 CHG=0 CFG=0
M  V30 5472 O      61.0600    51.7960    54.1530 0 CHG=0 CFG=0
M  V30 5473 H      61.7480    51.0228    53.9758 0 CHG=0 CFG=0
M  V30 5474 H      61.1986    52.5569    53.4428 0 CHG=0 CFG=0
M  V30 5475 O      41.7430    62.9180    58.9020 0 CHG=0 CFG=0
M  V30 5476 H      41.4673    63.4345    59.7737 0 CHG=0 CFG=0
M  V30 5477 H      42.7883    62.8250    58.8665 0 CHG=0 CFG=0
M  V30 5478 O      41.4340    50.8580    61.2300 0 CHG=0 CFG=0
M  V30 5479 H      42.3993    50.6159    61.5649 0 CHG=0 CFG=0
M  V30 5480 H      40.7400    50.1935    61.6536 0 CHG=0 CFG=0
M  V30 5481 O      35.2220    55.5690    69.5260 0 CHG=0 CFG=0
M  V30 5482 H      35.6018    55.1974    70.4317 0 CHG=0 CFG=0
M  V30 5483 H      34.4460    54.9463    69.1906 0 CHG=0 CFG=0
M  V30 5484 O      46.7380    44.2580    66.4100 0 CHG=0 CFG=0
M  V30 5485 H      47.2845    43.8303    67.1980 0 CHG=0 CFG=0
M  V30 5486 H      45.9229    43.6396    66.1739 0 CHG=0 CFG=0
M  V30 5487 O      43.3240    50.3860    59.3840 0 CHG=0 CFG=0
M  V30 5488 H      42.4877    50.9324    59.0607 0 CHG=0 CFG=0
M  V30 5489 H      43.1031    49.9160    60.2966 0 CHG=0 CFG=0
M  V30 5490 O      38.9510    50.6840    60.1300 0 CHG=0 CFG=0
M  V30 5491 H      38.0944    50.3356    59.6326 0 CHG=0 CFG=0
M  V30 5492 H      39.5453    51.2326    59.4604 0 CHG=0 CFG=0
M  V30 5493 O      53.4530    51.6200    66.9280 0 CHG=0 CFG=0
M  V30 5494 H      52.8149    51.4437    66.1130 0 CHG=0 CFG=0
M  V30 5495 H      54.3980    51.9118    66.5754 0 CHG=0 CFG=0
M  V30 5496 O      27.0080    56.8850    67.2780 0 CHG=0 CFG=0
M  V30 5497 H      28.0465    56.8105    67.1417 0 CHG=0 CFG=0
M  V30 5498 H      26.5216    56.7016    66.3657 0 CHG=0 CFG=0
M  V30 5499 O      32.4310    49.7130    69.9430 0 CHG=0 CFG=0
M  V30 5500 H      31.5464    49.5065    70.4697 0 CHG=0 CFG=0
M  V30 5501 H      32.7645    48.8402    69.4640 0 CHG=0 CFG=0
M  V30 5502 O      37.3250    49.1570    62.0290 0 CHG=0 CFG=0
M  V30 5503 H      38.2751    49.2994    62.4529 0 CHG=0 CFG=0
M  V30 5504 H      36.8120    50.0729    62.0052 0 CHG=0 CFG=0
M  V30 5505 O      34.3670    50.9600    60.5270 0 CHG=0 CFG=0
M  V30 5506 H      35.2833    50.5669    60.8564 0 CHG=0 CFG=0
M  V30 5507 H      33.5914    50.5936    61.1326 0 CHG=0 CFG=0
M  V30 5508 O      40.0980    75.0650    59.0040 0 CHG=0 CFG=0
M  V30 5509 H      39.5725    75.6902    58.3440 0 CHG=0 CFG=0
M  V30 5510 H      40.2577    74.1321    58.5493 0 CHG=0 CFG=0
M  V30 5511 O      58.3270    50.5160    62.5890 0 CHG=0 CFG=0
M  V30 5512 H      59.0153    49.9261    63.1190 0 CHG=0 CFG=0
M  V30 5513 H      57.3681    50.0969    62.6752 0 CHG=0 CFG=0
M  V30 5514 O      45.9950    51.5670    58.7080 0 CHG=0 CFG=0
M  V30 5515 H      45.0656    51.8081    59.1331 0 CHG=0 CFG=0
M  V30 5516 H      45.9719    50.5785    58.3547 0 CHG=0 CFG=0
M  V30 5517 O      59.1490    49.2690    68.2210 0 CHG=0 CFG=0
M  V30 5518 H      59.4552    50.2685    68.1220 0 CHG=0 CFG=0
M  V30 5519 H      59.6182    48.8407    69.0571 0 CHG=0 CFG=0
M  V30 5520 O      43.8420    45.1920    58.9040 0 CHG=0 CFG=0
M  V30 5521 H      44.4642    45.5124    59.6868 0 CHG=0 CFG=0
M  V30 5522 H      44.4134    45.0669    58.0320 0 CHG=0 CFG=0
M  V30 5523 O      24.8740    64.1210    69.5310 0 CHG=0 CFG=0
M  V30 5524 H      25.8166    63.7388    69.2703 0 CHG=0 CFG=0
M  V30 5525 H      24.8853    64.4235    70.5364 0 CHG=0 CFG=0
M  V30 5526 O      33.1430    69.8980    60.4350 0 CHG=0 CFG=0
M  V30 5527 H      33.0299    68.9564    59.9842 0 CHG=0 CFG=0
M  V30 5528 H      32.3011    70.1055    61.0272 0 CHG=0 CFG=0
M  V30 5529 O      54.7400    48.8130    65.2540 0 CHG=0 CFG=0
M  V30 5530 H      54.8617    49.0562    64.2398 0 CHG=0 CFG=0
M  V30 5531 H      55.5845    48.2881    65.5915 0 CHG=0 CFG=0
M  V30 5532 O      32.0520    61.2110    60.7630 0 CHG=0 CFG=0
M  V30 5533 H      31.2439    60.6758    61.1668 0 CHG=0 CFG=0
M  V30 5534 H      31.9124    62.2374    60.9351 0 CHG=0 CFG=0
M  V30 5535 O      53.5670    75.3510    57.6800 0 CHG=0 CFG=0
M  V30 5536 H      52.6260    75.5535    57.2604 0 CHG=0 CFG=0
M  V30 5537 H      53.9036    74.4136    57.3474 0 CHG=0 CFG=0
M  V30 5538 O      48.0600    74.4810    63.2310 0 CHG=0 CFG=0
M  V30 5539 H      47.0466    74.3028    63.0218 0 CHG=0 CFG=0
M  V30 5540 H      48.3149    75.4522    62.9238 0 CHG=0 CFG=0
M  V30 5541 O      29.7780    54.9870    65.1370 0 CHG=0 CFG=0
M  V30 5542 H      29.9093    53.9701    65.3635 0 CHG=0 CFG=0
M  V30 5543 H      28.7549    55.2219    65.1637 0 CHG=0 CFG=0
M  V30 5544 O      29.6560    52.4660    65.3250 0 CHG=0 CFG=0
M  V30 5545 H      28.7614    52.1710    65.7888 0 CHG=0 CFG=0
M  V30 5546 H      29.6099    53.4897    65.0959 0 CHG=0 CFG=0
M  V30 5547 O      30.6010    51.0560    67.4100 0 CHG=0 CFG=0
M  V30 5548 H      30.8234    52.0695    67.2491 0 CHG=0 CFG=0
M  V30 5549 H      29.7690    50.7843    66.8299 0 CHG=0 CFG=0
M  V30 5550 O      63.1370    64.6780    64.2410 0 CHG=0 CFG=0
M  V30 5551 H      62.7974    63.7086    64.4590 0 CHG=0 CFG=0
M  V30 5552 H      62.4690    65.3812    64.6433 0 CHG=0 CFG=0
M  V30 5553 O      10.1140    65.6100    97.9920 0 CHG=0 CFG=0
M  V30 5554 H      10.7725    64.9354    98.4545 0 CHG=0 CFG=0
M  V30 5555 H       9.1928    65.1365    97.8192 0 CHG=0 CFG=0
M  V30 5556 O       9.5770    61.9250   100.2670 0 CHG=0 CFG=0
M  V30 5557 H      10.2073    62.6410    99.8282 0 CHG=0 CFG=0
M  V30 5558 H      10.0944    61.4259   101.0323 0 CHG=0 CFG=0
M  V30 5559 O       8.2390    53.8070    92.9290 0 CHG=0 CFG=0
M  V30 5560 H       8.4036    52.9451    92.3523 0 CHG=0 CFG=0
M  V30 5561 H       7.2311    54.0915    92.8526 0 CHG=0 CFG=0
M  V30 5562 O      14.3970    68.5140    90.6290 0 CHG=0 CFG=0
M  V30 5563 H      13.4741    68.1935    91.0138 0 CHG=0 CFG=0
M  V30 5564 H      14.5968    68.0068    89.7316 0 CHG=0 CFG=0
M  V30 5565 O      55.5130    51.9300    81.4450 0 CHG=0 CFG=0
M  V30 5566 H      56.3974    51.4756    81.1074 0 CHG=0 CFG=0
M  V30 5567 H      55.7288    52.5477    82.2663 0 CHG=0 CFG=0
M  V30 5568 O      16.3190    47.0220    87.8400 0 CHG=0 CFG=0
M  V30 5569 H      17.3396    47.2249    87.6993 0 CHG=0 CFG=0
M  V30 5570 H      16.1970    46.4144    88.6876 0 CHG=0 CFG=0
M  V30 5571 O      15.1830    48.5550    93.9300 0 CHG=0 CFG=0
M  V30 5572 H      15.8480    47.8790    94.3810 0 CHG=0 CFG=0
M  V30 5573 H      14.2131    48.1530    93.9437 0 CHG=0 CFG=0
M  V30 5574 O      55.5410    49.1730    82.2670 0 CHG=0 CFG=0
M  V30 5575 H      54.7233    48.9032    82.8680 0 CHG=0 CFG=0
M  V30 5576 H      55.3571    48.8815    81.2751 0 CHG=0 CFG=0
M  V30 5577 O      20.6860    45.0580    83.4790 0 CHG=0 CFG=0
M  V30 5578 H      20.0662    44.3079    83.8735 0 CHG=0 CFG=0
M  V30 5579 H      21.4571    44.6161    82.9198 0 CHG=0 CFG=0
M  V30 5580 O      57.5670    46.7700    80.8550 0 CHG=0 CFG=0
M  V30 5581 H      56.9564    47.6162    80.9717 0 CHG=0 CFG=0
M  V30 5582 H      58.3808    47.0088    80.2359 0 CHG=0 CFG=0
M  V30 5583 O      16.8540    67.2460    91.2260 0 CHG=0 CFG=0
M  V30 5584 H      16.0838    67.7029    91.7743 0 CHG=0 CFG=0
M  V30 5585 H      17.5719    66.8590    91.8874 0 CHG=0 CFG=0
M  V30 5586 O      10.0850    71.8290    94.7740 0 CHG=0 CFG=0
M  V30 5587 H      10.2707    70.9589    95.3317 0 CHG=0 CFG=0
M  V30 5588 H       9.1494    71.7500    94.3040 0 CHG=0 CFG=0
M  V30 5589 O      18.2630    49.1250   102.0880 0 CHG=0 CFG=0
M  V30 5590 H      17.6409    49.8439   102.5337 0 CHG=0 CFG=0
M  V30 5591 H      17.9738    48.1670   102.4060 0 CHG=0 CFG=0
M  V30 5592 O      17.3430    44.9190    84.7800 0 CHG=0 CFG=0
M  V30 5593 H      17.2290    43.8825    84.9031 0 CHG=0 CFG=0
M  V30 5594 H      17.2407    45.3949    85.7104 0 CHG=0 CFG=0
M  V30 5595 O      56.7120    46.8820    73.4780 0 CHG=0 CFG=0
M  V30 5596 H      55.9761    46.7083    72.7495 0 CHG=0 CFG=0
M  V30 5597 H      57.0836    47.8585    73.3736 0 CHG=0 CFG=0
M  V30 5598 O      12.4360    58.7130    96.0380 0 CHG=0 CFG=0
M  V30 5599 H      11.8784    59.4071    95.4814 0 CHG=0 CFG=0
M  V30 5600 H      13.3591    58.5471    95.5659 0 CHG=0 CFG=0
M  V30 5601 O      36.7220    47.9520    77.3470 0 CHG=0 CFG=0
M  V30 5602 H      37.3596    47.1360    77.5208 0 CHG=0 CFG=0
M  V30 5603 H      37.2696    48.8450    77.4188 0 CHG=0 CFG=0
M  V30 5604 O      34.9230    58.1180    70.7950 0 CHG=0 CFG=0
M  V30 5605 H      34.5825    57.2275    70.3549 0 CHG=0 CFG=0
M  V30 5606 H      35.9018    58.3163    70.4706 0 CHG=0 CFG=0
M  V30 5607 O      40.9330    51.6710    80.3980 0 CHG=0 CFG=0
M  V30 5608 H      40.3213    51.2320    79.6661 0 CHG=0 CFG=0
M  V30 5609 H      41.4165    50.9179    80.9471 0 CHG=0 CFG=0
M  V30 5610 O      39.0150    40.7650    77.3520 0 CHG=0 CFG=0
M  V30 5611 H      39.9602    41.2195    77.4036 0 CHG=0 CFG=0
M  V30 5612 H      38.4174    41.2790    76.6583 0 CHG=0 CFG=0
M  V30 5613 O      28.8160    52.6820    96.0440 0 CHG=0 CFG=0
M  V30 5614 H      29.0166    51.7252    96.4272 0 CHG=0 CFG=0
M  V30 5615 H      28.4297    52.5952    95.0715 0 CHG=0 CFG=0
M  V30 5616 O      27.1910    58.0050    82.5620 0 CHG=0 CFG=0
M  V30 5617 H      27.2307    58.1462    83.6017 0 CHG=0 CFG=0
M  V30 5618 H      26.2497    57.6227    82.2968 0 CHG=0 CFG=0
M  V30 5619 O      29.2990    56.1250    83.4060 0 CHG=0 CFG=0
M  V30 5620 H      28.5934    56.7938    83.0092 0 CHG=0 CFG=0
M  V30 5621 H      28.9579    55.7654    84.3317 0 CHG=0 CFG=0
M  V30 5622 O      17.9700    51.9940    98.2190 0 CHG=0 CFG=0
M  V30 5623 H      17.2534    52.6507    97.8217 0 CHG=0 CFG=0
M  V30 5624 H      18.3415    52.3853    99.1198 0 CHG=0 CFG=0
M  V30 5625 O       9.1950    53.1370    83.9960 0 CHG=0 CFG=0
M  V30 5626 H       8.2867    52.6305    84.1410 0 CHG=0 CFG=0
M  V30 5627 H       9.8770    52.8523    84.7419 0 CHG=0 CFG=0
M  V30 5628 O      33.9630    63.5810    75.0850 0 CHG=0 CFG=0
M  V30 5629 H      34.6021    62.7487    75.0481 0 CHG=0 CFG=0
M  V30 5630 H      34.4649    64.4241    74.7111 0 CHG=0 CFG=0
M  V30 5631 O      25.4410    63.1650    76.0060 0 CHG=0 CFG=0
M  V30 5632 H      24.9390    62.3094    75.6617 0 CHG=0 CFG=0
M  V30 5633 H      26.3115    63.3121    75.4375 0 CHG=0 CFG=0
M  V30 5634 O      24.1710    65.2530    74.8370 0 CHG=0 CFG=0
M  V30 5635 H      24.6224    64.4617    75.3591 0 CHG=0 CFG=0
M  V30 5636 H      23.1300    65.2089    74.9671 0 CHG=0 CFG=0
M  V30 5637 O      34.3140    48.3220    74.0440 0 CHG=0 CFG=0
M  V30 5638 H      35.2797    48.7324    74.0821 0 CHG=0 CFG=0
M  V30 5639 H      34.2668    47.4806    74.6703 0 CHG=0 CFG=0
M  V30 5640 O      21.6610    66.1780    85.6090 0 CHG=0 CFG=0
M  V30 5641 H      22.3456    66.9040    85.9356 0 CHG=0 CFG=0
M  V30 5642 H      21.8965    65.2532    86.0470 0 CHG=0 CFG=0
M  V30 5643 O      23.3160    64.5820    82.4030 0 CHG=0 CFG=0
M  V30 5644 H      23.3185    65.5868    82.7078 0 CHG=0 CFG=0
M  V30 5645 H      22.9583    63.9802    83.1856 0 CHG=0 CFG=0
M  V30 5646 O      39.1120    57.8600    77.3600 0 CHG=0 CFG=0
M  V30 5647 H      40.1505    57.7588    77.4775 0 CHG=0 CFG=0
M  V30 5648 H      38.8481    58.8730    77.4415 0 CHG=0 CFG=0
M  V30 5649 O      27.3260    59.0560    70.1320 0 CHG=0 CFG=0
M  V30 5650 H      26.9589    58.0730    70.1702 0 CHG=0 CFG=0
M  V30 5651 H      28.3726    59.0418    70.2160 0 CHG=0 CFG=0
M  V30 5652 O      15.0760    67.9730    79.0230 0 CHG=0 CFG=0
M  V30 5653 H      15.5768    68.8563    78.7555 0 CHG=0 CFG=0
M  V30 5654 H      14.0582    68.0609    78.7801 0 CHG=0 CFG=0
M  V30 5655 O       7.8690    58.3170    88.6980 0 CHG=0 CFG=0
M  V30 5656 H       7.7556    57.4813    88.0725 0 CHG=0 CFG=0
M  V30 5657 H       7.9523    57.9987    89.6951 0 CHG=0 CFG=0
M  V30 5658 O       5.9330    62.8000    86.2610 0 CHG=0 CFG=0
M  V30 5659 H       5.5407    63.6944    86.6467 0 CHG=0 CFG=0
M  V30 5660 H       5.4669    61.9835    86.7285 0 CHG=0 CFG=0
M  V30 5661 O      35.4870    54.1330    79.8440 0 CHG=0 CFG=0
M  V30 5662 H      35.9040    55.0686    79.6133 0 CHG=0 CFG=0
M  V30 5663 H      36.2377    53.4961    80.2092 0 CHG=0 CFG=0
M  V30 5664 O      19.2390    67.2240    82.2670 0 CHG=0 CFG=0
M  V30 5665 H      20.2545    67.4910    82.2759 0 CHG=0 CFG=0
M  V30 5666 H      19.1457    66.2127    82.0002 0 CHG=0 CFG=0
M  V30 5667 O      13.3820    46.0990    78.4890 0 CHG=0 CFG=0
M  V30 5668 H      12.6434    45.4391    78.8376 0 CHG=0 CFG=0
M  V30 5669 H      14.0015    46.3838    79.2875 0 CHG=0 CFG=0
M  V30 5670 O      34.1290    51.0470    64.9390 0 CHG=0 CFG=0
M  V30 5671 H      33.3306    50.9035    64.2723 0 CHG=0 CFG=0
M  V30 5672 H      34.6992    50.1672    64.9961 0 CHG=0 CFG=0
M  V30 5673 O      12.3450    46.0810    76.0800 0 CHG=0 CFG=0
M  V30 5674 H      13.0889    46.5668    75.5204 0 CHG=0 CFG=0
M  V30 5675 H      11.4009    46.4392    75.7919 0 CHG=0 CFG=0
M  V30 5676 O      20.2750    64.7220    93.9430 0 CHG=0 CFG=0
M  V30 5677 H      20.2526    63.8503    93.3580 0 CHG=0 CFG=0
M  V30 5678 H      20.8757    64.5601    94.7888 0 CHG=0 CFG=0
M  V30 5679 O       9.3960    52.7810    76.5470 0 CHG=0 CFG=0
M  V30 5680 H       9.0367    52.1603    77.3139 0 CHG=0 CFG=0
M  V30 5681 H       8.6340    53.4355    76.2411 0 CHG=0 CFG=0
M  V30 5682 O      36.2700    53.1360    84.7320 0 CHG=0 CFG=0
M  V30 5683 H      36.9132    53.4382    85.5050 0 CHG=0 CFG=0
M  V30 5684 H      36.6613    53.4488    83.8092 0 CHG=0 CFG=0
M  V30 5685 O      14.7190    48.3530    78.0300 0 CHG=0 CFG=0
M  V30 5686 H      14.7423    49.3688    78.2948 0 CHG=0 CFG=0
M  V30 5687 H      15.6993    48.0085    77.8789 0 CHG=0 CFG=0
M  V30 5688 O      34.5060    48.4750    68.2890 0 CHG=0 CFG=0
M  V30 5689 H      33.9885    47.7289    68.8164 0 CHG=0 CFG=0
M  V30 5690 H      33.9079    49.3355    68.2233 0 CHG=0 CFG=0
M  V30 5691 O      28.1420    64.5070    86.0670 0 CHG=0 CFG=0
M  V30 5692 H      29.1451    64.8054    86.1523 0 CHG=0 CFG=0
M  V30 5693 H      27.6951    64.5078    87.0172 0 CHG=0 CFG=0
M  V30 5694 O      36.2160    46.6610    74.8930 0 CHG=0 CFG=0
M  V30 5695 H      37.2167    46.7516    74.5881 0 CHG=0 CFG=0
M  V30 5696 H      35.7044    47.5536    74.6830 0 CHG=0 CFG=0
M  V30 5697 O      36.6120    52.3220    78.0500 0 CHG=0 CFG=0
M  V30 5698 H      35.6836    51.9468    78.3659 0 CHG=0 CFG=0
M  V30 5699 H      37.2355    52.4595    78.8836 0 CHG=0 CFG=0
M  V30 5700 O      44.0910    57.7750    77.9110 0 CHG=0 CFG=0
M  V30 5701 H      44.9104    58.3129    78.2876 0 CHG=0 CFG=0
M  V30 5702 H      44.1309    56.7861    78.2619 0 CHG=0 CFG=0
M  V30 5703 O       6.0370    61.2910    79.4330 0 CHG=0 CFG=0
M  V30 5704 H       5.3486    61.5542    80.1809 0 CHG=0 CFG=0
M  V30 5705 H       6.6464    62.1172    79.2123 0 CHG=0 CFG=0
M  V30 5706 O      35.9700    46.3960    79.4400 0 CHG=0 CFG=0
M  V30 5707 H      35.0440    46.0311    79.7744 0 CHG=0 CFG=0
M  V30 5708 H      36.0823    47.3950    79.7433 0 CHG=0 CFG=0
M  V30 5709 O      37.3860    38.9030    74.8290 0 CHG=0 CFG=0
M  V30 5710 H      36.6523    38.9529    74.0795 0 CHG=0 CFG=0
M  V30 5711 H      37.4243    37.9278    75.2164 0 CHG=0 CFG=0
M  V30 5712 O      25.7480    50.1380    66.4530 0 CHG=0 CFG=0
M  V30 5713 H      25.9941    51.0787    66.0568 0 CHG=0 CFG=0
M  V30 5714 H      25.7259    50.1951    67.5012 0 CHG=0 CFG=0
M  V30 5715 O      31.8290    47.6360    73.2770 0 CHG=0 CFG=0
M  V30 5716 H      32.4436    48.0268    72.5206 0 CHG=0 CFG=0
M  V30 5717 H      30.9308    48.1787    73.3129 0 CHG=0 CFG=0
M  V30 END ATOM
M  V30 BEGIN BOND
M  V30 1 1 1 5 CFG=0
M  V30 2 1 5 18 CFG=0
M  V30 3 2 18 19 CFG=0
M  V30 4 1 5 7 CFG=0
M  V30 5 1 7 10 CFG=0
M  V30 6 1 10 13 CFG=0
M  V30 7 1 13 14 CFG=0
M  V30 8 1 1 2 CFG=0
M  V30 9 1 1 3 CFG=0
M  V30 10 1 1 4 CFG=0
M  V30 11 1 5 6 CFG=0
M  V30 12 1 7 8 CFG=0
M  V30 13 1 7 9 CFG=0
M  V30 14 1 10 11 CFG=0
M  V30 15 1 10 12 CFG=0
M  V30 16 1 14 15 CFG=0
M  V30 17 1 14 16 CFG=0
M  V30 18 1 14 17 CFG=0
M  V30 19 1 20 22 CFG=0
M  V30 20 1 22 30 CFG=0
M  V30 21 2 30 31 CFG=0
M  V30 22 1 22 24 CFG=0
M  V30 23 1 24 27 CFG=0
M  V30 24 2 27 28 CFG=0
M  V30 25 1 27 29 CFG=0
M  V30 26 1 20 21 CFG=0
M  V30 27 1 22 23 CFG=0
M  V30 28 1 24 25 CFG=0
M  V30 29 1 24 26 CFG=0
M  V30 30 1 32 34 CFG=0
M  V30 31 1 34 46 CFG=0
M  V30 32 2 46 47 CFG=0
M  V30 33 1 34 36 CFG=0
M  V30 34 1 36 38 CFG=0
M  V30 35 1 36 42 CFG=0
M  V30 36 1 32 33 CFG=0
M  V30 37 1 34 35 CFG=0
M  V30 38 1 36 37 CFG=0
M  V30 39 1 38 39 CFG=0
M  V30 40 1 38 40 CFG=0
M  V30 41 1 38 41 CFG=0
M  V30 42 1 42 43 CFG=0
M  V30 43 1 42 44 CFG=0
M  V30 44 1 42 45 CFG=0
M  V30 45 1 48 50 CFG=0
M  V30 46 1 50 66 CFG=0
M  V30 47 2 66 67 CFG=0
M  V30 48 1 50 52 CFG=0
M  V30 49 1 52 55 CFG=0
M  V30 50 2 55 56 CFG=0
M  V30 51 1 55 58 CFG=0
M  V30 52 1 56 60 CFG=0
M  V30 53 2 58 62 CFG=0
M  V30 54 2 60 64 CFG=0
M  V30 55 1 62 64 CFG=0
M  V30 56 1 48 49 CFG=0
M  V30 57 1 50 51 CFG=0
M  V30 58 1 52 53 CFG=0
M  V30 59 1 52 54 CFG=0
M  V30 60 1 56 57 CFG=0
M  V30 61 1 58 59 CFG=0
M  V30 62 1 60 61 CFG=0
M  V30 63 1 62 63 CFG=0
M  V30 64 1 64 65 CFG=0
M  V30 65 1 68 70 CFG=0
M  V30 66 1 70 85 CFG=0
M  V30 67 2 85 86 CFG=0
M  V30 68 1 70 72 CFG=0
M  V30 69 1 72 75 CFG=0
M  V30 70 1 75 77 CFG=0
M  V30 71 1 75 81 CFG=0
M  V30 72 1 68 69 CFG=0
M  V30 73 1 70 71 CFG=0
M  V30 74 1 72 73 CFG=0
M  V30 75 1 72 74 CFG=0
M  V30 76 1 75 76 CFG=0
M  V30 77 1 77 78 CFG=0
M  V30 78 1 77 79 CFG=0
M  V30 79 1 77 80 CFG=0
M  V30 80 1 81 82 CFG=0
M  V30 81 1 81 83 CFG=0
M  V30 82 1 81 84 CFG=0
M  V30 83 1 87 89 CFG=0
M  V30 84 1 89 102 CFG=0
M  V30 85 2 102 103 CFG=0
M  V30 86 1 89 91 CFG=0
M  V30 87 1 91 94 CFG=0
M  V30 88 1 94 97 CFG=0
M  V30 89 1 97 98 CFG=0
M  V30 90 1 87 88 CFG=0
M  V30 91 1 89 90 CFG=0
M  V30 92 1 91 92 CFG=0
M  V30 93 1 91 93 CFG=0
M  V30 94 1 94 95 CFG=0
M  V30 95 1 94 96 CFG=0
M  V30 96 1 98 99 CFG=0
M  V30 97 1 98 100 CFG=0
M  V30 98 1 98 101 CFG=0
M  V30 99 1 104 106 CFG=0
M  V30 100 1 106 121 CFG=0
M  V30 101 2 121 122 CFG=0
M  V30 102 1 106 108 CFG=0
M  V30 103 1 108 114 CFG=0
M  V30 104 1 108 110 CFG=0
M  V30 105 1 114 117 CFG=0
M  V30 106 1 104 105 CFG=0
M  V30 107 1 106 107 CFG=0
M  V30 108 1 108 109 CFG=0
M  V30 109 1 114 115 CFG=0
M  V30 110 1 114 116 CFG=0
M  V30 111 1 110 111 CFG=0
M  V30 112 1 110 112 CFG=0
M  V30 113 1 110 113 CFG=0
M  V30 114 1 117 118 CFG=0
M  V30 115 1 117 119 CFG=0
M  V30 116 1 117 120 CFG=0
M  V30 117 1 123 125 CFG=0
M  V30 118 1 125 145 CFG=0
M  V30 119 2 145 146 CFG=0
M  V30 120 1 125 127 CFG=0
M  V30 121 1 127 130 CFG=0
M  V30 122 1 130 133 CFG=0
M  V30 123 1 133 136 CFG=0
M  V30 124 2 136 138 CFG=0
M  V30 125 1 138 139 CFG=0
M  V30 126 1 138 142 CFG=0
M  V30 127 1 123 124 CFG=0
M  V30 128 1 125 126 CFG=0
M  V30 129 1 127 128 CFG=0
M  V30 130 1 127 129 CFG=0
M  V30 131 1 130 131 CFG=0
M  V30 132 1 130 132 CFG=0
M  V30 133 1 133 134 CFG=0
M  V30 134 1 133 135 CFG=0
M  V30 135 1 136 137 CFG=0
M  V30 136 1 139 140 CFG=0
M  V30 137 1 139 141 CFG=0
M  V30 138 1 142 143 CFG=0
M  V30 139 1 142 144 CFG=0
M  V30 140 1 147 149 CFG=0
M  V30 141 1 149 169 CFG=0
M  V30 142 2 169 170 CFG=0
M  V30 143 1 149 151 CFG=0
M  V30 144 1 151 154 CFG=0
M  V30 145 1 154 157 CFG=0
M  V30 146 1 157 160 CFG=0
M  V30 147 2 160 162 CFG=0
M  V30 148 1 162 163 CFG=0
M  V30 149 1 162 166 CFG=0
M  V30 150 1 147 148 CFG=0
M  V30 151 1 149 150 CFG=0
M  V30 152 1 151 152 CFG=0
M  V30 153 1 151 153 CFG=0
M  V30 154 1 154 155 CFG=0
M  V30 155 1 154 156 CFG=0
M  V30 156 1 157 158 CFG=0
M  V30 157 1 157 159 CFG=0
M  V30 158 1 160 161 CFG=0
M  V30 159 1 163 164 CFG=0
M  V30 160 1 163 165 CFG=0
M  V30 161 1 166 167 CFG=0
M  V30 162 1 166 168 CFG=0
M  V30 163 1 171 173 CFG=0
M  V30 164 1 173 186 CFG=0
M  V30 165 2 186 187 CFG=0
M  V30 166 1 173 175 CFG=0
M  V30 167 1 175 178 CFG=0
M  V30 168 1 178 181 CFG=0
M  V30 169 2 178 179 CFG=0
M  V30 170 1 181 183 CFG=0
M  V30 171 1 179 185 CFG=0
M  V30 172 2 183 185 CFG=0
M  V30 173 1 171 172 CFG=0
M  V30 174 1 173 174 CFG=0
M  V30 175 1 175 176 CFG=0
M  V30 176 1 175 177 CFG=0
M  V30 177 1 181 182 CFG=0
M  V30 178 1 179 180 CFG=0
M  V30 179 1 183 184 CFG=0
M  V30 180 1 188 190 CFG=0
M  V30 181 1 190 208 CFG=0
M  V30 182 2 208 209 CFG=0
M  V30 183 1 190 192 CFG=0
M  V30 184 1 192 195 CFG=0
M  V30 185 1 195 198 CFG=0
M  V30 186 1 198 201 CFG=0
M  V30 187 1 201 204 CFG=0
M  V30 188 1 188 189 CFG=0
M  V30 189 1 190 191 CFG=0
M  V30 190 1 192 193 CFG=0
M  V30 191 1 192 194 CFG=0
M  V30 192 1 195 196 CFG=0
M  V30 193 1 195 197 CFG=0
M  V30 194 1 198 199 CFG=0
M  V30 195 1 198 200 CFG=0
M  V30 196 1 201 202 CFG=0
M  V30 197 1 201 203 CFG=0
M  V30 198 1 204 205 CFG=0
M  V30 199 1 204 206 CFG=0
M  V30 200 1 204 207 CFG=0
M  V30 201 1 210 212 CFG=0
M  V30 202 1 212 222 CFG=0
M  V30 203 2 222 223 CFG=0
M  V30 204 1 212 214 CFG=0
M  V30 205 1 214 216 CFG=0
M  V30 206 1 214 218 CFG=0
M  V30 207 1 210 211 CFG=0
M  V30 208 1 212 213 CFG=0
M  V30 209 1 214 215 CFG=0
M  V30 210 1 216 217 CFG=0
M  V30 211 1 218 219 CFG=0
M  V30 212 1 218 220 CFG=0
M  V30 213 1 218 221 CFG=0
M  V30 214 1 224 226 CFG=0
M  V30 215 1 226 236 CFG=0
M  V30 216 2 236 237 CFG=0
M  V30 217 1 226 228 CFG=0
M  V30 218 1 228 230 CFG=0
M  V30 219 1 228 232 CFG=0
M  V30 220 1 224 225 CFG=0
M  V30 221 1 226 227 CFG=0
M  V30 222 1 228 229 CFG=0
M  V30 223 1 230 231 CFG=0
M  V30 224 1 232 233 CFG=0
M  V30 225 1 232 234 CFG=0
M  V30 226 1 232 235 CFG=0
M  V30 227 1 238 240 CFG=0
M  V30 228 1 240 255 CFG=0
M  V30 229 2 255 256 CFG=0
M  V30 230 1 240 242 CFG=0
M  V30 231 1 242 248 CFG=0
M  V30 232 1 242 244 CFG=0
M  V30 233 1 248 251 CFG=0
M  V30 234 1 238 239 CFG=0
M  V30 235 1 240 241 CFG=0
M  V30 236 1 242 243 CFG=0
M  V30 237 1 248 249 CFG=0
M  V30 238 1 248 250 CFG=0
M  V30 239 1 244 245 CFG=0
M  V30 240 1 244 246 CFG=0
M  V30 241 1 244 247 CFG=0
M  V30 242 1 251 252 CFG=0
M  V30 243 1 251 253 CFG=0
M  V30 244 1 251 254 CFG=0
M  V30 245 1 257 259 CFG=0
M  V30 246 1 259 275 CFG=0
M  V30 247 2 275 276 CFG=0
M  V30 248 1 259 261 CFG=0
M  V30 249 1 261 264 CFG=0
M  V30 250 2 264 265 CFG=0
M  V30 251 1 264 267 CFG=0
M  V30 252 1 265 269 CFG=0
M  V30 253 2 267 271 CFG=0
M  V30 254 2 269 273 CFG=0
M  V30 255 1 271 273 CFG=0
M  V30 256 1 257 258 CFG=0
M  V30 257 1 259 260 CFG=0
M  V30 258 1 261 262 CFG=0
M  V30 259 1 261 263 CFG=0
M  V30 260 1 265 266 CFG=0
M  V30 261 1 267 268 CFG=0
M  V30 262 1 269 270 CFG=0
M  V30 263 1 271 272 CFG=0
M  V30 264 1 273 274 CFG=0
M  V30 265 1 277 279 CFG=0
M  V30 266 1 279 289 CFG=0
M  V30 267 2 289 290 CFG=0
M  V30 268 1 279 281 CFG=0
M  V30 269 1 281 283 CFG=0
M  V30 270 1 281 285 CFG=0
M  V30 271 1 277 278 CFG=0
M  V30 272 1 279 280 CFG=0
M  V30 273 1 281 282 CFG=0
M  V30 274 1 283 284 CFG=0
M  V30 275 1 285 286 CFG=0
M  V30 276 1 285 287 CFG=0
M  V30 277 1 285 288 CFG=0
M  V30 278 1 291 293 CFG=0
M  V30 279 1 293 301 CFG=0
M  V30 280 2 301 302 CFG=0
M  V30 281 1 293 295 CFG=0
M  V30 282 1 295 298 CFG=0
M  V30 283 2 298 299 CFG=0
M  V30 284 1 298 300 CFG=0
M  V30 285 1 291 292 CFG=0
M  V30 286 1 293 294 CFG=0
M  V30 287 1 295 296 CFG=0
M  V30 288 1 295 297 CFG=0
M  V30 289 1 303 305 CFG=0
M  V30 290 1 305 311 CFG=0
M  V30 291 2 311 312 CFG=0
M  V30 292 1 305 307 CFG=0
M  V30 293 1 303 304 CFG=0
M  V30 294 1 305 306 CFG=0
M  V30 295 1 307 308 CFG=0
M  V30 296 1 307 309 CFG=0
M  V30 297 1 307 310 CFG=0
M  V30 298 1 313 315 CFG=0
M  V30 299 1 315 333 CFG=0
M  V30 300 2 333 334 CFG=0
M  V30 301 1 315 317 CFG=0
M  V30 302 1 317 320 CFG=0
M  V30 303 1 320 323 CFG=0
M  V30 304 1 323 326 CFG=0
M  V30 305 1 326 329 CFG=0
M  V30 306 1 313 314 CFG=0
M  V30 307 1 315 316 CFG=0
M  V30 308 1 317 318 CFG=0
M  V30 309 1 317 319 CFG=0
M  V30 310 1 320 321 CFG=0
M  V30 311 1 320 322 CFG=0
M  V30 312 1 323 324 CFG=0
M  V30 313 1 323 325 CFG=0
M  V30 314 1 326 327 CFG=0
M  V30 315 1 326 328 CFG=0
M  V30 316 1 329 330 CFG=0
M  V30 317 1 329 331 CFG=0
M  V30 318 1 329 332 CFG=0
M  V30 319 1 335 337 CFG=0
M  V30 320 1 337 348 CFG=0
M  V30 321 2 348 349 CFG=0
M  V30 322 1 337 339 CFG=0
M  V30 323 1 339 342 CFG=0
M  V30 324 1 342 345 CFG=0
M  V30 325 2 345 346 CFG=0
M  V30 326 1 345 347 CFG=0
M  V30 327 1 335 336 CFG=0
M  V30 328 1 337 338 CFG=0
M  V30 329 1 339 340 CFG=0
M  V30 330 1 339 341 CFG=0
M  V30 331 1 342 343 CFG=0
M  V30 332 1 342 344 CFG=0
M  V30 333 1 350 352 CFG=0
M  V30 334 1 352 359 CFG=0
M  V30 335 2 359 360 CFG=0
M  V30 336 1 352 354 CFG=0
M  V30 337 1 354 357 CFG=0
M  V30 338 1 350 351 CFG=0
M  V30 339 1 352 353 CFG=0
M  V30 340 1 354 355 CFG=0
M  V30 341 1 354 356 CFG=0
M  V30 342 1 357 358 CFG=0
M  V30 343 1 361 363 CFG=0
M  V30 344 1 363 370 CFG=0
M  V30 345 2 370 371 CFG=0
M  V30 346 1 363 365 CFG=0
M  V30 347 1 365 368 CFG=0
M  V30 348 1 361 362 CFG=0
M  V30 349 1 363 364 CFG=0
M  V30 350 1 365 366 CFG=0
M  V30 351 1 365 367 CFG=0
M  V30 352 1 368 369 CFG=0
M  V30 353 1 372 374 CFG=0
M  V30 354 1 374 384 CFG=0
M  V30 355 2 384 385 CFG=0
M  V30 356 1 374 376 CFG=0
M  V30 357 1 376 378 CFG=0
M  V30 358 1 376 380 CFG=0
M  V30 359 1 372 373 CFG=0
M  V30 360 1 374 375 CFG=0
M  V30 361 1 376 377 CFG=0
M  V30 362 1 378 379 CFG=0
M  V30 363 1 380 381 CFG=0
M  V30 364 1 380 382 CFG=0
M  V30 365 1 380 383 CFG=0
M  V30 366 1 386 388 CFG=0
M  V30 367 1 388 400 CFG=0
M  V30 368 2 400 401 CFG=0
M  V30 369 1 388 390 CFG=0
M  V30 370 1 390 392 CFG=0
M  V30 371 1 390 396 CFG=0
M  V30 372 1 386 387 CFG=0
M  V30 373 1 388 389 CFG=0
M  V30 374 1 390 391 CFG=0
M  V30 375 1 392 393 CFG=0
M  V30 376 1 392 394 CFG=0
M  V30 377 1 392 395 CFG=0
M  V30 378 1 396 397 CFG=0
M  V30 379 1 396 398 CFG=0
M  V30 380 1 396 399 CFG=0
M  V30 381 1 402 404 CFG=0
M  V30 382 1 404 420 CFG=0
M  V30 383 2 420 421 CFG=0
M  V30 384 1 404 406 CFG=0
M  V30 385 1 406 409 CFG=0
M  V30 386 2 409 410 CFG=0
M  V30 387 1 409 412 CFG=0
M  V30 388 1 410 414 CFG=0
M  V30 389 2 412 416 CFG=0
M  V30 390 2 414 418 CFG=0
M  V30 391 1 416 418 CFG=0
M  V30 392 1 402 403 CFG=0
M  V30 393 1 404 405 CFG=0
M  V30 394 1 406 407 CFG=0
M  V30 395 1 406 408 CFG=0
M  V30 396 1 410 411 CFG=0
M  V30 397 1 412 413 CFG=0
M  V30 398 1 414 415 CFG=0
M  V30 399 1 416 417 CFG=0
M  V30 400 1 418 419 CFG=0
M  V30 401 1 422 424 CFG=0
M  V30 402 1 424 435 CFG=0
M  V30 403 2 435 436 CFG=0
M  V30 404 1 424 426 CFG=0
M  V30 405 1 426 429 CFG=0
M  V30 406 1 429 432 CFG=0
M  V30 407 2 432 433 CFG=0
M  V30 408 1 432 434 CFG=0
M  V30 409 1 422 423 CFG=0
M  V30 410 1 424 425 CFG=0
M  V30 411 1 426 427 CFG=0
M  V30 412 1 426 428 CFG=0
M  V30 413 1 429 430 CFG=0
M  V30 414 1 429 431 CFG=0
M  V30 415 1 437 439 CFG=0
M  V30 416 1 439 454 CFG=0
M  V30 417 2 454 455 CFG=0
M  V30 418 1 439 441 CFG=0
M  V30 419 1 441 444 CFG=0
M  V30 420 1 444 446 CFG=0
M  V30 421 1 444 450 CFG=0
M  V30 422 1 437 438 CFG=0
M  V30 423 1 439 440 CFG=0
M  V30 424 1 441 442 CFG=0
M  V30 425 1 441 443 CFG=0
M  V30 426 1 444 445 CFG=0
M  V30 427 1 446 447 CFG=0
M  V30 428 1 446 448 CFG=0
M  V30 429 1 446 449 CFG=0
M  V30 430 1 450 451 CFG=0
M  V30 431 1 450 452 CFG=0
M  V30 432 1 450 453 CFG=0
M  V30 433 1 456 458 CFG=0
M  V30 434 1 458 476 CFG=0
M  V30 435 2 476 477 CFG=0
M  V30 436 1 458 460 CFG=0
M  V30 437 1 460 463 CFG=0
M  V30 438 1 463 466 CFG=0
M  V30 439 1 466 469 CFG=0
M  V30 440 1 469 472 CFG=0
M  V30 441 1 456 457 CFG=0
M  V30 442 1 458 459 CFG=0
M  V30 443 1 460 461 CFG=0
M  V30 444 1 460 462 CFG=0
M  V30 445 1 463 464 CFG=0
M  V30 446 1 463 465 CFG=0
M  V30 447 1 466 467 CFG=0
M  V30 448 1 466 468 CFG=0
M  V30 449 1 469 470 CFG=0
M  V30 450 1 469 471 CFG=0
M  V30 451 1 472 473 CFG=0
M  V30 452 1 472 474 CFG=0
M  V30 453 1 472 475 CFG=0
M  V30 454 1 478 480 CFG=0
M  V30 455 1 480 500 CFG=0
M  V30 456 2 500 501 CFG=0
M  V30 457 1 480 482 CFG=0
M  V30 458 1 482 485 CFG=0
M  V30 459 1 485 488 CFG=0
M  V30 460 1 488 491 CFG=0
M  V30 461 2 491 493 CFG=0
M  V30 462 1 493 494 CFG=0
M  V30 463 1 493 497 CFG=0
M  V30 464 1 478 479 CFG=0
M  V30 465 1 480 481 CFG=0
M  V30 466 1 482 483 CFG=0
M  V30 467 1 482 484 CFG=0
M  V30 468 1 485 486 CFG=0
M  V30 469 1 485 487 CFG=0
M  V30 470 1 488 489 CFG=0
M  V30 471 1 488 490 CFG=0
M  V30 472 1 491 492 CFG=0
M  V30 473 1 494 495 CFG=0
M  V30 474 1 494 496 CFG=0
M  V30 475 1 497 498 CFG=0
M  V30 476 1 497 499 CFG=0
M  V30 477 1 502 504 CFG=0
M  V30 478 1 504 519 CFG=0
M  V30 479 2 519 520 CFG=0
M  V30 480 1 504 506 CFG=0
M  V30 481 1 506 512 CFG=0
M  V30 482 1 506 508 CFG=0
M  V30 483 1 512 515 CFG=0
M  V30 484 1 502 503 CFG=0
M  V30 485 1 504 505 CFG=0
M  V30 486 1 506 507 CFG=0
M  V30 487 1 512 513 CFG=0
M  V30 488 1 512 514 CFG=0
M  V30 489 1 508 509 CFG=0
M  V30 490 1 508 510 CFG=0
M  V30 491 1 508 511 CFG=0
M  V30 492 1 515 516 CFG=0
M  V30 493 1 515 517 CFG=0
M  V30 494 1 515 518 CFG=0
M  V30 495 1 521 523 CFG=0
M  V30 496 1 523 535 CFG=0
M  V30 497 2 535 536 CFG=0
M  V30 498 1 523 525 CFG=0
M  V30 499 1 525 527 CFG=0
M  V30 500 1 525 531 CFG=0
M  V30 501 1 521 522 CFG=0
M  V30 502 1 523 524 CFG=0
M  V30 503 1 525 526 CFG=0
M  V30 504 1 527 528 CFG=0
M  V30 505 1 527 529 CFG=0
M  V30 506 1 527 530 CFG=0
M  V30 507 1 531 532 CFG=0
M  V30 508 1 531 533 CFG=0
M  V30 509 1 531 534 CFG=0
M  V30 510 1 537 539 CFG=0
M  V30 511 1 539 550 CFG=0
M  V30 512 2 550 551 CFG=0
M  V30 513 1 539 541 CFG=0
M  V30 514 1 541 544 CFG=0
M  V30 515 1 544 547 CFG=0
M  V30 516 2 547 548 CFG=0
M  V30 517 1 547 549 CFG=0
M  V30 518 1 537 538 CFG=0
M  V30 519 1 539 540 CFG=0
M  V30 520 1 541 542 CFG=0
M  V30 521 1 541 543 CFG=0
M  V30 522 1 544 545 CFG=0
M  V30 523 1 544 546 CFG=0
M  V30 524 1 552 554 CFG=0
M  V30 525 1 554 557 CFG=0
M  V30 526 2 557 558 CFG=0
M  V30 527 1 552 553 CFG=0
M  V30 528 1 554 555 CFG=0
M  V30 529 1 554 556 CFG=0
M  V30 530 1 559 561 CFG=0
M  V30 531 1 561 576 CFG=0
M  V30 532 2 576 577 CFG=0
M  V30 533 1 561 563 CFG=0
M  V30 534 1 563 569 CFG=0
M  V30 535 1 563 565 CFG=0
M  V30 536 1 569 572 CFG=0
M  V30 537 1 559 560 CFG=0
M  V30 538 1 561 562 CFG=0
M  V30 539 1 563 564 CFG=0
M  V30 540 1 569 570 CFG=0
M  V30 541 1 569 571 CFG=0
M  V30 542 1 565 566 CFG=0
M  V30 543 1 565 567 CFG=0
M  V30 544 1 565 568 CFG=0
M  V30 545 1 572 573 CFG=0
M  V30 546 1 572 574 CFG=0
M  V30 547 1 572 575 CFG=0
M  V30 548 1 578 580 CFG=0
M  V30 549 1 580 595 CFG=0
M  V30 550 2 595 596 CFG=0
M  V30 551 1 580 582 CFG=0
M  V30 552 1 582 585 CFG=0
M  V30 553 1 585 587 CFG=0
M  V30 554 1 585 591 CFG=0
M  V30 555 1 578 579 CFG=0
M  V30 556 1 580 581 CFG=0
M  V30 557 1 582 583 CFG=0
M  V30 558 1 582 584 CFG=0
M  V30 559 1 585 586 CFG=0
M  V30 560 1 587 588 CFG=0
M  V30 561 1 587 589 CFG=0
M  V30 562 1 587 590 CFG=0
M  V30 563 1 591 592 CFG=0
M  V30 564 1 591 593 CFG=0
M  V30 565 1 591 594 CFG=0
M  V30 566 1 597 599 CFG=0
M  V30 567 1 599 617 CFG=0
M  V30 568 2 617 618 CFG=0
M  V30 569 1 599 601 CFG=0
M  V30 570 1 601 604 CFG=0
M  V30 571 1 604 607 CFG=0
M  V30 572 1 607 610 CFG=0
M  V30 573 1 610 613 CFG=0
M  V30 574 1 597 598 CFG=0
M  V30 575 1 599 600 CFG=0
M  V30 576 1 601 602 CFG=0
M  V30 577 1 601 603 CFG=0
M  V30 578 1 604 605 CFG=0
M  V30 579 1 604 606 CFG=0
M  V30 580 1 607 608 CFG=0
M  V30 581 1 607 609 CFG=0
M  V30 582 1 610 611 CFG=0
M  V30 583 1 610 612 CFG=0
M  V30 584 1 613 614 CFG=0
M  V30 585 1 613 615 CFG=0
M  V30 586 1 613 616 CFG=0
M  V30 587 1 619 621 CFG=0
M  V30 588 1 621 641 CFG=0
M  V30 589 2 641 642 CFG=0
M  V30 590 1 621 623 CFG=0
M  V30 591 1 623 626 CFG=0
M  V30 592 1 626 629 CFG=0
M  V30 593 1 629 632 CFG=0
M  V30 594 2 632 634 CFG=0
M  V30 595 1 634 635 CFG=0
M  V30 596 1 634 638 CFG=0
M  V30 597 1 619 620 CFG=0
M  V30 598 1 621 622 CFG=0
M  V30 599 1 623 624 CFG=0
M  V30 600 1 623 625 CFG=0
M  V30 601 1 626 627 CFG=0
M  V30 602 1 626 628 CFG=0
M  V30 603 1 629 630 CFG=0
M  V30 604 1 629 631 CFG=0
M  V30 605 1 632 633 CFG=0
M  V30 606 1 635 636 CFG=0
M  V30 607 1 635 637 CFG=0
M  V30 608 1 638 639 CFG=0
M  V30 609 1 638 640 CFG=0
M  V30 610 1 643 647 CFG=0
M  V30 611 1 647 655 CFG=0
M  V30 612 2 655 656 CFG=0
M  V30 613 1 647 649 CFG=0
M  V30 614 1 649 652 CFG=0
M  V30 615 1 652 644 CFG=0
M  V30 616 1 644 643 CFG=0
M  V30 617 1 647 648 CFG=0
M  V30 618 1 649 650 CFG=0
M  V30 619 1 649 651 CFG=0
M  V30 620 1 652 653 CFG=0
M  V30 621 1 652 654 CFG=0
M  V30 622 1 644 645 CFG=0
M  V30 623 1 644 646 CFG=0
M  V30 624 1 657 661 CFG=0
M  V30 625 1 661 669 CFG=0
M  V30 626 2 669 670 CFG=0
M  V30 627 1 661 663 CFG=0
M  V30 628 1 663 666 CFG=0
M  V30 629 1 666 658 CFG=0
M  V30 630 1 658 657 CFG=0
M  V30 631 1 661 662 CFG=0
M  V30 632 1 663 664 CFG=0
M  V30 633 1 663 665 CFG=0
M  V30 634 1 666 667 CFG=0
M  V30 635 1 666 668 CFG=0
M  V30 636 1 658 659 CFG=0
M  V30 637 1 658 660 CFG=0
M  V30 638 1 671 673 CFG=0
M  V30 639 1 673 681 CFG=0
M  V30 640 2 681 682 CFG=0
M  V30 641 1 673 675 CFG=0
M  V30 642 1 675 678 CFG=0
M  V30 643 2 678 679 CFG=0
M  V30 644 1 678 680 CFG=0
M  V30 645 1 671 672 CFG=0
M  V30 646 1 673 674 CFG=0
M  V30 647 1 675 676 CFG=0
M  V30 648 1 675 677 CFG=0
M  V30 649 1 683 685 CFG=0
M  V30 650 1 685 696 CFG=0
M  V30 651 2 696 697 CFG=0
M  V30 652 1 685 687 CFG=0
M  V30 653 1 687 690 CFG=0
M  V30 654 1 690 693 CFG=0
M  V30 655 2 693 694 CFG=0
M  V30 656 1 693 695 CFG=0
M  V30 657 1 683 684 CFG=0
M  V30 658 1 685 686 CFG=0
M  V30 659 1 687 688 CFG=0
M  V30 660 1 687 689 CFG=0
M  V30 661 1 690 691 CFG=0
M  V30 662 1 690 692 CFG=0
M  V30 663 1 698 700 CFG=0
M  V30 664 1 700 713 CFG=0
M  V30 665 2 713 714 CFG=0
M  V30 666 1 700 702 CFG=0
M  V30 667 1 702 705 CFG=0
M  V30 668 1 705 708 CFG=0
M  V30 669 2 708 709 CFG=0
M  V30 670 1 708 710 CFG=0
M  V30 671 1 698 699 CFG=0
M  V30 672 1 700 701 CFG=0
M  V30 673 1 702 703 CFG=0
M  V30 674 1 702 704 CFG=0
M  V30 675 1 705 706 CFG=0
M  V30 676 1 705 707 CFG=0
M  V30 677 1 710 711 CFG=0
M  V30 678 1 710 712 CFG=0
M  V30 679 1 715 717 CFG=0
M  V30 680 1 717 737 CFG=0
M  V30 681 2 737 738 CFG=0
M  V30 682 1 717 719 CFG=0
M  V30 683 1 719 722 CFG=0
M  V30 684 1 722 725 CFG=0
M  V30 685 1 725 728 CFG=0
M  V30 686 2 728 730 CFG=0
M  V30 687 1 730 731 CFG=0
M  V30 688 1 730 734 CFG=0
M  V30 689 1 715 716 CFG=0
M  V30 690 1 717 718 CFG=0
M  V30 691 1 719 720 CFG=0
M  V30 692 1 719 721 CFG=0
M  V30 693 1 722 723 CFG=0
M  V30 694 1 722 724 CFG=0
M  V30 695 1 725 726 CFG=0
M  V30 696 1 725 727 CFG=0
M  V30 697 1 728 729 CFG=0
M  V30 698 1 731 732 CFG=0
M  V30 699 1 731 733 CFG=0
M  V30 700 1 734 735 CFG=0
M  V30 701 1 734 736 CFG=0
M  V30 702 1 739 741 CFG=0
M  V30 703 1 741 756 CFG=0
M  V30 704 2 756 757 CFG=0
M  V30 705 1 741 743 CFG=0
M  V30 706 1 743 746 CFG=0
M  V30 707 1 746 748 CFG=0
M  V30 708 1 746 752 CFG=0
M  V30 709 1 739 740 CFG=0
M  V30 710 1 741 742 CFG=0
M  V30 711 1 743 744 CFG=0
M  V30 712 1 743 745 CFG=0
M  V30 713 1 746 747 CFG=0
M  V30 714 1 748 749 CFG=0
M  V30 715 1 748 750 CFG=0
M  V30 716 1 748 751 CFG=0
M  V30 717 1 752 753 CFG=0
M  V30 718 1 752 754 CFG=0
M  V30 719 1 752 755 CFG=0
M  V30 720 1 758 760 CFG=0
M  V30 721 1 760 777 CFG=0
M  V30 722 2 777 778 CFG=0
M  V30 723 1 760 762 CFG=0
M  V30 724 1 762 765 CFG=0
M  V30 725 2 765 766 CFG=0
M  V30 726 1 765 770 CFG=0
M  V30 727 1 766 768 CFG=0
M  V30 728 2 770 772 CFG=0
M  V30 729 2 768 774 CFG=0
M  V30 730 1 772 774 CFG=0
M  V30 731 1 774 775 CFG=0
M  V30 732 1 758 759 CFG=0
M  V30 733 1 760 761 CFG=0
M  V30 734 1 762 763 CFG=0
M  V30 735 1 762 764 CFG=0
M  V30 736 1 766 767 CFG=0
M  V30 737 1 770 771 CFG=0
M  V30 738 1 768 769 CFG=0
M  V30 739 1 772 773 CFG=0
M  V30 740 1 775 776 CFG=0
M  V30 741 1 779 781 CFG=0
M  V30 742 1 781 799 CFG=0
M  V30 743 2 799 800 CFG=0
M  V30 744 1 781 783 CFG=0
M  V30 745 1 783 786 CFG=0
M  V30 746 1 786 789 CFG=0
M  V30 747 1 789 792 CFG=0
M  V30 748 1 792 795 CFG=0
M  V30 749 1 779 780 CFG=0
M  V30 750 1 781 782 CFG=0
M  V30 751 1 783 784 CFG=0
M  V30 752 1 783 785 CFG=0
M  V30 753 1 786 787 CFG=0
M  V30 754 1 786 788 CFG=0
M  V30 755 1 789 790 CFG=0
M  V30 756 1 789 791 CFG=0
M  V30 757 1 792 793 CFG=0
M  V30 758 1 792 794 CFG=0
M  V30 759 1 795 796 CFG=0
M  V30 760 1 795 797 CFG=0
M  V30 761 1 795 798 CFG=0
M  V30 762 1 801 803 CFG=0
M  V30 763 1 803 811 CFG=0
M  V30 764 2 811 812 CFG=0
M  V30 765 1 803 805 CFG=0
M  V30 766 1 805 808 CFG=0
M  V30 767 2 808 809 CFG=0
M  V30 768 1 808 810 CFG=0
M  V30 769 1 801 802 CFG=0
M  V30 770 1 803 804 CFG=0
M  V30 771 1 805 806 CFG=0
M  V30 772 1 805 807 CFG=0
M  V30 773 1 813 815 CFG=0
M  V30 774 1 815 823 CFG=0
M  V30 775 2 823 824 CFG=0
M  V30 776 1 815 817 CFG=0
M  V30 777 1 817 820 CFG=0
M  V30 778 2 820 821 CFG=0
M  V30 779 1 820 822 CFG=0
M  V30 780 1 813 814 CFG=0
M  V30 781 1 815 816 CFG=0
M  V30 782 1 817 818 CFG=0
M  V30 783 1 817 819 CFG=0
M  V30 784 1 825 827 CFG=0
M  V30 785 1 827 840 CFG=0
M  V30 786 2 840 841 CFG=0
M  V30 787 1 827 829 CFG=0
M  V30 788 1 829 832 CFG=0
M  V30 789 1 832 835 CFG=0
M  V30 790 2 835 836 CFG=0
M  V30 791 1 835 837 CFG=0
M  V30 792 1 825 826 CFG=0
M  V30 793 1 827 828 CFG=0
M  V30 794 1 829 830 CFG=0
M  V30 795 1 829 831 CFG=0
M  V30 796 1 832 833 CFG=0
M  V30 797 1 832 834 CFG=0
M  V30 798 1 837 838 CFG=0
M  V30 799 1 837 839 CFG=0
M  V30 800 1 842 844 CFG=0
M  V30 801 1 844 859 CFG=0
M  V30 802 2 859 860 CFG=0
M  V30 803 1 844 846 CFG=0
M  V30 804 1 846 849 CFG=0
M  V30 805 1 849 851 CFG=0
M  V30 806 1 849 855 CFG=0
M  V30 807 1 842 843 CFG=0
M  V30 808 1 844 845 CFG=0
M  V30 809 1 846 847 CFG=0
M  V30 810 1 846 848 CFG=0
M  V30 811 1 849 850 CFG=0
M  V30 812 1 851 852 CFG=0
M  V30 813 1 851 853 CFG=0
M  V30 814 1 851 854 CFG=0
M  V30 815 1 855 856 CFG=0
M  V30 816 1 855 857 CFG=0
M  V30 817 1 855 858 CFG=0
M  V30 818 1 861 863 CFG=0
M  V30 819 1 863 878 CFG=0
M  V30 820 2 878 879 CFG=0
M  V30 821 1 863 865 CFG=0
M  V30 822 1 865 868 CFG=0
M  V30 823 1 868 870 CFG=0
M  V30 824 1 868 874 CFG=0
M  V30 825 1 861 862 CFG=0
M  V30 826 1 863 864 CFG=0
M  V30 827 1 865 866 CFG=0
M  V30 828 1 865 867 CFG=0
M  V30 829 1 868 869 CFG=0
M  V30 830 1 870 871 CFG=0
M  V30 831 1 870 872 CFG=0
M  V30 832 1 870 873 CFG=0
M  V30 833 1 874 875 CFG=0
M  V30 834 1 874 876 CFG=0
M  V30 835 1 874 877 CFG=0
M  V30 836 1 880 882 CFG=0
M  V30 837 1 882 890 CFG=0
M  V30 838 2 890 891 CFG=0
M  V30 839 1 882 884 CFG=0
M  V30 840 1 884 887 CFG=0
M  V30 841 2 887 888 CFG=0
M  V30 842 1 887 889 CFG=0
M  V30 843 1 880 881 CFG=0
M  V30 844 1 882 883 CFG=0
M  V30 845 1 884 885 CFG=0
M  V30 846 1 884 886 CFG=0
M  V30 847 1 892 894 CFG=0
M  V30 848 1 894 902 CFG=0
M  V30 849 2 902 903 CFG=0
M  V30 850 1 894 896 CFG=0
M  V30 851 1 896 899 CFG=0
M  V30 852 2 899 900 CFG=0
M  V30 853 1 899 901 CFG=0
M  V30 854 1 892 893 CFG=0
M  V30 855 1 894 895 CFG=0
M  V30 856 1 896 897 CFG=0
M  V30 857 1 896 898 CFG=0
M  V30 858 1 904 906 CFG=0
M  V30 859 1 906 909 CFG=0
M  V30 860 2 909 910 CFG=0
M  V30 861 1 904 905 CFG=0
M  V30 862 1 906 907 CFG=0
M  V30 863 1 906 908 CFG=0
M  V30 864 1 911 913 CFG=0
M  V30 865 1 913 931 CFG=0
M  V30 866 2 931 932 CFG=0
M  V30 867 1 913 915 CFG=0
M  V30 868 1 915 918 CFG=0
M  V30 869 1 918 921 CFG=0
M  V30 870 1 921 924 CFG=0
M  V30 871 1 924 927 CFG=0
M  V30 872 1 911 912 CFG=0
M  V30 873 1 913 914 CFG=0
M  V30 874 1 915 916 CFG=0
M  V30 875 1 915 917 CFG=0
M  V30 876 1 918 919 CFG=0
M  V30 877 1 918 920 CFG=0
M  V30 878 1 921 922 CFG=0
M  V30 879 1 921 923 CFG=0
M  V30 880 1 924 925 CFG=0
M  V30 881 1 924 926 CFG=0
M  V30 882 1 927 928 CFG=0
M  V30 883 1 927 929 CFG=0
M  V30 884 1 927 930 CFG=0
M  V30 885 1 933 935 CFG=0
M  V30 886 1 935 945 CFG=0
M  V30 887 2 945 946 CFG=0
M  V30 888 1 935 937 CFG=0
M  V30 889 1 937 939 CFG=0
M  V30 890 1 937 941 CFG=0
M  V30 891 1 933 934 CFG=0
M  V30 892 1 935 936 CFG=0
M  V30 893 1 937 938 CFG=0
M  V30 894 1 939 940 CFG=0
M  V30 895 1 941 942 CFG=0
M  V30 896 1 941 943 CFG=0
M  V30 897 1 941 944 CFG=0
M  V30 898 1 947 949 CFG=0
M  V30 899 1 949 964 CFG=0
M  V30 900 2 964 965 CFG=0
M  V30 901 1 949 951 CFG=0
M  V30 902 1 951 954 CFG=0
M  V30 903 1 954 956 CFG=0
M  V30 904 1 954 960 CFG=0
M  V30 905 1 947 948 CFG=0
M  V30 906 1 949 950 CFG=0
M  V30 907 1 951 952 CFG=0
M  V30 908 1 951 953 CFG=0
M  V30 909 1 954 955 CFG=0
M  V30 910 1 956 957 CFG=0
M  V30 911 1 956 958 CFG=0
M  V30 912 1 956 959 CFG=0
M  V30 913 1 960 961 CFG=0
M  V30 914 1 960 962 CFG=0
M  V30 915 1 960 963 CFG=0
M  V30 916 1 966 968 CFG=0
M  V30 917 1 968 971 CFG=0
M  V30 918 2 971 972 CFG=0
M  V30 919 1 966 967 CFG=0
M  V30 920 1 968 969 CFG=0
M  V30 921 1 968 970 CFG=0
M  V30 922 1 973 975 CFG=0
M  V30 923 1 975 986 CFG=0
M  V30 924 2 986 987 CFG=0
M  V30 925 1 975 977 CFG=0
M  V30 926 1 977 980 CFG=0
M  V30 927 1 980 983 CFG=0
M  V30 928 2 983 984 CFG=0
M  V30 929 1 983 985 CFG=0
M  V30 930 1 973 974 CFG=0
M  V30 931 1 975 976 CFG=0
M  V30 932 1 977 978 CFG=0
M  V30 933 1 977 979 CFG=0
M  V30 934 1 980 981 CFG=0
M  V30 935 1 980 982 CFG=0
M  V30 936 1 988 989 CFG=0
M  V30 937 1 989 990 CFG=0
M  V30 938 1 989 991 CFG=0
M  V30 939 1 990 993 CFG=0
M  V30 940 2 991 992 CFG=0
M  V30 941 1 993 994 CFG=0
M  V30 942 1 994 995 CFG=0
M  V30 943 1 994 996 CFG=0
M  V30 944 1 988 997 CFG=0
M  V30 945 1 989 998 CFG=0
M  V30 946 1 990 999 CFG=0
M  V30 947 1 990 1000 CFG=0
M  V30 948 1 995 1001 CFG=0
M  V30 949 1 995 1002 CFG=0
M  V30 950 1 995 1003 CFG=0
M  V30 951 1 996 1004 CFG=0
M  V30 952 1 996 1005 CFG=0
M  V30 953 1 996 1006 CFG=0
M  V30 954 1 1007 1009 CFG=0
M  V30 955 1 1009 1012 CFG=0
M  V30 956 2 1012 1013 CFG=0
M  V30 957 1 1007 1008 CFG=0
M  V30 958 1 1009 1010 CFG=0
M  V30 959 1 1009 1011 CFG=0
M  V30 960 1 1014 1016 CFG=0
M  V30 961 1 1016 1032 CFG=0
M  V30 962 2 1032 1033 CFG=0
M  V30 963 1 1016 1018 CFG=0
M  V30 964 1 1018 1021 CFG=0
M  V30 965 2 1021 1022 CFG=0
M  V30 966 1 1021 1024 CFG=0
M  V30 967 1 1022 1026 CFG=0
M  V30 968 2 1024 1028 CFG=0
M  V30 969 2 1026 1030 CFG=0
M  V30 970 1 1028 1030 CFG=0
M  V30 971 1 1014 1015 CFG=0
M  V30 972 1 1016 1017 CFG=0
M  V30 973 1 1018 1019 CFG=0
M  V30 974 1 1018 1020 CFG=0
M  V30 975 1 1022 1023 CFG=0
M  V30 976 1 1024 1025 CFG=0
M  V30 977 1 1026 1027 CFG=0
M  V30 978 1 1028 1029 CFG=0
M  V30 979 1 1030 1031 CFG=0
M  V30 980 1 1034 1036 CFG=0
M  V30 981 1 1036 1046 CFG=0
M  V30 982 2 1046 1047 CFG=0
M  V30 983 1 1036 1038 CFG=0
M  V30 984 1 1038 1040 CFG=0
M  V30 985 1 1038 1042 CFG=0
M  V30 986 1 1034 1035 CFG=0
M  V30 987 1 1036 1037 CFG=0
M  V30 988 1 1038 1039 CFG=0
M  V30 989 1 1040 1041 CFG=0
M  V30 990 1 1042 1043 CFG=0
M  V30 991 1 1042 1044 CFG=0
M  V30 992 1 1042 1045 CFG=0
M  V30 993 1 1048 1050 CFG=0
M  V30 994 1 1050 1057 CFG=0
M  V30 995 2 1057 1058 CFG=0
M  V30 996 1 1050 1052 CFG=0
M  V30 997 1 1052 1055 CFG=0
M  V30 998 1 1048 1049 CFG=0
M  V30 999 1 1050 1051 CFG=0
M  V30 1000 1 1052 1053 CFG=0
M  V30 1001 1 1052 1054 CFG=0
M  V30 1002 1 1055 1056 CFG=0
M  V30 1003 1 1059 1061 CFG=0
M  V30 1004 1 1061 1074 CFG=0
M  V30 1005 2 1074 1075 CFG=0
M  V30 1006 1 1061 1063 CFG=0
M  V30 1007 1 1063 1066 CFG=0
M  V30 1008 1 1066 1069 CFG=0
M  V30 1009 2 1069 1070 CFG=0
M  V30 1010 1 1069 1071 CFG=0
M  V30 1011 1 1059 1060 CFG=0
M  V30 1012 1 1061 1062 CFG=0
M  V30 1013 1 1063 1064 CFG=0
M  V30 1014 1 1063 1065 CFG=0
M  V30 1015 1 1066 1067 CFG=0
M  V30 1016 1 1066 1068 CFG=0
M  V30 1017 1 1071 1072 CFG=0
M  V30 1018 1 1071 1073 CFG=0
M  V30 1019 1 1076 1078 CFG=0
M  V30 1020 1 1078 1088 CFG=0
M  V30 1021 2 1088 1089 CFG=0
M  V30 1022 1 1078 1080 CFG=0
M  V30 1023 1 1080 1082 CFG=0
M  V30 1024 1 1080 1084 CFG=0
M  V30 1025 1 1076 1077 CFG=0
M  V30 1026 1 1078 1079 CFG=0
M  V30 1027 1 1080 1081 CFG=0
M  V30 1028 1 1082 1083 CFG=0
M  V30 1029 1 1084 1085 CFG=0
M  V30 1030 1 1084 1086 CFG=0
M  V30 1031 1 1084 1087 CFG=0
M  V30 1032 1 1090 1092 CFG=0
M  V30 1033 1 1092 1098 CFG=0
M  V30 1034 2 1098 1099 CFG=0
M  V30 1035 1 1092 1094 CFG=0
M  V30 1036 1 1090 1091 CFG=0
M  V30 1037 1 1092 1093 CFG=0
M  V30 1038 1 1094 1095 CFG=0
M  V30 1039 1 1094 1096 CFG=0
M  V30 1040 1 1094 1097 CFG=0
M  V30 1041 1 1100 1102 CFG=0
M  V30 1042 1 1102 1122 CFG=0
M  V30 1043 2 1122 1123 CFG=0
M  V30 1044 1 1102 1104 CFG=0
M  V30 1045 1 1104 1107 CFG=0
M  V30 1046 1 1107 1110 CFG=0
M  V30 1047 1 1110 1113 CFG=0
M  V30 1048 2 1113 1115 CFG=0
M  V30 1049 1 1115 1116 CFG=0
M  V30 1050 1 1115 1119 CFG=0
M  V30 1051 1 1100 1101 CFG=0
M  V30 1052 1 1102 1103 CFG=0
M  V30 1053 1 1104 1105 CFG=0
M  V30 1054 1 1104 1106 CFG=0
M  V30 1055 1 1107 1108 CFG=0
M  V30 1056 1 1107 1109 CFG=0
M  V30 1057 1 1110 1111 CFG=0
M  V30 1058 1 1110 1112 CFG=0
M  V30 1059 1 1113 1114 CFG=0
M  V30 1060 1 1116 1117 CFG=0
M  V30 1061 1 1116 1118 CFG=0
M  V30 1062 1 1119 1120 CFG=0
M  V30 1063 1 1119 1121 CFG=0
M  V30 1064 1 1124 1128 CFG=0
M  V30 1065 1 1128 1136 CFG=0
M  V30 1066 2 1136 1137 CFG=0
M  V30 1067 1 1128 1130 CFG=0
M  V30 1068 1 1130 1133 CFG=0
M  V30 1069 1 1133 1125 CFG=0
M  V30 1070 1 1125 1124 CFG=0
M  V30 1071 1 1128 1129 CFG=0
M  V30 1072 1 1130 1131 CFG=0
M  V30 1073 1 1130 1132 CFG=0
M  V30 1074 1 1133 1134 CFG=0
M  V30 1075 1 1133 1135 CFG=0
M  V30 1076 1 1125 1126 CFG=0
M  V30 1077 1 1125 1127 CFG=0
M  V30 1078 1 1138 1140 CFG=0
M  V30 1079 1 1140 1153 CFG=0
M  V30 1080 2 1153 1154 CFG=0
M  V30 1081 1 1140 1142 CFG=0
M  V30 1082 1 1142 1145 CFG=0
M  V30 1083 1 1145 1148 CFG=0
M  V30 1084 2 1148 1149 CFG=0
M  V30 1085 1 1148 1150 CFG=0
M  V30 1086 1 1138 1139 CFG=0
M  V30 1087 1 1140 1141 CFG=0
M  V30 1088 1 1142 1143 CFG=0
M  V30 1089 1 1142 1144 CFG=0
M  V30 1090 1 1145 1146 CFG=0
M  V30 1091 1 1145 1147 CFG=0
M  V30 1092 1 1150 1151 CFG=0
M  V30 1093 1 1150 1152 CFG=0
M  V30 1094 1 1155 1157 CFG=0
M  V30 1095 1 1157 1163 CFG=0
M  V30 1096 2 1163 1164 CFG=0
M  V30 1097 1 1157 1159 CFG=0
M  V30 1098 1 1155 1156 CFG=0
M  V30 1099 1 1157 1158 CFG=0
M  V30 1100 1 1159 1160 CFG=0
M  V30 1101 1 1159 1161 CFG=0
M  V30 1102 1 1159 1162 CFG=0
M  V30 1103 1 1165 1169 CFG=0
M  V30 1104 1 1169 1177 CFG=0
M  V30 1105 2 1177 1178 CFG=0
M  V30 1106 1 1169 1171 CFG=0
M  V30 1107 1 1171 1174 CFG=0
M  V30 1108 1 1174 1166 CFG=0
M  V30 1109 1 1166 1165 CFG=0
M  V30 1110 1 1169 1170 CFG=0
M  V30 1111 1 1171 1172 CFG=0
M  V30 1112 1 1171 1173 CFG=0
M  V30 1113 1 1174 1175 CFG=0
M  V30 1114 1 1174 1176 CFG=0
M  V30 1115 1 1166 1167 CFG=0
M  V30 1116 1 1166 1168 CFG=0
M  V30 1117 1 1179 1181 CFG=0
M  V30 1118 1 1181 1187 CFG=0
M  V30 1119 2 1187 1188 CFG=0
M  V30 1120 1 1181 1183 CFG=0
M  V30 1121 1 1179 1180 CFG=0
M  V30 1122 1 1181 1182 CFG=0
M  V30 1123 1 1183 1184 CFG=0
M  V30 1124 1 1183 1185 CFG=0
M  V30 1125 1 1183 1186 CFG=0
M  V30 1126 1 1189 1191 CFG=0
M  V30 1127 1 1191 1201 CFG=0
M  V30 1128 2 1201 1202 CFG=0
M  V30 1129 1 1191 1193 CFG=0
M  V30 1130 1 1193 1195 CFG=0
M  V30 1131 1 1193 1197 CFG=0
M  V30 1132 1 1189 1190 CFG=0
M  V30 1133 1 1191 1192 CFG=0
M  V30 1134 1 1193 1194 CFG=0
M  V30 1135 1 1195 1196 CFG=0
M  V30 1136 1 1197 1198 CFG=0
M  V30 1137 1 1197 1199 CFG=0
M  V30 1138 1 1197 1200 CFG=0
M  V30 1139 1 1203 1205 CFG=0
M  V30 1140 1 1205 1217 CFG=0
M  V30 1141 2 1217 1218 CFG=0
M  V30 1142 1 1205 1207 CFG=0
M  V30 1143 1 1207 1209 CFG=0
M  V30 1144 1 1207 1213 CFG=0
M  V30 1145 1 1203 1204 CFG=0
M  V30 1146 1 1205 1206 CFG=0
M  V30 1147 1 1207 1208 CFG=0
M  V30 1148 1 1209 1210 CFG=0
M  V30 1149 1 1209 1211 CFG=0
M  V30 1150 1 1209 1212 CFG=0
M  V30 1151 1 1213 1214 CFG=0
M  V30 1152 1 1213 1215 CFG=0
M  V30 1153 1 1213 1216 CFG=0
M  V30 1154 1 1219 1221 CFG=0
M  V30 1155 1 1221 1224 CFG=0
M  V30 1156 2 1224 1225 CFG=0
M  V30 1157 1 1219 1220 CFG=0
M  V30 1158 1 1221 1222 CFG=0
M  V30 1159 1 1221 1223 CFG=0
M  V30 1160 1 1226 1228 CFG=0
M  V30 1161 1 1228 1243 CFG=0
M  V30 1162 2 1243 1244 CFG=0
M  V30 1163 1 1228 1230 CFG=0
M  V30 1164 1 1230 1233 CFG=0
M  V30 1165 1 1233 1235 CFG=0
M  V30 1166 1 1233 1239 CFG=0
M  V30 1167 1 1226 1227 CFG=0
M  V30 1168 1 1228 1229 CFG=0
M  V30 1169 1 1230 1231 CFG=0
M  V30 1170 1 1230 1232 CFG=0
M  V30 1171 1 1233 1234 CFG=0
M  V30 1172 1 1235 1236 CFG=0
M  V30 1173 1 1235 1237 CFG=0
M  V30 1174 1 1235 1238 CFG=0
M  V30 1175 1 1239 1240 CFG=0
M  V30 1176 1 1239 1241 CFG=0
M  V30 1177 1 1239 1242 CFG=0
M  V30 1178 1 1245 1247 CFG=0
M  V30 1179 1 1247 1253 CFG=0
M  V30 1180 2 1253 1254 CFG=0
M  V30 1181 1 1247 1249 CFG=0
M  V30 1182 1 1245 1246 CFG=0
M  V30 1183 1 1247 1248 CFG=0
M  V30 1184 1 1249 1250 CFG=0
M  V30 1185 1 1249 1251 CFG=0
M  V30 1186 1 1249 1252 CFG=0
M  V30 1187 1 1255 1257 CFG=0
M  V30 1188 1 1257 1273 CFG=0
M  V30 1189 2 1273 1274 CFG=0
M  V30 1190 1 1257 1259 CFG=0
M  V30 1191 1 1259 1262 CFG=0
M  V30 1192 2 1262 1263 CFG=0
M  V30 1193 1 1262 1265 CFG=0
M  V30 1194 1 1263 1267 CFG=0
M  V30 1195 2 1265 1269 CFG=0
M  V30 1196 2 1267 1271 CFG=0
M  V30 1197 1 1269 1271 CFG=0
M  V30 1198 1 1255 1256 CFG=0
M  V30 1199 1 1257 1258 CFG=0
M  V30 1200 1 1259 1260 CFG=0
M  V30 1201 1 1259 1261 CFG=0
M  V30 1202 1 1263 1264 CFG=0
M  V30 1203 1 1265 1266 CFG=0
M  V30 1204 1 1267 1268 CFG=0
M  V30 1205 1 1269 1270 CFG=0
M  V30 1206 1 1271 1272 CFG=0
M  V30 1207 1 1275 1277 CFG=0
M  V30 1208 1 1277 1297 CFG=0
M  V30 1209 2 1297 1298 CFG=0
M  V30 1210 1 1277 1279 CFG=0
M  V30 1211 1 1279 1282 CFG=0
M  V30 1212 1 1282 1285 CFG=0
M  V30 1213 1 1285 1288 CFG=0
M  V30 1214 2 1288 1290 CFG=0
M  V30 1215 1 1290 1291 CFG=0
M  V30 1216 1 1290 1294 CFG=0
M  V30 1217 1 1275 1276 CFG=0
M  V30 1218 1 1277 1278 CFG=0
M  V30 1219 1 1279 1280 CFG=0
M  V30 1220 1 1279 1281 CFG=0
M  V30 1221 1 1282 1283 CFG=0
M  V30 1222 1 1282 1284 CFG=0
M  V30 1223 1 1285 1286 CFG=0
M  V30 1224 1 1285 1287 CFG=0
M  V30 1225 1 1288 1289 CFG=0
M  V30 1226 1 1291 1292 CFG=0
M  V30 1227 1 1291 1293 CFG=0
M  V30 1228 1 1294 1295 CFG=0
M  V30 1229 1 1294 1296 CFG=0
M  V30 1230 1 1299 1301 CFG=0
M  V30 1231 1 1301 1307 CFG=0
M  V30 1232 2 1307 1308 CFG=0
M  V30 1233 1 1301 1303 CFG=0
M  V30 1234 1 1299 1300 CFG=0
M  V30 1235 1 1301 1302 CFG=0
M  V30 1236 1 1303 1304 CFG=0
M  V30 1237 1 1303 1305 CFG=0
M  V30 1238 1 1303 1306 CFG=0
M  V30 1239 1 1309 1311 CFG=0
M  V30 1240 1 1311 1319 CFG=0
M  V30 1241 2 1319 1320 CFG=0
M  V30 1242 1 1311 1313 CFG=0
M  V30 1243 1 1313 1316 CFG=0
M  V30 1244 2 1316 1317 CFG=0
M  V30 1245 1 1316 1318 CFG=0
M  V30 1246 1 1309 1310 CFG=0
M  V30 1247 1 1311 1312 CFG=0
M  V30 1248 1 1313 1314 CFG=0
M  V30 1249 1 1313 1315 CFG=0
M  V30 1250 1 1321 1323 CFG=0
M  V30 1251 1 1323 1328 CFG=0
M  V30 1252 2 1328 1329 CFG=0
M  V30 1253 1 1323 1325 CFG=0
M  V30 1254 1 1321 1322 CFG=0
M  V30 1255 1 1323 1324 CFG=0
M  V30 1256 1 1325 1326 CFG=0
M  V30 1257 1 1325 1327 CFG=0
M  V30 1258 1 1325 1330 CFG=0
M  V30 1259 1 1331 1333 CFG=0
M  V30 1260 1 1333 1343 CFG=0
M  V30 1261 2 1343 1344 CFG=0
M  V30 1262 1 1333 1335 CFG=0
M  V30 1263 1 1335 1337 CFG=0
M  V30 1264 1 1335 1339 CFG=0
M  V30 1265 1 1331 1332 CFG=0
M  V30 1266 1 1333 1334 CFG=0
M  V30 1267 1 1335 1336 CFG=0
M  V30 1268 1 1337 1338 CFG=0
M  V30 1269 1 1339 1340 CFG=0
M  V30 1270 1 1339 1341 CFG=0
M  V30 1271 1 1339 1342 CFG=0
M  V30 1272 1 1345 1347 CFG=0
M  V30 1273 1 1347 1363 CFG=0
M  V30 1274 2 1363 1364 CFG=0
M  V30 1275 1 1347 1349 CFG=0
M  V30 1276 1 1349 1352 CFG=0
M  V30 1277 2 1352 1353 CFG=0
M  V30 1278 1 1352 1355 CFG=0
M  V30 1279 1 1353 1357 CFG=0
M  V30 1280 2 1355 1359 CFG=0
M  V30 1281 2 1357 1361 CFG=0
M  V30 1282 1 1359 1361 CFG=0
M  V30 1283 1 1345 1346 CFG=0
M  V30 1284 1 1347 1348 CFG=0
M  V30 1285 1 1349 1350 CFG=0
M  V30 1286 1 1349 1351 CFG=0
M  V30 1287 1 1353 1354 CFG=0
M  V30 1288 1 1355 1356 CFG=0
M  V30 1289 1 1357 1358 CFG=0
M  V30 1290 1 1359 1360 CFG=0
M  V30 1291 1 1361 1362 CFG=0
M  V30 1292 1 1365 1367 CFG=0
M  V30 1293 1 1367 1378 CFG=0
M  V30 1294 2 1378 1379 CFG=0
M  V30 1295 1 1367 1369 CFG=0
M  V30 1296 1 1369 1372 CFG=0
M  V30 1297 1 1372 1375 CFG=0
M  V30 1298 2 1375 1376 CFG=0
M  V30 1299 1 1375 1377 CFG=0
M  V30 1300 1 1365 1366 CFG=0
M  V30 1301 1 1367 1368 CFG=0
M  V30 1302 1 1369 1370 CFG=0
M  V30 1303 1 1369 1371 CFG=0
M  V30 1304 1 1372 1373 CFG=0
M  V30 1305 1 1372 1374 CFG=0
M  V30 1306 1 1380 1382 CFG=0
M  V30 1307 1 1382 1388 CFG=0
M  V30 1308 2 1388 1389 CFG=0
M  V30 1309 1 1382 1384 CFG=0
M  V30 1310 1 1380 1381 CFG=0
M  V30 1311 1 1382 1383 CFG=0
M  V30 1312 1 1384 1385 CFG=0
M  V30 1313 1 1384 1386 CFG=0
M  V30 1314 1 1384 1387 CFG=0
M  V30 1315 1 1390 1392 CFG=0
M  V30 1316 1 1392 1407 CFG=0
M  V30 1317 2 1407 1408 CFG=0
M  V30 1318 1 1392 1394 CFG=0
M  V30 1319 1 1394 1397 CFG=0
M  V30 1320 1 1397 1399 CFG=0
M  V30 1321 1 1397 1403 CFG=0
M  V30 1322 1 1390 1391 CFG=0
M  V30 1323 1 1392 1393 CFG=0
M  V30 1324 1 1394 1395 CFG=0
M  V30 1325 1 1394 1396 CFG=0
M  V30 1326 1 1397 1398 CFG=0
M  V30 1327 1 1399 1400 CFG=0
M  V30 1328 1 1399 1401 CFG=0
M  V30 1329 1 1399 1402 CFG=0
M  V30 1330 1 1403 1404 CFG=0
M  V30 1331 1 1403 1405 CFG=0
M  V30 1332 1 1403 1406 CFG=0
M  V30 1333 1 1409 1410 CFG=0
M  V30 1334 1 1410 1411 CFG=0
M  V30 1335 1 1410 1412 CFG=0
M  V30 1336 1 1411 1414 CFG=0
M  V30 1337 2 1412 1413 CFG=0
M  V30 1338 1 1414 1415 CFG=0
M  V30 1339 1 1415 1416 CFG=0
M  V30 1340 1 1415 1417 CFG=0
M  V30 1341 1 1409 1418 CFG=0
M  V30 1342 1 1410 1419 CFG=0
M  V30 1343 1 1411 1420 CFG=0
M  V30 1344 1 1411 1421 CFG=0
M  V30 1345 1 1416 1422 CFG=0
M  V30 1346 1 1416 1423 CFG=0
M  V30 1347 1 1416 1424 CFG=0
M  V30 1348 1 1417 1425 CFG=0
M  V30 1349 1 1417 1426 CFG=0
M  V30 1350 1 1417 1427 CFG=0
M  V30 1351 1 1428 1430 CFG=0
M  V30 1352 1 1430 1445 CFG=0
M  V30 1353 2 1445 1446 CFG=0
M  V30 1354 1 1430 1432 CFG=0
M  V30 1355 1 1432 1438 CFG=0
M  V30 1356 1 1432 1434 CFG=0
M  V30 1357 1 1438 1441 CFG=0
M  V30 1358 1 1428 1429 CFG=0
M  V30 1359 1 1430 1431 CFG=0
M  V30 1360 1 1432 1433 CFG=0
M  V30 1361 1 1438 1439 CFG=0
M  V30 1362 1 1438 1440 CFG=0
M  V30 1363 1 1434 1435 CFG=0
M  V30 1364 1 1434 1436 CFG=0
M  V30 1365 1 1434 1437 CFG=0
M  V30 1366 1 1441 1442 CFG=0
M  V30 1367 1 1441 1443 CFG=0
M  V30 1368 1 1441 1444 CFG=0
M  V30 1369 1 1447 1449 CFG=0
M  V30 1370 1 1449 1460 CFG=0
M  V30 1371 2 1460 1461 CFG=0
M  V30 1372 1 1449 1451 CFG=0
M  V30 1373 1 1451 1454 CFG=0
M  V30 1374 1 1454 1457 CFG=0
M  V30 1375 2 1457 1458 CFG=0
M  V30 1376 1 1457 1459 CFG=0
M  V30 1377 1 1447 1448 CFG=0
M  V30 1378 1 1449 1450 CFG=0
M  V30 1379 1 1451 1452 CFG=0
M  V30 1380 1 1451 1453 CFG=0
M  V30 1381 1 1454 1455 CFG=0
M  V30 1382 1 1454 1456 CFG=0
M  V30 1383 1 1462 1466 CFG=0
M  V30 1384 1 1466 1474 CFG=0
M  V30 1385 2 1474 1475 CFG=0
M  V30 1386 1 1466 1468 CFG=0
M  V30 1387 1 1468 1471 CFG=0
M  V30 1388 1 1471 1463 CFG=0
M  V30 1389 1 1463 1462 CFG=0
M  V30 1390 1 1466 1467 CFG=0
M  V30 1391 1 1468 1469 CFG=0
M  V30 1392 1 1468 1470 CFG=0
M  V30 1393 1 1471 1472 CFG=0
M  V30 1394 1 1471 1473 CFG=0
M  V30 1395 1 1463 1464 CFG=0
M  V30 1396 1 1463 1465 CFG=0
M  V30 1397 1 1476 1478 CFG=0
M  V30 1398 1 1478 1494 CFG=0
M  V30 1399 2 1494 1495 CFG=0
M  V30 1400 1 1478 1480 CFG=0
M  V30 1401 1 1480 1483 CFG=0
M  V30 1402 2 1483 1484 CFG=0
M  V30 1403 1 1483 1486 CFG=0
M  V30 1404 1 1484 1488 CFG=0
M  V30 1405 2 1486 1490 CFG=0
M  V30 1406 2 1488 1492 CFG=0
M  V30 1407 1 1490 1492 CFG=0
M  V30 1408 1 1476 1477 CFG=0
M  V30 1409 1 1478 1479 CFG=0
M  V30 1410 1 1480 1481 CFG=0
M  V30 1411 1 1480 1482 CFG=0
M  V30 1412 1 1484 1485 CFG=0
M  V30 1413 1 1486 1487 CFG=0
M  V30 1414 1 1488 1489 CFG=0
M  V30 1415 1 1490 1491 CFG=0
M  V30 1416 1 1492 1493 CFG=0
M  V30 1417 1 1496 1498 CFG=0
M  V30 1418 1 1498 1505 CFG=0
M  V30 1419 2 1505 1506 CFG=0
M  V30 1420 1 1498 1500 CFG=0
M  V30 1421 1 1500 1503 CFG=0
M  V30 1422 1 1496 1497 CFG=0
M  V30 1423 1 1498 1499 CFG=0
M  V30 1424 1 1500 1501 CFG=0
M  V30 1425 1 1500 1502 CFG=0
M  V30 1426 1 1503 1504 CFG=0
M  V30 1427 1 1507 1509 CFG=0
M  V30 1428 1 1509 1516 CFG=0
M  V30 1429 2 1516 1517 CFG=0
M  V30 1430 1 1509 1511 CFG=0
M  V30 1431 1 1511 1514 CFG=0
M  V30 1432 1 1507 1508 CFG=0
M  V30 1433 1 1509 1510 CFG=0
M  V30 1434 1 1511 1512 CFG=0
M  V30 1435 1 1511 1513 CFG=0
M  V30 1436 1 1514 1515 CFG=0
M  V30 1437 1 1518 1522 CFG=0
M  V30 1438 1 1522 1530 CFG=0
M  V30 1439 2 1530 1531 CFG=0
M  V30 1440 1 1522 1524 CFG=0
M  V30 1441 1 1524 1527 CFG=0
M  V30 1442 1 1527 1519 CFG=0
M  V30 1443 1 1519 1518 CFG=0
M  V30 1444 1 1522 1523 CFG=0
M  V30 1445 1 1524 1525 CFG=0
M  V30 1446 1 1524 1526 CFG=0
M  V30 1447 1 1527 1528 CFG=0
M  V30 1448 1 1527 1529 CFG=0
M  V30 1449 1 1519 1520 CFG=0
M  V30 1450 1 1519 1521 CFG=0
M  V30 1451 1 1532 1536 CFG=0
M  V30 1452 1 1536 1544 CFG=0
M  V30 1453 2 1544 1545 CFG=0
M  V30 1454 1 1536 1538 CFG=0
M  V30 1455 1 1538 1541 CFG=0
M  V30 1456 1 1541 1533 CFG=0
M  V30 1457 1 1533 1532 CFG=0
M  V30 1458 1 1536 1537 CFG=0
M  V30 1459 1 1538 1539 CFG=0
M  V30 1460 1 1538 1540 CFG=0
M  V30 1461 1 1541 1542 CFG=0
M  V30 1462 1 1541 1543 CFG=0
M  V30 1463 1 1533 1534 CFG=0
[truncated: 613,890 more chars]
